# Supplementary material for: Function-based selection of synthetic communities enables mechanistic microbiome studies
Source: ISME J. 2025 Sep 17;19(1):wraf209. doi: 10.1093/ismejo/wraf209 (PMC12507024; doi:10.1093/ismejo/wraf209)
Supplement: Supplementary_Information_wraf209 [file supplementary_information_wraf209.zip]

Archive with 20 entries (20 files):
- Figure S1.pdf
- Figure S2.pdf
- Figure S3.pdf
- Figure S4.pdf
- Figure S5.pdf
- Figure S6.pdf
- Figure S7.pdf
- Figure S8.pdf
- Figure S9.pdf
- Supplementary Information.pdf
- Table S1.xlsx
- Table S10.xlsx
- Table S2.xlsx
- Table S3.xlsx
- Table S4.xlsx
- Table S5.xlsx
- Table S6.xlsx
- Table S7.xlsx
- Table S8.xlsx
- Table S9.xlsx
