# Supplementary material for: Function-based selection of synthetic communities enables mechanistic microbiome studies
Source: ISME J. 2025 Sep 17;19(1):wraf209. doi: 10.1093/ismejo/wraf209 (PMC12507024; doi:10.1093/ismejo/wraf209)
Supplement: Supplementary_Information_wraf209 [file supplementary_information_wraf209.zip › Table S1.xlsx]

## Sheet: Sheet1
Core: Indian	Core: Tanzania	Core: Madagascan	Differential: Indian V Tanzania	Differential: Tanzania V Indian	Differential: Indian V Madagascan	Differential: Madagascan V Indian	Differential: Madagascan V Tanzania	Differential: Tanzania V Madagascan
PF03137	PF03137	PF03137	PF06930	PF03137	PF06603	PF01280	PF03891	PF05540
PF03130	PF08861	PF08861	PF04417	PF08861	PF05995	PF10665	PF18321	PF10789
PF01281	PF03130	PF03130	PF06603	PF01280	PF09995	PF10668	PF15946	PF10788
PF01288	PF01281	PF01281	PF14201	PF10668	PF17409	PF03891	PF15940	PF17784
PF18099	PF01288	PF01288	PF17788	PF05545	PF12712	PF05545	PF15941	PF05384
PF10662	PF18099	PF03133	PF11361	PF05540	PF12713	PF09639	PF12883	PF09430
PF10668	PF10662	PF18099	PF11832	PF17162	PF08327	PF00080	PF09639	PF04168
PF17963	PF10668	PF10665	PF06993	PF01423	PF02426	PF10938	PF00080	PF04165
PF15943	PF17963	PF10662	PF05995	PF10899	PF16232	PF10898	PF10938	PF10255
PF00733	PF15943	PF10668	PF16129	PF10898	PF14518	PF07148	PF06366	PF08387
PF00732	PF00733	PF17963	PF09995	PF06368	PF13448	PF13127	PF14794	PF13699
PF00731	PF00732	PF03891	PF17409	PF12532	PF18089	PF12531	PF08886	PF17166
PF00730	PF00731	PF18321	PF11838	PF12531	PF16306	PF14793	PF17318	PF16315
PF00735	PF00730	PF15943	PF04173	PF14790	PF17967	PF02249	PF10781	PF18631
PF00889	PF00735	PF15940	PF12712	PF02241	PF06267	PF08886	PF10786	PF10620
PF05547	PF00889	PF00733	PF14387	PF02240	PF16130	PF02241	PF10784	PF16373
PF05544	PF05547	PF00732	PF11533	PF18662	PF11159	PF02240	PF05736	PF05770
PF17162	PF05544	PF00731	PF11146	PF18663	PF16150	PF18662	PF00887	PF02641
PF01424	PF05540	PF00730	PF17844	PF10473	PF17541	PF18663	PF06932	PF09710
PF01425	PF17162	PF00735	PF02426	PF10789	PF16930	PF17318	PF06930	PF10997
PF01427	PF01424	PF00889	PF18094	PF10788	PF03727	PF10473	PF06755	PF07598
PF01420	PF01425	PF05547	PF13628	PF05049	PF18583	PF03264	PF05957	PF14415
PF07971	PF01427	PF05544	PF14696	PF11436	PF11954	PF05049	PF04417	PF06645
PF12883	PF01420	PF17162	PF02329	PF06751	PF10703	PF05738	PF03350	PF08905
PF09633	PF01423	PF01424	PF14711	PF16949	PF10706	PF05736	PF03824	PF08126
PF00089	PF07971	PF01425	PF04982	PF13467	PF13970	PF05737	PF04606	PF18604
PF00085	PF09633	PF01427	PF17037	PF15899	PF13194	PF00887	PF08820	PF09516
PF00081	PF09639	PF01420	PF13265	PF08547	PF16444	PF06932	PF14376	PF14385
PF00080	PF00089	PF07971	PF14401	PF04140	PF01986	PF06751	PF10276	PF08327
PF00083	PF00085	PF12883	PF11228	PF04414	PF04439	PF13467	PF14201	PF11148
PF00082	PF00081	PF09633	PF06952	PF04609		PF08503	PF09711	PF13562
PF13188	PF00080	PF09639	PF16232	PF08827		PF15899	PF17938	PF18224
PF16338	PF00083	PF00089	PF07045	PF17784		PF08547	PF16168	PF04687
PF13189	PF00082	PF00085	PF08732	PF00274		PF04140	PF17788	PF16257
PF12535	PF10899	PF00081	PF15587	PF14375		PF03350	PF02387	PF16256
PF02674	PF06368	PF00080	PF13196	PF03388		PF03824	PF03927	PF02306
PF13184	PF13188	PF00083	PF17561	PF16789		PF04606	PF03925	PF18032
PF13185	PF16338	PF00082	PF13224	PF16163		PF08821	PF03923	PF00967
PF08885	PF13189	PF10938	PF14518	PF08702		PF04609	PF03922	PF01378
PF03264	PF12532	PF10897	PF16575	PF17780		PF08820	PF08946	PF00354
PF03266	PF12535	PF10899	PF06676	PF13026		PF08827	PF04384	PF01976
PF17179	PF14793	PF07148	PF06889	PF02037		PF00277	PF09381	PF08379
PF18406	PF02674	PF06368	PF14256	PF17165		PF00274	PF00866	PF10057
PF12775	PF13184	PF06366	PF00487	PF05384		PF07559	PF08525	PF04511
PF18329	PF13185	PF13188	PF16438	PF04381		PF09711	PF07128	PF13625
PF10934	PF08885	PF16338	PF17765	PF09430		PF16789	PF07120	PF16272
PF05048	PF18662	PF13189	PF02781	PF05565		PF16163	PF07126	PF16277
PF05738	PF18663	PF12532	PF07978	PF05567		PF16168	PF11127	PF08964
PF05043	PF03264	PF12535	PF01030	PF04168		PF08702	PF11120	PF17634
PF00885	PF03266	PF14793	PF05275	PF04165		PF17789	PF10411	PF08360
PF00884	PF17179	PF02674	PF10103	PF01401		PF17780	PF17193	PF04188
PF00886	PF18406	PF13184	PF17555	PF10255		PF03927	PF17192	PF04726
PF00881	PF12775	PF13185	PF15415	PF18832		PF03925	PF18649	PF00407
PF06935	PF18329	PF08885	PF04216	PF08387		PF03924	PF13501	PF07182
PF00883	PF10934	PF18662	PF07746	PF13699		PF03923	PF13503	PF09977
PF00882	PF05048	PF17318	PF04405	PF06832		PF03922	PF11361	PF09970
PF06930	PF05049	PF03264	PF13498	PF10065		PF02031	PF12111	PF00349
PF13148	PF05738	PF03266	PF07103	PF17166		PF02037	PF12112	PF05117
PF06751	PF05043	PF10781	PF09122	PF16317		PF08946	PF18429	PF16216
PF08501	PF05737	PF10784	PF08437	PF05711		PF04381	PF16967	PF09138
PF13466	PF13823	PF17179	PF18089	PF18631		PF04386	PF05975	PF00431
PF13463	PF00885	PF18406	PF10262	PF06635		PF09381	PF13993	PF08663
PF08502	PF00884	PF12775	PF16301	PF07716		PF09388	PF13992	PF07395
PF13460	PF18750	PF18329	PF16306	PF04620		PF05565	PF13991	PF16231
PF01638	PF00886	PF10934	PF03253	PF00296		PF05567	PF13990	PF12623
PF01633	PF00881	PF05048	PF06267	PF06199		PF04167	PF13997	PF14274
PF01632	PF06935	PF05049	PF16364	PF05653		PF01401	PF13996	PF18273
PF01634	PF00883	PF05738	PF05988	PF06197		PF09657	PF13999	PF14534
PF01637	PF00882	PF05043	PF10611	PF17424		PF02369	PF06993	PF10528
PF01636	PF11784	PF05736	PF16342	PF17680		PF18832	PF06995	PF11699
PF08242	PF13148	PF05737	PF16442	PF12472		PF13693	PF06440	PF04117
PF08241	PF06751	PF13823	PF16139	PF02633		PF07120	PF03013	PF18166
PF08245	PF16949	PF00885	PF05359	PF11368		PF07126	PF14436	PF16433
PF08244	PF08501	PF00884	PF05686	PF14337		PF06832	PF02636	PF16430
PF08719	PF13466	PF18750	PF17345	PF10620		PF11127	PF10627	PF07210
PF05958	PF13463	PF00886	PF16150	PF05369		PF11120	PF05367	PF10577
PF05951	PF08502	PF00881	PF13590	PF15902		PF06839	PF05360	PF13448
PF05954	PF13460	PF06935	PF10128	PF04368		PF17166	PF04364	PF01856
PF04231	PF01638	PF00883	PF15570	PF04365		PF10411	PF04366	PF00629
PF04892	PF08503	PF00882	PF05861	PF05504		PF18834	PF04361	PF14716
PF08546	PF01633	PF11784	PF11086	PF11571		PF17193	PF04362	PF09522
PF04237	PF01632	PF06932	PF11273	PF12905		PF17192	PF04363	PF00292
PF04413	PF01634	PF06930	PF16262	PF12903		PF05711	PF00848	PF16380
PF00425	PF01637	PF13148	PF05845	PF06858		PF13501	PF09673	PF16389
PF04143	PF01636	PF06755	PF08354	PF01887		PF12112	PF04107	PF03785
PF08541	PF08242	PF06751	PF09905	PF01884		PF18429	PF11575	PF10712
PF04607	PF08241	PF16949	PF14566	PF01617		PF12118	PF06850	PF10929
PF08239	PF08245	PF08501	PF00479	PF11518		PF01655	PF06853	PF01789
PF08821	PF08244	PF13467	PF17994	PF16373		PF16967	PF14031	PF00787
PF04608	PF08719	PF13466	PF02288	PF16377		PF07541	PF01617	PF16396
PF14376	PF05958	PF13463	PF05163	PF11813		PF13992	PF06276	PF16390
PF07804	PF15899	PF08502	PF11377	PF11818		PF13990	PF06279	PF11463
PF00270	PF05951	PF13460	PF03136	PF16152		PF13997	PF03731	PF14367
PF00271	PF05954	PF01638	PF09604	PF05770		PF13996	PF05772	PF10903
PF00276	PF04231	PF08503	PF13239	PF16591		PF13995	PF11742	PF16087
PF00275	PF04892	PF01633	PF18583	PF16593		PF06635	PF12137	PF09094
PF00278	PF08546	PF01632	PF09863	PF01157		PF07716	PF05199	PF11578
PF07559	PF04237	PF01634	PF14019	PF13526		PF04620	PF04829	PF13118
PF14238	PF04413	PF01637	PF11954	PF02178		PF00296	PF17796	PF14059
PF06605	PF04140	PF01636	PF10703	PF05194		PF06199	PF10125	PF15416
PF06609	PF00425	PF08242	PF10706	PF13425		PF05653	PF10993	PF09569
PF03079	PF04143	PF08241	PF07419	PF12968		PF06197	PF00174	PF04212
PF03070	PF08541	PF08245	PF12367	PF01674		PF03013	PF07840	PF09206
PF03073	PF04607	PF08244	PF03171	PF04824		PF17424	PF18331	PF11105
PF09711	PF08239	PF08719	PF13194	PF07653		PF17680	PF06649	PF10677
PF17938	PF08821	PF05958	PF12089	PF07652		PF14436	PF03691	PF17921
PF03382	PF04608	PF05951	PF11452	PF02641		PF16760	PF16127	PF01483
PF03389	PF17784	PF05954	PF01024	PF10122		PF12472	PF03695	PF16328
PF14635	PF07804	PF05957	PF12391	PF10124		PF03906	PF02611	PF02273
PF14639	PF00270	PF04231	PF14801	PF09710		PF14337	PF03966	PF04896
PF16161	PF00271	PF04892	PF01986	PF17170		PF00900	PF01199	PF10435
PF16160	PF00276	PF08546	PF18294	PF07596		PF10622	PF09699	PF09623
PF16163	PF00275	PF04237	PF15421	PF07592		PF05367	PF09695	PF10462
PF02656	PF00278	PF04413	PF12395	PF07591		PF04365	PF09691	PF16410
PF02657	PF07559	PF08547	PF13318	PF10997		PF04363	PF04345	PF18439
PF02654	PF14238	PF04140	PF02900	PF07598		PF09414	PF04340	PF04617
PF02655	PF06605	PF00425		PF07843		PF00847	PF04341	PF16670
PF02652	PF06609	PF04143		PF14415		PF05504	PF04349	PF06841
PF02653	PF03079	PF03350		PF12731		PF09671	PF00311	PF11801
PF02650	PF03070	PF08541		PF12450		PF04107	PF00316	PF17182
PF02659	PF03073	PF03824		PF06645		PF11576	PF11161	PF12298
PF02388	PF09711	PF04607		PF16126		PF18724	PF16358	PF04137
PF17788	PF03382	PF04606		PF03699		PF12905	PF11838	PF16023
PF02381	PF03389	PF08239		PF05732		PF12903	PF03201	PF07589
PF02384	PF16789	PF08821		PF05045		PF06850	PF18337	PF07857
PF02386	PF14635	PF04608		PF10602		PF06853	PF11769	PF18344
PF03924	PF14639	PF14376		PF10604		PF06855	PF06744	PF16118
PF13026	PF16161	PF07804		PF05342		PF06858	PF10014	PF08614
PF03929	PF16160	PF00270		PF05345		PF01887	PF12404	PF17642
PF03928	PF16163	PF00271		PF00821		PF01884	PF07869	PF17917
PF02033	PF16162	PF00276		PF00827		PF01617	PF12557	PF16343
PF02030	PF16168	PF00277		PF09693		PF06279	PF14387	PF14341
PF02036	PF02657	PF00275		PF11554		PF16377	PF07317	PF07872
PF08942	PF02654	PF00278		PF04346		PF11813	PF07319	PF16441
PF17165	PF02655	PF07559		PF04344		PF11818	PF12551	PF16446
PF10646	PF02652	PF14238		PF07699		PF03737	PF18011	PF16130
PF10647	PF02653	PF06605		PF05838		PF03731	PF09323	PF02081
PF09369	PF02650	PF06609		PF01442		PF16152	PF00808	PF05538
PF05382	PF08702	PF03079		PF01333		PF05772	PF14110	PF09545
PF05389	PF02659	PF03070		PF08126		PF16592	PF04320	PF08484
PF04383	PF02388	PF03073		PF08123		PF11744	PF04328	PF11159
PF04386	PF17788	PF09711		PF06877		PF01157	PF04493	PF16405
PF04384	PF17789	PF17938		PF11154		PF04307	PF18419	PF04555
PF04389	PF02381	PF03382		PF10386		PF12137	PF17844	PF16408
PF09383	PF02384	PF03389		PF06258		PF02178	PF18540	PF16409
PF09382	PF02386	PF16789		PF06257		PF05194	PF12852	PF13577
PF08704	PF03924	PF14635		PF06252		PF05199	PF12170	PF02412
PF00719	PF13026	PF14639		PF06253		PF12968	PF17283	PF04811
PF00717	PF03929	PF16161		PF09999		PF04829	PF07553	PF16702
PF00712	PF03928	PF16160		PF11839		PF01674	PF11393	PF09338
PF05565	PF02033	PF16163		PF17278		PF04824	PF17255	PF13600
PF05569	PF02030	PF16162		PF17236		PF07653	PF00141	PF10801
PF01409	PF02036	PF16168		PF14270		PF07652	PF08796	PF06757
PF04166	PF02037	PF02656		PF18760		PF02641	PF12889	PF11731
PF04167	PF08942	PF02657		PF18604		PF08309	PF12418	PF17541
PF01402	PF17165	PF02654		PF17239		PF02643	PF07338	PF17117
PF09659	PF10646	PF02655		PF13548		PF17796	PF17881	PF03259
PF02369	PF10647	PF02652		PF13540		PF10122	PF18030	PF05643
PF08388	PF09369	PF02653		PF02150		PF10125	PF00961	PF14114
PF08386	PF05384	PF02650		PF11495		PF10124	PF05658	PF04734
PF13690	PF05382	PF08702		PF13405		PF17170	PF12101	PF14403
PF13691	PF05389	PF02659		PF13403		PF08272	PF16784	PF08200
PF13692	PF04383	PF02388		PF06742		PF06467	PF16887	PF13810
PF13693	PF04381	PF17788		PF09516		PF07596	PF16884	PF16266
PF06835	PF04386	PF17789		PF10016		PF07592	PF08897	PF03198
PF06832	PF04389	PF02381		PF00127		PF07591	PF01154	PF03995
PF06833	PF09383	PF17780		PF10179		PF10993	PF13617	PF12025
PF06831	PF09382	PF02384		PF04661		PF00174	PF00351	PF12791
PF06838	PF09430	PF02386		PF07862		PF07840	PF10831	PF05840
PF16957	PF08704	PF02387		PF10269		PF18723	PF10832	PF07624
PF17161	PF00719	PF03927		PF14385		PF18331	PF07057	PF14411
PF04298	PF00717	PF03925		PF14384		PF16123	PF11873	PF03727
PF14902	PF00712	PF03924		PF16724		PF03699	PF11720	PF11337
PF16316	PF05565	PF03923		PF07314		PF05731	PF11726	PF07382
PF16314	PF05569	PF03922		PF07312		PF05045	PF10054	PF07603
PF16315	PF04168	PF13026		PF16552		PF14410	PF10136	PF09929
PF16313	PF01409	PF03929		PF13398		PF02342	PF12755	PF08332
PF16318	PF04166	PF03928		PF15521		PF02107	PF12759	PF14521
PF10410	PF04167	PF02033		PF00949		PF03966	PF13806	PF16542
PF10417	PF04165	PF02030		PF00942		PF05342	PF07358	PF16548
PF10415	PF01402	PF02036		PF04325		PF05345	PF07356	PF17766
PF10414	PF01401	PF02037		PF07677		PF01198	PF14696	PF09720
PF10418	PF09659	PF08942		PF07411		PF01199	PF08965	PF10083
PF16401	PF10255	PF08943		PF11149		PF00821	PF06007	PF13218
PF03719	PF02369	PF08946		PF08481		PF00827	PF06004	PF08289
PF14907	PF18832	PF17165		PF10816		PF09695	PF02586	PF07224
PF17194	PF08388	PF10646		PF11858		PF09693	PF00982	PF17433
PF17191	PF08386	PF10647		PF11853		PF11554	PF16154	PF09700
PF05717	PF13690	PF09369		PF18819		PF04346	PF14711	PF06079
PF05713	PF13691	PF05382		PF01951		PF04344	PF01179	PF17517
PF13086	PF13692	PF05389		PF13562		PF04345	PF04982	PF16463
PF01531	PF13693	PF04383		PF13563		PF04340	PF08361	PF01982
PF13505	PF13699	PF04380		PF12171		PF04341	PF08364	PF08631
PF13506	PF06834	PF04381		PF12176		PF04348	PF04186	PF14453
PF13507	PF06835	PF04386		PF09509		PF04349	PF09584	PF11948
PF13500	PF06832	PF04384		PF14413		PF07695	PF06586	PF04930
PF13502	PF06833	PF04389		PF14069		PF05838	PF04728	PF16483
PF13508	PF06831	PF09381		PF14412		PF01442	PF07180	PF10370
PF13509	PF06838	PF09383		PF18224		PF01337	PF06761	PF13970
PF12116	PF16957	PF09382		PF10031		PF11161	PF14710	PF06280
PF18425	PF10065	PF09388		PF16790		PF08123	PF14348	PF00432
PF12971	PF17161	PF09430		PF10152		PF06877	PF11090	PF09535
PF01653	PF17166	PF08704		PF15283		PF11154	PF17243	PF09217
PF01650	PF04298	PF00719		PF00147		PF06258	PF14344	PF18446
PF01656	PF14902	PF00866		PF08795		PF06259	PF01918	PF04454
PF01654	PF16316	PF00717		PF08792		PF06257	PF18340	PF11982
PF13441	PF16317	PF00712		PF16386		PF06252	PF12208	PF09005
PF01658	PF16314	PF05565		PF04687		PF16358	PF01910	PF05269
PF05973	PF16315	PF05569		PF04685		PF09997	PF11892	PF14339
PF05970	PF16313	PF08521		PF16477		PF11839	PF03846	PF02925
PF05971	PF16318	PF08525		PF07889		PF03201	PF03843	PF18870
PF08269	PF16319	PF04168		PF07884		PF15653	PF04115	PF04439
PF05977	PF10410	PF01409		PF16476		PF17278	PF00867	PF02265
PF08264	PF10417	PF04166		PF07087		PF17236	PF17090	PF16147
PF05979	PF10415	PF04167		PF05315		PF14270	PF07371	PF11543
PF07934	PF10414	PF04165		PF12770		PF18337	PF11939	PF06433
PF06810	PF10418	PF01402		PF01535		PF05751	PF06028	PF11411
PF06812	PF16401	PF01400		PF16258		PF18760	PF15542	PF04885
PF16334	PF03719	PF01401		PF16257		PF17239	PF10689	PF13146
PF07714	PF03713	PF09659		PF16254		PF02150	PF10684
PF07715	PF14907	PF09657		PF12419		PF13405	PF10685
PF16335	PF17194	PF02369		PF07331		PF13403	PF05610
PF07719	PF17191	PF18832		PF06685		PF08357	PF08960
PF07991	PF05717	PF08388		PF02305		PF06742	PF03475
PF08448	PF05713	PF08386		PF02306		PF17273	PF03476
PF06995	PF05711	PF13690		PF17883		PF10016	PF03472
PF06445	PF13086	PF13691		PF18032		PF10014	PF11155
PF00298	PF18631	PF13692		PF00967		PF04175	PF13268
PF00294	PF01531	PF13693		PF05650		PF00127	PF12019
PF00295	PF13505	PF13698		PF16888		PF00125	PF08349
PF00297	PF13506	PF07128		PF04308		PF12404	PF08343
PF00290	PF13507	PF07120		PF04306		PF04665	PF08346
PF00291	PF13500	PF07126		PF04305		PF10269	PF06568
PF00293	PF13502	PF06834		PF08307		PF12717	PF00394
PF06199	PF13508	PF06835		PF08303		PF14382	PF09911
PF06196	PF13509	PF06832		PF01485		PF14384	PF09913
PF01527	PF12116	PF06833		PF01378		PF16456	PF16503
PF12476	PF18425	PF06831		PF01373		PF16729	PF08956
PF14614	PF12118	PF11127		PF16141		PF07314	PF14555
PF16109	PF12971	PF11120		PF14020		PF07317	PF08021
PF14827	PF01653	PF06838		PF00354		PF07319	PF16187
PF02630	PF01650	PF16957		PF00353		PF12551	PF17773
PF02631	PF01656	PF10065		PF06210		PF13398	PF09752
PF02632	PF01654	PF17161		PF09954		PF18011	PF05138
PF02633	PF13441	PF17166		PF09950		PF08974	PF05420
PF02634	PF01658	PF04298		PF18810		PF02892	PF05229
PF02635	PF05973	PF14902		PF07055		PF00949	PF08085
PF02637	PF05970	PF16316		PF13948		PF00940	PF02104
PF02638	PF05971	PF16314		PF16068		PF00942	PF06952
PF02639	PF08269	PF16313		PF01976		PF03942	PF06041
PF03180	PF05977	PF16318		PF14938		PF08972	PF05638
PF03900	PF08264	PF10411		PF11722		PF09458	PF14098
PF09269	PF05979	PF10410		PF13582		PF00808	PF18053
PF11368	PF07934	PF10417		PF13583		PF14110	PF02728
PF04879	PF06810	PF10415		PF18202		PF04320	PF02727
PF14849	PF06635	PF10414		PF10057		PF04325	PF12625
PF00905	PF16334	PF10418		PF10056		PF04328	PF00667
PF00902	PF07714	PF16401		PF04513		PF05818	PF00445
PF00903	PF07715	PF03719		PF04511		PF04493	PF09938
PF00908	PF16335	PF03245		PF10133		PF07411	PF18272
PF00909	PF07719	PF03713		PF10137		PF08148	PF06543
PF10626	PF07991	PF14907		PF04193		PF11149	PF14537
PF05368	PF08448	PF17194		PF17231		PF08141	PF13079
PF05362	PF06995	PF17193		PF13625		PF18419	PF03803
PF15902	PF06445	PF17192		PF11265		PF08481	PF15980
PF04364	PF04620	PF17191		PF06911		PF10816	PF01750
PF04361	PF00298	PF05717		PF16272		PF15731	PF10106
PF04362	PF00294	PF05713		PF16277		PF01068	PF11694
PF09419	PF00295	PF05711		PF07352		PF18540	PF11692
PF09411	PF00296	PF13086		PF08964		PF11858	PF09106
PF09413	PF00297	PF01531		PF06005		PF18819	PF12806
PF09414	PF00290	PF13505		PF17583		PF01956	PF12805
PF00849	PF00291	PF13506		PF15569		PF01950	PF04183
PF00842	PF00293	PF13507		PF03184		PF01958	PF11348
PF00847	PF06199	PF13500		PF03633		PF13563	PF00058
PF04101	PF05653	PF13502		PF17634		PF12170	PF06064
PF01464	PF06197	PF13508		PF05582		PF12171	PF11978
PF04107	PF06196	PF13509		PF13244		PF12176	PF06062
PF00593	PF01527	PF12116		PF13243		PF14414	PF06069
PF02245	PF17424	PF12111		PF13249		PF14069	PF03658
PF00591	PF17680	PF18425		PF18050		PF14412	PF13196
PF00590	PF12476	PF18429		PF18059		PF17283	PF13224
PF00596	PF14614	PF12118		PF15869		PF07553	PF13227
PF00595	PF16109	PF12971		PF01172		PF00141	PF13856
PF12099	PF14827	PF01653		PF16861		PF08796	PF08859
PF12904	PF16107	PF01650		PF04989		PF04685	PF08857
PF12900	PF02630	PF01656		PF08360		PF07889	PF04969
PF12571	PF02631	PF01654		PF08362		PF07884	PF02741
PF00334	PF02632	PF13441		PF13631		PF07087	PF10754
PF00333	PF02633	PF01658		PF04188		PF07083	PF10753
PF00331	PF02634	PF16967		PF16522		PF05315	PF04293
PF00338	PF02635	PF05973		PF09585		PF04019	PF00609
PF06854	PF02637	PF05970		PF09581		PF01535	PF12615
PF06857	PF02638	PF05971		PF04724		PF16258	PF10964
PF01888	PF02639	PF08269		PF04726		PF16257	PF07219
PF14294	PF03180	PF05977		PF04723		PF16254	PF06290
PF01882	PF03900	PF05974		PF00400		PF12419	PF06295
PF01883	PF03906	PF08264		PF00407		PF12418	PF16571
PF01880	PF09269	PF05979		PF07182		PF07338	PF12091
PF01881	PF11368	PF13993		PF06764		PF07331	PF17396
PF01885	PF14337	PF13992		PF09977		PF06685	PF08049
PF01809	PF04879	PF13991		PF09972		PF02300	PF09648
PF14254	PF14849	PF13990		PF09970		PF02305	PF13731
PF14031	PF00905	PF13997		PF14715		PF17881	PF01218
PF14298	PF00902	PF13996		PF13038		PF17883	PF02696
PF06277	PF00903	PF13995		PF13032		PF18030	PF17961
PF06271	PF10620	PF07934		PF01916		PF00961	PF13880
PF14358	PF00908	PF13999		PF13809		PF05650	PF07024
PF16370	PF00909	PF06810		PF02469		PF03439	PF07023
PF16371	PF10626	PF06812		PF02460		PF16784	PF06889
PF16372	PF05368	PF06635		PF10073		PF17850	PF09879
PF16375	PF05362	PF16334		PF05117		PF16881	PF09878
PF16377	PF15902	PF07714		PF05443		PF16886	PF09870
PF16378	PF04365	PF07715		PF04531		PF16889	PF06082
PF01926	PF09419	PF07716		PF11304		PF08897	PF03100
PF03737	PF09411	PF16335		PF11300		PF04308	PF03524
PF03734	PF09413	PF07719		PF11308		PF01154	PF14855
PF03733	PF09414	PF07991		PF13797		PF04303	PF14850
PF03738	PF00849	PF08448		PF06973		PF04305	PF05231
PF03739	PF00842	PF06993		PF06977		PF08307	PF05230
PF03222	PF00847	PF06995		PF15542		PF08303	PF05232
PF16153	PF05504	PF06445		PF05618		PF14020	PF04017
PF05772	PF09670	PF06440		PF08966		PF00351	PF00487
PF16595	PF04101	PF00298		PF18070		PF00353	PF12638
PF16592	PF01464	PF00294		PF02700		PF00352	PF06996
PF16593	PF04107	PF00295		PF09344		PF10831	PF13940
PF12282	PF00593	PF00296		PF09346		PF06213	PF13942
PF18211	PF02245	PF00297		PF09343		PF14113	PF10940
PF01155	PF00591	PF00290		PF08341		PF09959	PF10945
PF01156	PF00590	PF00291		PF14568		PF09956	PF07273
PF01717	PF00596	PF00293		PF18155		PF09950	PF07274
PF13528	PF00595	PF06199		PF00648		PF18810	PF11019
PF13529	PF12099	PF05653		PF00644		PF07055	PF04255
PF13524	PF12905	PF06197		PF00643		PF01973	PF03595
PF13525	PF12904	PF06196		PF06560		PF11873	PF09524
PF13522	PF12900	PF03013		PF04703		PF11728	PF03379
PF13523	PF18134	PF01527		PF10300		PF11720	PF09526
PF13520	PF12571	PF17424		PF00397		PF11726	PF10696
PF04307	PF00334	PF17680		PF09917		PF13582	PF07972
PF05195	PF00333	PF14436		PF03283		PF13583	PF06316
PF05190	PF00331	PF12476		PF18809		PF02119	PF06315
PF05191	PF00338	PF14614		PF16538		PF18202	PF09850
PF05192	PF06854	PF16109		PF16539		PF10058	PF09856
PF05193	PF06857	PF14827		PF01937		PF10053	PF14497
PF05198	PF01888	PF16107		PF12841		PF10054	PF14116
PF14198	PF14294	PF02630		PF14908		PF04513	PF14720
PF14199	PF01882	PF02631		PF14400		PF10130	PF18041
PF13421	PF01883	PF02632		PF07554		PF10131	PF02781
PF13420	PF01880	PF02633		PF17775		PF10135	PF18127
PF13426	PF01881	PF02634		PF09517		PF10136	PF18125
PF13425	PF01887	PF02635		PF09511		PF10137	PF10713
PF13424	PF01884	PF02637		PF05139		PF10138	PF05035
PF12969	PF01885	PF02638		PF09138		PF09173	PF05256
PF13429	PF01809	PF02639		PF00431		PF04193	PF04077
PF13428	PF14254	PF03180		PF11329		PF17231	PF11444
PF01715	PF14298	PF03900		PF08660		PF04191	PF07434
PF01678	PF06277	PF03906		PF08663		PF13625	PF11806
PF04820	PF06271	PF09269		PF08664		PF12755	PF07789
PF07650	PF14358	PF11368		PF08667		PF12759	PF07437
PF09084	PF11518	PF14337		PF13844		PF11265	PF06786
PF05991	PF16370	PF04879		PF07394		PF06911	PF06788
PF05992	PF16371	PF14849		PF07395		PF16277	PF07254
PF00685	PF16372	PF00905		PF17891		PF07351	PF09373
PF02643	PF16373	PF00902		PF16231		PF07352	PF06120
PF14353	PF16375	PF00903		PF16491		PF07356	PF06123
PF02646	PF16377	PF00908		PF16490		PF08965	PF03573
PF17170	PF16378	PF00909		PF14891		PF06005	PF02951
PF07739	PF01926	PF10626		PF14890		PF06004	PF01722
PF00108	PF11813	PF10627		PF12073		PF15569	PF13369
PF00109	PF11818	PF05368		PF12034		PF03184	PF10113
PF00106	PF03737	PF05367		PF05895		PF02586	PF01030
PF00107	PF03734	PF05362		PF05894		PF03454	PF02041
PF00102	PF03733	PF05360		PF13670		PF05582	PF08007
PF14717	PF03738	PF15902		PF12623		PF13244	PF10777
PF06463	PF03739	PF04364		PF08411		PF01172	PF14078
PF04647	PF03222	PF04365		PF04768		PF04989	PF06335
PF10991	PF16152	PF04367		PF04765		PF09361	PF09836
PF10996	PF16153	PF04361		PF14274		PF08361	PF09834
PF07848	PF05770	PF04362		PF12675		PF08362	PF02962
PF03031	PF05772	PF04363		PF12677		PF08364	PF08755
PF03030	PF16595	PF09419		PF00545		PF04186	PF11190
PF03033	PF16592	PF09411		PF07230		PF09584	PF11199
PF12730	PF16593	PF09413		PF06727		PF09581	PF11198
PF12732	PF12282	PF09414		PF14534		PF06586	PF01816
PF12733	PF18211	PF00849		PF16554		PF04724	PF12566
PF12738	PF01155	PF00848		PF12242		PF04728	PF11990
PF03690	PF01156	PF00842		PF12245		PF10852	PF14812
PF16126	PF01717	PF00847		PF04981		PF07180	PF14814
PF03695	PF13528	PF05504		PF10528		PF06763	PF07996
PF16128	PF13529	PF09676		PF05853		PF06761	PF07997
PF08275	PF13526	PF09671		PF04505		PF09972	PF07995
PF05732	PF13524	PF09673		PF07578		PF14715	PF10735
PF07994	PF13525	PF04101		PF10107		PF07424	PF10625
PF02618	PF13522	PF01464		PF11699		PF14348	PF05275
PF02348	PF13523	PF04107		PF01096		PF11090	PF12555
PF08905	PF13520	PF00593		PF01092		PF17243	PF00194
PF02342	PF04307	PF02245		PF10102		PF14344	PF08765
PF02107	PF12137	PF00591		PF08069		PF13038	PF08768
PF03969	PF02178	PF00590		PF01278		PF01918	PF17425
PF03968	PF05194	PF00596		PF04577		PF18340	PF04052
PF03963	PF05195	PF00595		PF00059		PF12208	PF17268
PF03961	PF05190	PF11575		PF00053		PF01912	PF10546
PF03960	PF05191	PF12099		PF11208		PF01913	PF06103
PF03965	PF05192	PF12905		PF09891		PF01916	PF06101
PF07736	PF05193	PF12904		PF11976		PF11892	PF03552
PF10604	PF05198	PF12900		PF16927		PF03843	PF03550
PF10609	PF14198	PF18134		PF01877		PF13809	PF03333
PF00929	PF14199	PF12571		PF01873		PF02469	PF03882
PF00926	PF13421	PF00334		PF01870		PF04115	PF03884
PF00924	PF13420	PF00333		PF13197		PF02460	PF03889
PF00925	PF13426	PF00331		PF13195		PF00867	PF11612
PF00923	PF13425	PF00338		PF13228		PF17924	PF01469
PF00920	PF13424	PF06853		PF12055		PF10076	PF13754
PF05698	PF12969	PF06854		PF11599		PF10073	PF13750
PF01435	PF13429	PF06855		PF16807		PF08803	PF15977
PF05693	PF13428	PF06857		PF16804		PF05114	PF09482
PF05343	PF12968	PF01888		PF04117		PF05443	PF00762
PF05345	PF01715	PF14294		PF02745		PF04531	PF12995
PF09471	PF01678	PF01882		PF10639		PF11304	PF12502
PF01192	PF04820	PF01883		PF18164		PF11300	PF14760
PF01195	PF07650	PF01880		PF10758		PF11308	PF18715
PF01196	PF07653	PF01881		PF04299		PF06973	PF14834
PF01197	PF09084	PF01887		PF09074		PF13861	PF17124
PF00821	PF07652	PF01884		PF16433		PF07371	PF17113
PF00825	PF05990	PF01885		PF01519		PF11939	PF16901
PF00829	PF05991	PF01809		PF10343		PF06028	PF09566
PF00828	PF05992	PF14254		PF04016		PF15542	PF16900
PF05525	PF02641	PF14031		PF02295		PF10688	PF05296
PF05524	PF00685	PF01617		PF12544		PF10689	PF04216
PF05521	PF08309	PF14298		PF10962		PF10684	PF07746
PF05523	PF02643	PF06276		PF17804		PF10685	PF07743
PF09699	PF14353	PF06277		PF07210		PF05610	PF07455
PF09697	PF02646	PF06271		PF15636		PF05618	PF05926
PF09695	PF10124	PF14358		PF14355		PF08960	PF07450
PF09693	PF17170	PF11518		PF17251		PF03476	PF16524
PF11551	PF07739	PF16370		PF16570		PF08071	PF11072
PF14072	PF00108	PF16371		PF10579		PF02325	PF11076
PF01431	PF00109	PF16372		PF13448		PF13268	PF11106
PF04346	PF00106	PF16373		PF15644		PF18070	PF11102
PF04347	PF00107	PF16375		PF15649		PF17496	PF11101
PF04342	PF00102	PF16377		PF18754		PF02700	PF13953
PF04343	PF08272	PF16378		PF18755		PF09344	PF10982
PF04340	PF14717	PF01926		PF18756		PF09346	PF12899
PF04348	PF06463	PF17358		PF17677		PF08349	PF07852
PF07694	PF04647	PF11813		PF09243		PF08438	PF02668
PF07697	PF07596	PF11818		PF08817		PF08343	PF11674
PF07691	PF07592	PF03737		PF12092		PF08341	PF01292
PF07690	PF07591	PF03734		PF01079		PF08346	PF10670
PF07693	PF10991	PF03733		PF12866		PF13654	PF10679
PF07698	PF10996	PF03738		PF11369		PF13656	PF07043
PF05834	PF07598	PF03739		PF13739		PF14568	PF18316
PF05833	PF07840	PF03222		PF00030		PF17214	PF15958
PF05838	PF07843	PF16152		PF00032		PF18155	PF09600
PF01336	PF14415	PF16153		PF00033		PF00644	PF18381
PF01337	PF03031	PF05772		PF00036		PF00643	PF04405
PF04127	PF03030	PF16595		PF17961		PF06560	PF14785
PF01339	PF03033	PF16592		PF09872		PF04703	PF03272
PF00311	PF12730	PF16593		PF06080		PF10300	PF18412
PF00310	PF12731	PF12282		PF05096		PF00394	PF18415
PF00313	PF12732	PF18211		PF02783		PF09911	PF05726
PF00312	PF12733	PF01155		PF01856		PF09913	PF08770
PF07475	PF12738	PF01156		PF11959		PF09917	PF08274
PF00317	PF18723	PF11742		PF11958		PF12655	PF14145
PF00316	PF12450	PF01717		PF18705		PF12654	PF13497
PF00318	PF03690	PF13528		PF02505		PF16503	PF13499
PF08124	PF16126	PF13529		PF16264		PF03283	PF07769
PF08125	PF03699	PF13526		PF18145		PF18809	PF14209
PF06874	PF16128	PF13524		PF18144		PF14555	PF05944
PF15889	PF05731	PF13525		PF10779		PF14550	PF18729
PF10387	PF08275	PF13522		PF16268		PF16538	PF07063
PF10385	PF05732	PF13523		PF01683		PF16539	PF07103
PF06250	PF07994	PF13520		PF09505		PF01931	PF06490
PF06251	PF05045	PF04307		PF00629		PF01937	PF06496
PF15714	PF02618	PF12137		PF00627		PF16187	PF09349
PF09991	PF02348	PF02178		PF05235		PF14908	PF06141
PF09992	PF08905	PF05194		PF12636		PF14400	PF06146
PF10516	PF02342	PF05195		PF14282		PF07554	PF07538
PF03200	PF02107	PF05190		PF14280		PF17777	PF08437
PF03205	PF03969	PF05191		PF14285		PF17775	PF08136
PF03209	PF03968	PF05192		PF13941		PF17773	PF17795
PF14270	PF03963	PF05193		PF06500		PF17778	PF11656
PF13098	PF03961	PF05198		PF12206		PF09517	PF18081
PF13090	PF03960	PF05199		PF01990		PF09511	PF10651
PF13091	PF03965	PF14198		PF01991		PF09752	PF04391
PF00356	PF07736	PF14199		PF11899		PF10096	PF04399
PF11762	PF10602	PF13421		PF16197		PF05139	PF18339
PF11760	PF10604	PF13420		PF03592		PF05420	PF15937
PF00893	PF10609	PF13426		PF03597		PF09134	PF00723
PF00420	PF00929	PF13425		PF03599		PF07914	PF16330
PF00890	PF00926	PF13424		PF07550		PF02104	PF07152
PF00891	PF00924	PF12969		PF09522		PF00077	PF08900
PF00725	PF00925	PF13429		PF00292		PF08660	PF13719
PF13549	PF00923	PF13428		PF01057		PF08667	PF02259
PF17820	PF00920	PF01715		PF08020		PF06956	PF03253
PF13469	PF05698	PF01679		PF13717		PF11917	PF10798
PF13540	PF01435	PF01678		PF18516		PF06048	PF10799
PF13541	PF05693	PF04829		PF03445		PF03672	PF05706
PF13542	PF05343	PF04824		PF09858		PF16491	PF16036
PF13545	PF05342	PF04820		PF13179		PF14891	PF12105
PF13546	PF05345	PF07650		PF03161		PF14890	PF08708
PF02151	PF09471	PF07653		PF03168		PF13208	PF04352
PF02153	PF01192	PF09084		PF18348		PF16793	PF01184
PF02152	PF09478	PF07652		PF16380		PF13202	PF04610
PF02405	PF01195	PF05990		PF16383		PF02814	PF18288
PF02403	PF01196	PF05991		PF16389		PF12073	PF17271
PF02401	PF01197	PF05992		PF16431		PF14098	PF18289
PF11490	PF00821	PF02641		PF03785		PF18053	PF06619
PF11495	PF00825	PF00685		PF14871		PF05893	PF06610
PF06745	PF00829	PF08309		PF14870		PF05895	PF06611
PF13462	PF00828	PF02643		PF08812		PF05894	PF03067
PF13409	PF05525	PF10122		PF02788		PF13670	PF12486
PF13408	PF05524	PF14353		PF10719		PF01398	PF03892
PF16924	PF05521	PF02646		PF10712		PF08411	PF02628
PF13407	PF05523	PF10124		PF05037		PF00667	PF09880
PF13406	PF09699	PF17170		PF09039		PF04765	PF10636
PF13401	PF09697	PF07739		PF04070		PF00445	PF05396
PF13400	PF09693	PF00108		PF07787		PF00449	PF04379
PF06742	PF11551	PF00109		PF14268		PF18272	PF00875
PF18317	PF14072	PF00106		PF14264		PF09930	PF07435
PF01694	PF01431	PF00107		PF14265		PF12671	PF14045
PF00359	PF04346	PF00102		PF14266		PF12675	PF09642
PF08531	PF04347	PF08272		PF10929		PF12677	PF11119
PF00358	PF04344	PF14717		PF10920		PF00545	PF16945
PF12408	PF04342	PF06463		PF07432		PF06543	PF16365
PF08530	PF04343	PF06467		PF09377		PF07237	PF11805
PF04170	PF04348	PF04647		PF06124		PF12241	PF11808
PF08240	PF07695	PF07596		PF13912		PF12242	PF03239
PF04174	PF07694	PF07592		PF15604		PF12245	PF17185
PF00126	PF07697	PF07591		PF15607		PF03803	PF10733
PF00122	PF07691	PF10991		PF15601		PF04981	PF12293
PF00120	PF07690	PF10996		PF08359		PF17207	PF04135
PF00121	PF07693	PF07848		PF18827		PF16526	PF13532
PF00128	PF07698	PF00174		PF18824		PF07578	PF12120
PF07863	PF05834	PF07840		PF18823		PF10107	PF05189
PF07866	PF05833	PF03031		PF08009		PF10106	PF13457
PF17941	PF05838	PF03030		PF08000		PF01096	PF16973
PF17944	PF01336	PF03033		PF08002		PF01092	PF08278
PF09278	PF01337	PF12730		PF13777		PF10102	PF05988
PF12715	PF04126	PF12732		PF01789		PF12806	PF05981
PF12712	PF04127	PF12733		PF01780		PF12805	PF13982
PF12713	PF01333	PF12738		PF18537		PF08069	PF13983
PF12710	PF01339	PF18723		PF14076		PF08068	PF13984
PF06406	PF00311	PF18331		PF00782		PF11346	PF13986
PF14386	PF00310	PF12450		PF00787		PF01274	PF13987
PF16729	PF00313	PF06643		PF04447		PF01278	PF13988
PF07313	PF00312	PF06649		PF04446		PF04577	PF13989
PF12439	PF07475	PF03691		PF04448		PF00058	PF11730
PF14657	PF00317	PF03690		PF07068		PF00059	PF00116
PF14659	PF00318	PF16126		PF06338		PF07007	PF06983
PF13399	PF08126	PF03695		PF09835		PF08608	PF15102
PF13395	PF08124	PF16123		PF09839		PF09891	PF04632
PF13394	PF08125	PF03699		PF14137		PF09893	PF04630
PF13396	PF08123	PF16128		PF11193		PF11978	PF10980
PF13391	PF06877	PF05731		PF11197		PF06062	PF07580
PF13393	PF06874	PF08275		PF01813		PF03658	PF06674
PF13392	PF15889	PF05732		PF01818		PF16927	PF08542
PF02366	PF16427	PF07994		PF12569		PF01877	PF17176
PF02367	PF10387	PF05045		PF11993		PF01875	PF16778
PF02361	PF10385	PF02618		PF11992		PF01870	PF14402
PF12385	PF06258	PF02348		PF10628		PF13197	PF12462
PF02368	PF06257	PF08905		PF18106		PF13228	PF06185
PF02091	PF06252	PF02611		PF18451		PF12055	PF06183
PF02092	PF06253	PF02342		PF18458		PF13856	PF06181
PF02096	PF06250	PF02107		PF17102		PF09580	PF03918
PF01610	PF06251	PF03969		PF05013		PF08859	PF10614
PF18019	PF15714	PF03968		PF05017		PF16800	PF10617
PF18013	PF16358	PF03963		PF09015		PF16807	PF04358
PF02899	PF09991	PF03961		PF09549		PF04969	PF09400
PF17678	PF09992	PF03960		PF16390		PF02741	PF04354
PF02894	PF16351	PF03966		PF16391		PF02745	PF15894
PF02895	PF11839	PF03965		PF11463		PF18164	PF11563
PF02896	PF10516	PF07736		PF14246		PF18160	PF01322
PF02897	PF03200	PF10602		PF08761		PF10754	PF07119
PF00941	PF03205	PF10601		PF04056		PF04299	PF06865
PF03947	PF03209	PF10604		PF11056		PF04293	PF05943
PF03946	PF17236	PF10609		PF17815		PF00609	PF15922
PF03949	PF14270	PF00929		PF14360		PF04740	PF06243
PF03948	PF13098	PF00926		PF14367		PF10343	PF08918
PF03419	PF13090	PF00924		PF10903		PF04016	PF16747
PF03418	PF13091	PF00925		PF07196		PF12544	PF11773
PF00809	PF00356	PF00923		PF03559		PF12615	PF11772
PF00805	PF18760	PF00920		PF16087		PF06526	PF13436
PF00801	PF11762	PF05698		PF03332		PF10967	PF09980
PF00800	PF11760	PF01435		PF03334		PF10964	PF17913
PF04321	PF00893	PF05693		PF05488		PF17804	PF18327
PF04324	PF00420	PF05343		PF09094		PF07219	PF10095
PF04326	PF00890	PF05342		PF02933		PF15636	PF09290
PF04327	PF00891	PF05345		PF11614		PF06291	PF11392
PF07679	PF17239	PF09471		PF18592		PF06295	PF04957
PF07676	PF00725	PF01192		PF01015		PF17251	PF01126
PF07675	PF13549	PF09478		PF13750		PF16571	PF07878
PF07670	PF17820	PF01195		PF09485		PF02969	PF17244
PF05816	PF13469	PF01196		PF09483		PF15644	PF08908
PF08327	PF13540	PF01197		PF00765		PF02996	PF03212
PF08323	PF13541	PF00821		PF14055		PF18755	PF06476
PF11396	PF13542	PF00825		PF08681		PF18756	PF16754
PF01316	PF13545	PF00829		PF11578		PF17677	PF05947
PF01315	PF13546	PF00828		PF09811		PF09718	PF07305
PF01312	PF02151	PF05525		PF12993		PF09242	PF07308
PF01313	PF02150	PF05524		PF13111		PF09243	PF16137
PF01311	PF02153	PF05521		PF13114		PF08817	PF02085
PF00378	PF02152	PF05523		PF13118		PF12091	PF05359
PF00370	PF02405	PF09699		PF15659		PF17396	PF05685
PF00376	PF02403	PF09697		PF14765		PF01079	PF18390
PF00375	PF02401	PF09695		PF18692		PF12860	PF05532
PF00374	PF11490	PF09693		PF15416		PF12869	PF09686
PF11148	PF11495	PF09691		PF18472		PF11363	PF04332
PF11146	PF06745	PF11551		PF18475		PF13739	PF04337
PF06230	PF13462	PF14072		PF18477		PF13731	PF06228
PF15738	PF13409	PF01431		PF17129		PF02696	PF06223
PF15731	PF13408	PF04346		PF16219		PF00032	PF06222
PF01068	PF13405	PF04347		PF09569		PF00033	PF04550
PF11852	PF16924	PF04344		PF09568		PF00036	PF11776
PF11855	PF13407	PF04345		PF09564		PF17961	PF17414
PF03772	PF13406	PF04342		PF09563		PF13880	PF12792
PF03773	PF13401	PF04343		PF17033		PF17965	PF12793
PF03776	PF13400	PF04340		PF04212		PF07027	PF12167
PF03775	PF13403	PF04341		PF16993		PF07024	PF12790
PF18819	PF08357	PF04348		PF12691		PF09879	PF08494
PF18818	PF06742	PF04349		PF12694		PF09878	PF17345
PF01955	PF18317	PF07695		PF14220		PF09875	PF02413
PF01957	PF01694	PF07694		PF14221		PF09872	PF05696
PF01958	PF00359	PF07697		PF13920		PF09870	PF09472
PF08486	PF10016	PF07691		PF13921		PF06081	PF10009
PF11700	PF08531	PF07690		PF01591		PF06080	PF16989
PF13563	PF00358	PF07693		PF00249		PF03524	PF10144
PF13560	PF12408	PF07698		PF09206		PF02783	PF13296
PF13561	PF08530	PF05834		PF18825		PF17427	PF16467
PF13566	PF04170	PF05833		PF11105		PF14855	PF07095
PF13567	PF08240	PF05838		PF09537		PF14850	PF12766
PF13565	PF04175	PF01336		PF07607		PF02505	PF12421
PF13568	PF04174	PF01337		PF09538		PF14573	PF03881
PF12852	PF00126	PF04127		PF06160		PF18140	PF02313
PF08984	PF00122	PF01333		PF00413		PF10779	PF03887
PF12172	PF00120	PF01339		PF11672		PF14578	PF03406
PF02421	PF00121	PF00311		PF02002		PF16268	PF09330
PF02423	PF00128	PF00310		PF02007		PF00627	PF00816
PF02130	PF07862	PF00313		PF02006		PF07902	PF14079
PF02424	PF07863	PF00312		PF01294		PF05231	PF01490
PF09509	PF07866	PF07475		PF07721		PF05230	PF10809
PF09508	PF17941	PF00317		PF10677		PF05235	PF10800
PF04860	PF17944	PF00316		PF10671		PF04017	PF09943
PF04865	PF09278	PF00318		PF07044		PF04010	PF09078
PF04864	PF12715	PF08124		PF18384		PF12636	PF17367
PF17746	PF12710	PF08125		PF04151		PF12633	PF16074
PF17287	PF06406	PF08123		PF17921		PF12639	PF16078
PF17289	PF14386	PF06877		PF08305		PF12638	PF11862
PF17288	PF14385	PF06874		PF01483		PF14282	PF13591
PF09500	PF14384	PF15889		PF18828		PF14280	PF12343
PF10031	PF16729	PF10387		PF07171		PF13946	PF16572
PF10035	PF07314	PF10385		PF14132		PF13940	PF07471
PF07905	PF07313	PF06258		PF14133		PF06500	PF05472
PF07907	PF12439	PF06259		PF06378		PF10941	PF09160
PF01765	PF14657	PF06257		PF16328		PF10947	PF09163
PF01764	PF14659	PF06252		PF16323		PF07273	PF09168
PF01761	PF13399	PF06250		PF02273		PF07274	PF08786
PF01769	PF13398	PF06251		PF18675		PF11019	PF14449
PF09157	PF13395	PF15714		PF15436		PF01990	PF13833
PF15283	PF13394	PF16358		PF15432		PF01991	PF06693
PF00140	PF13396	PF09991		PF02494		PF01994	PF12390
PF00142	PF13391	PF09992		PF17141		PF01995	PF02335
PF00144	PF13393	PF09997		PF17144		PF04255	PF02334
PF00145	PF13392	PF11838		PF05725		PF11899	PF14029
PF00146	PF02366	PF11839		PF05050		PF16197	PF16870
PF00148	PF02367	PF10516		PF18527		PF03592	PF09312
PF00149	PF02361	PF03200		PF11427		PF03595	PF09313
PF08459	PF12385	PF03205		PF11428		PF07550	PF08376
PF08798	PF02368	PF03209		PF15891		PF02973	PF05861
PF08797	PF02091	PF17236		PF04899		PF09524	PF01340
PF04688	PF02092	PF14270		PF04896		PF03379	PF02560
PF12888	PF02096	PF18337		PF14208		PF10696	PF10820
PF12889	PF01610	PF13098		PF05940		PF12584	PF17831
PF07884	PF18019	PF13090		PF14206		PF01057	PF06777
PF07885	PF18013	PF13091		PF10432		PF08020	PF16280
PF07881	PF18010	PF00356		PF07066		PF12843	PF11086
PF07882	PF02899	PF18760		PF14460		PF13718	PF11080
PF07883	PF17678	PF11762		PF07065		PF13717	PF13027
PF16476	PF02894	PF11760		PF17929		PF18516	PF01900
PF07085	PF02895	PF00893		PF06149		PF09079	PF01904
PF07081	PF02896	PF00420		PF13305		PF07972	PF16359
PF07083	PF02897	PF00890		PF13308		PF03445	PF10590
PF04018	PF00949	PF11769		PF16158		PF00547	PF10043
PF11283	PF00940	PF00891		PF02399		PF00018	PF04506
PF12770	PF00941	PF00725		PF02026		PF09858	PF10109
PF12771	PF03947	PF13549		PF08433		PF09855	PF16527
PF06429	PF03946	PF17820		PF18082		PF09856	PF04940
PF06426	PF03942	PF13469		PF10651		PF13179	PF15953
PF06421	PF03949	PF13540		PF14424		PF03161	PF13814
PF16256	PF03948	PF13541		PF08535		PF03168	PF07361
PF16255	PF03419	PF13542		PF05559		PF14116	PF07362
PF07332	PF03418	PF13545		PF09623		PF16389	PF07369
PF07331	PF00809	PF13546		PF00096		PF14871	PF16262
PF06689	PF00805	PF02151		PF08394		PF08812	PF06014
PF06686	PF00801	PF02150		PF02253		PF08813	PF03626
PF18096	PF00800	PF02153		PF02255		PF18041	PF10697
PF02300	PF04321	PF02152		PF10462		PF18046	PF05661
PF02302	PF04324	PF02405		PF17163		PF10711	PF05929
PF02308	PF04325	PF02403		PF00641		PF10713	PF03994
PF17886	PF04326	PF02401		PF16410		PF05037	PF03441
PF03054	PF04327	PF11490		PF13516		PF05035	PF13253
PF00962	PF07679	PF06744		PF13513		PF05031	PF12029
PF00963	PF07676	PF11495		PF13511		PF09039	PF05845
PF05658	PF07675	PF06745		PF18439		PF08962	PF08351
PF05656	PF07670	PF13462		PF13471		PF05256	PF13640
PF05651	PF05816	PF13409		PF18735		PF04071	PF06576
PF03432	PF08327	PF13408		PF08651		PF04077	PF06572
PF03435	PF08323	PF13405		PF14192		PF11444	PF06570
PF03437	PF11396	PF16924		PF04351		PF11443	PF13675
PF17853	PF01316	PF13407		PF04350		PF11806	PF00419
PF16784	PF01315	PF13406		PF14743		PF07787	PF06719
PF16886	PF01312	PF13401		PF16677		PF07437	PF06711
PF16889	PF01313	PF13400		PF04617		PF14268	PF09902
PF04309	PF01311	PF13403		PF16670		PF14269	PF09909
PF04303	PF00378	PF04809		PF18105		PF14265	PF10423
PF04301	PF07411	PF08357		PF06616		PF14266	PF16475
PF04306	PF00370	PF06742		PF06612		PF18267	PF16478
PF04304	PF00376	PF18317		PF01436		PF10923	PF05354
PF07659	PF00375	PF01694		PF12483		PF10920	PF06178
PF00689	PF00374	PF08538		PF14620		PF07254	PF04996
PF00682	PF11148	PF00359		PF14623		PF09373	PF03873
PF00687	PF11149	PF08531		PF02626		PF09376	PF03872
PF00686	PF08481	PF00358		PF02624		PF09377	PF04995
PF00684	PF06230	PF12408		PF02233		PF06124	PF06174
PF05872	PF15738	PF08530		PF17946		PF06125	PF05430
PF05876	PF15731	PF04170		PF10632		PF15607	PF16925
PF01487	PF01068	PF08240		PF09394		PF15603	PF00067
PF13619	PF11858	PF04175		PF00879		PF15609	PF11254
PF13614	PF11852	PF04174		PF00705		PF15608	PF07383
PF13616	PF11855	PF00126		PF01474		PF05440	PF12221
PF13610	PF03772	PF00122		PF17962		PF03573	PF11924
PF13612	PF03773	PF00120		PF09642		PF02951	PF11920
PF01379	PF03776	PF00121		PF06841		PF08359	PF11922
PF01370	PF03775	PF00128		PF01899		PF03319	PF06030
PF01371	PF18819	PF12404		PF06265		PF01722	PF03603
PF01373	PF18818	PF07863		PF06262		PF13369	PF13272
PF16141	PF01955	PF07866		PF06268		PF10113	PF08866
PF03894	PF01957	PF17941		PF10400		PF02041	PF04958
PF02614	PF01958	PF07869		PF11801		PF18827	PF01124
PF14022	PF08486	PF17944		PF18454		PF18824	PF04954
PF14020	PF11700	PF09278		PF03232		PF08009	PF02732
PF00355	PF13562	PF10269		PF17182		PF08007	PF02735
PF00354	PF13563	PF12717		PF16586		PF08000	PF09350
PF00350	PF13560	PF12715		PF16582		PF13772	PF09356
PF06210	PF13561	PF12710		PF16581		PF18537	PF09355
PF03051	PF13566	PF12557		PF12298		PF10777	PF11545
PF00005	PF13567	PF06406		PF10734		PF14076	PF08400
PF09952	PF13565	PF14386		PF17103		PF00782	PF03707
PF00006	PF13568	PF14384		PF04137		PF14078	PF06559
PF01978	PF08984	PF16456		PF05949		PF04446	PF00479
PF01979	PF12172	PF16729		PF18186		PF04448	PF07666
PF01976	PF02421	PF07314		PF05183		PF07068	PF12789
PF01977	PF02423	PF07317		PF12225		PF06339	PF08338
PF01975	PF02130	PF07313		PF09095		PF06338	PF11660
PF01972	PF02424	PF12439		PF05985		PF06335	PF03812
PF01970	PF14414	PF07319		PF16022		PF09831	PF03811
PF11870	PF09509	PF14657		PF16023		PF09837	PF18847
PF11728	PF14413	PF14659		PF09239		PF09836	PF10084
PF14938	PF09508	PF13399		PF04587		PF09834	PF09317
PF11721	PF14069	PF13398		PF00114		PF09839	PF00043
PF01161	PF14412	PF13395		PF07589		PF02962	PF07012
PF13588	PF04860	PF13394		PF07858		PF06998	PF06942
PF13589	PF04865	PF13396		PF07583		PF03141	PF06946
PF13584	PF04864	PF13391		PF07857		PF11190	PF06945
PF13585	PF17746	PF13393		PF07587		PF11193	PF11227
PF13586	PF17287	PF13392		PF07854		PF11192	PF18836
PF13580	PF07553	PF02366		PF06677		PF11197	PF17994
PF13581	PF17289	PF02367		PF14402		PF14249	PF16143
PF02447	PF17288	PF02361		PF16773		PF13170	PF16225
PF02110	PF09500	PF12385		PF12469		PF12568	PF11906
PF02113	PF10031	PF02368		PF06182		PF12566	PF11902
PF02449	PF10035	PF02091		PF14606		PF11993	PF06055
PF02119	PF07905	PF02092		PF14607		PF11992	PF03701
PF12970	PF07907	PF02096		PF16116		PF11997	PF08841
PF10589	PF01765	PF01610		PF08614		PF14812	PF02288
PF10588	PF01764	PF18019		PF00935		PF14810	PF02613
PF01746	PF01761	PF18013		PF05377		PF14814	PF16816
PF08378	PF01769	PF18011		PF01187		PF07996	PF04971
PF03709	PF09157	PF18010		PF00852		PF09890	PF04976
PF17783	PF15283	PF02899		PF09661		PF10628	PF02753
PF18202	PF00140	PF17678		PF09664		PF18106	PF10749
PF10050	PF00142	PF08974		PF09668		PF18451	PF04288
PF17785	PF00144	PF02892		PF11564		PF18458	PF04285
PF01741	PF00145	PF02894		PF17972		PF11391	PF08468
PF01740	PF00146	PF02895		PF12914		PF05013	PF04027
PF01743	PF00148	PF02896		PF12912		PF05017	PF04752
PF01745	PF00149	PF02897		PF12913		PF17966	PF17206
PF10135	PF08459	PF00949		PF14451		PF09549	PF17203
PF10139	PF08798	PF05321		PF14104		PF10625	PF08284
PF00162	PF08795	PF00940		PF18798		PF18185	PF12431
PF00163	PF08797	PF00941		PF06868		PF12555	PF07226
PF00160	PF08792	PF03947		PF06863		PF04279	PF14507
PF00166	PF16386	PF03946		PF17806		PF14246	PF14506
PF00164	PF04688	PF03942		PF18796		PF08765	PF03831
PF00165	PF04687	PF03949		PF06242		PF08761	PF09250
PF13415	PF04685	PF03948		PF16332		PF04052	PF05165
PF04191	PF16477	PF03419		PF16349		PF04056	PF05166
PF14335	PF07889	PF03418		PF08863		PF01993	PF05400
PF09515	PF12888	PF09458		PF02359		PF17884	PF11377
PF13623	PF07884	PF09327		PF14242		PF14360	PF11372
PF13622	PF07885	PF00809		PF18610		PF13453	PF09888
PF13624	PF07881	PF00808		PF11775		PF14362	PF11962
PF12750	PF07882	PF00805		PF02167		PF10546	PF03136
PF13802	PF07883	PF00801		PF02169		PF06101	PF12592
PF13807	PF16476	PF00800		PF14345		PF03552	PF13239
PF06912	PF07085	PF14110		PF01667		PF03550	PF04917
PF16271	PF07081	PF04320		PF17917		PF07196	PF04914
PF16270	PF07083	PF04321		PF16343		PF03559	PF10762
PF16272	PF05315	PF04324		PF10093		PF03332	PF10764
PF07355	PF07088	PF04325		PF10091		PF03884	PF10767
PF14698	PF04018	PF04326		PF04956		PF03334	PF10766
PF14691	PF11283	PF04327		PF00136		PF03888	PF05203
PF14690	PF12770	PF04328		PF04951		PF03889	PF05209
PF14693	PF12771	PF07679		PF04655		PF13978	PF04007
PF14697	PF06429	PF07676		PF07504		PF05488	PF01526
PF09512	PF06426	PF07675		PF07875		PF09094	PF04287
PF02322	PF06421	PF07670		PF07878		PF02933	PF09480
PF02321	PF01535	PF05816		PF12961		PF11612	PF12602
PF02326	PF16258	PF05818		PF07931		PF01469	PF06516
PF06007	PF16257	PF08323		PF16441		PF18592	PF10977
PF16189	PF16256	PF11396		PF16446		PF01015	PF10971
PF03633	PF16255	PF01316		PF16757		PF04104	PF07208
PF03631	PF16254	PF04493		PF12441		PF13754	PF07209
PF02589	PF12419	PF01315		PF03687		PF13750	PF12168
PF02586	PF07332	PF01312		PF03682		PF15977	PF06667
PF02585	PF07331	PF01313		PF03971		PF09482	PF09456
PF02583	PF06689	PF01311		PF02081		PF09481	PF01062
PF02852	PF06685	PF00378		PF17667		PF00762	PF12857
PF02581	PF06686	PF07411		PF05352		PF04423	PF13721
PF00988	PF18096	PF00370		PF00833		PF08681	PF09887
PF00989	PF02300	PF00376		PF05531		PF12995	PF03230
PF00984	PF02302	PF00375		PF05538		PF12993	PF06894
PF00986	PF02305	PF00374		PF09985		PF14588	PF06897
PF00982	PF02306	PF08148		PF09682		PF13111	PF06891
PF05670	PF02308	PF11148		PF09683		PF10062	PF06899
PF05673	PF17886	PF11149		PF14065		PF14765	PF09869
PF03989	PF17883	PF18419		PF09545		PF14760	PF09867
PF03459	PF03054	PF08481		PF04339		PF15416	PF09863
PF03458	PF00962	PF10810		PF04338		PF18475	PF06097
PF14711	PF00963	PF06230		PF08484		PF09564	PF06754
PF03453	PF05658	PF15738		PF07460		PF09566	PF02287
PF03457	PF05656	PF15731		PF18614		PF09563	PF01848
PF03454	PF05651	PF01068		PF10399		PF16900	PF01845
PF05580	PF03432	PF18540		PF16405		PF05296	PF11943
PF13247	PF03435	PF11858		PF04555		PF04210	PF11940
PF13246	PF03437	PF11852		PF07602		PF04211	PF11944
PF13245	PF17853	PF11855		PF16408		PF04212	PF14718
PF13242	PF16784	PF03772		PF16409		PF04217	PF14840
PF13241	PF17850	PF03773		PF01940		PF04219	PF06530
PF13240	PF16881	PF03776		PF11715		PF16993	PF14019
PF13248	PF16886	PF03775		PF13577		PF12693	PF02794
PF18050	PF16888	PF18819		PF13573		PF12691	PF13473
PF15869	PF16889	PF18818		PF12163		PF12694	PF02286
PF01176	PF04309	PF01955		PF02412		PF07743	PF14010
PF01177	PF04303	PF01957		PF04810		PF14221	PF17338
PF01174	PF04301	PF01958		PF04811		PF13920	PF18158
PF01175	PF04306	PF08486		PF08662		PF13921	PF10709
PF01170	PF04304	PF11700		PF10005		PF07450	PF04247
PF01171	PF07659	PF13563		PF16082		PF01599	PF04241
PF09365	PF08307	PF13560		PF03083		PF01591	PF00630
PF09364	PF00689	PF13561		PF10141		PF00249	PF05227
PF04984	PF08303	PF13566		PF04675		PF07295	PF02665
PF04985	PF00682	PF13567		PF16918		PF00246	PF13973
PF04986	PF00687	PF13565		PF00388		PF07459	PF10956
PF08364	PF00686	PF13568		PF12891		PF11072	PF10954
PF08367	PF00684	PF12852		PF12762		PF11070	PF10953
PF13636	PF05872	PF08984		PF16732		PF11106	PF10951
PF13637	PF05876	PF12172		PF04830		PF11102	PF06791
PF13635	PF01487	PF12170		PF17131		PF06160	PF06790
PF13632	PF13619	PF12171		PF12396		PF06166	PF06798
PF13630	PF13614	PF12176		PF03886		PF06167	PF06288
PF01739	PF13616	PF02421		PF16439		PF13953	PF10140
PF13638	PF13610	PF02423		PF18000		PF10982	PF15638
PF01351	PF13612	PF02130		PF18003		PF00413	PF08891
PF04186	PF13613	PF02424		PF00971		PF07247	PF16400
PF04187	PF01379	PF14414		PF05339		PF07852	PF07445
PF00342	PF01370	PF09509		PF03404		PF12330	PF07419
PF13518	PF01371	PF09508		PF09338		PF18862	PF08540
PF09587	PF01373	PF14069		PF14071		PF18864	PF18708
PF09586	PF16141	PF14412		PF16897		PF02002	PF12368
PF09581	PF03894	PF04860		PF11523		PF02007	PF18500
PF09588	PF02614	PF04865		PF04311		PF02006	PF07417
PF07632	PF14022	PF04864		PF12950		PF01295	PF13700
PF07980	PF14020	PF17746		PF13600		PF07721	PF03414
PF07638	PF00355	PF17287		PF01498		PF10671	PF02831
PF18430	PF00354	PF17283		PF00362		PF10670	PF00577
PF06580	PF00350	PF07553		PF10801		PF07043	PF07071
PF04728	PF00353	PF17289		PF06757		PF18316	PF07073
PF00401	PF06210	PF17288		PF06207		PF07044	PF07072
PF00403	PF03051	PF09500		PF16808		PF04406	PF06303
PF00404	PF00005	PF10031		PF08306		PF13958	PF09842
PF00406	PF09954	PF10035		PF16079		PF04409	PF09843
PF00408	PF09956	PF07905		PF14526		PF09600	PF03170
PF06769	PF09950	PF07907		PF17479		PF18381	PF03171
PF09976	PF09951	PF01765		PF13598		PF07171	PF12558
PF09972	PF09952	PF01764		PF13592		PF06378	PF03795
PF15777	PF00006	PF01761		PF02433		PF14785	PF13954
PF09979	PF18810	PF01769		PF03096		PF15781	PF12084
PF14714	PF07055	PF09157		PF17295		PF03272	PF12089
PF03590	PF16068	PF15283		PF17297		PF15432	PF02551
PF03591	PF01978	PF00140		PF18218		PF02494	PF10725
PF14710	PF01979	PF00141		PF10026		PF18412	PF01152
PF04983	PF01976	PF00142		PF05478		PF17144	PF10729
PF14349	PF01977	PF00144		PF10123		PF05720	PF04269
PF14574	PF01975	PF00145		PF00179		PF08770	PF04261
PF17243	PF01972	PF00146		PF00170		PF11797	PF04262
PF09439	PF01973	PF00148		PF08784		PF11795	PF04264
PF14343	PF01970	PF00149		PF09553		PF08274	PF16932
PF13036	PF11870	PF08459		PF09554		PF14145	PF05247
PF01910	PF11728	PF08798		PF04314		PF11428	PF01619
PF01914	PF14938	PF08797		PF12740		PF13499	PF10994
PF01915	PF11721	PF08792		PF11299		PF10060	PF04224
PF00437	PF01161	PF04688		PF16242		PF15891	PF08971
PF11898	PF13588	PF04685		PF06691		PF05940	PF11046
PF11897	PF13589	PF12888		PF18555		PF14206	PF11045
PF11890	PF13584	PF12889		PF08822		PF08726	PF06117
PF11892	PF13585	PF07884		PF17117		PF04098	PF15615
PF11893	PF13586	PF07885		PF17048		PF04042	PF10552
PF03845	PF13580	PF07881		PF03259		PF07062	PF10554
PF03840	PF13581	PF07882		PF05643		PF07063	PF13801
PF03841	PF13582	PF07883		PF03420		PF07065	PF18427
PF00345	PF13583	PF16476		PF18025		PF07242	PF01024
PF03848	PF02447	PF07085		PF08862		PF07537	PF08951
PF13809	PF02110	PF07087		PF16871		PF06490	PF01794
PF13808	PF02113	PF07081		PF05869		PF17929	PF11151
PF13479	PF02449	PF07083		PF12389		PF06496	PF04455
PF00349	PF02119	PF05315		PF07642		PF17932	PF00514
PF02469	PF10589	PF07088		PF04734		PF07819	PF09829
PF02465	PF10588	PF04018		PF17830		PF07538	PF12982
PF02464	PF01746	PF11283		PF17837		PF06149	PF13163
PF02460	PF08379	PF12770		PF09962		PF13308	PF01804
PF02463	PF08378	PF12771		PF09966		PF16158	PF11983
PF02462	PF03709	PF06429		PF12688		PF12315	PF10001
PF00710	PF17783	PF06426		PF08870		PF08136	PF18113
PF00861	PF18202	PF06421		PF08751		PF17795	PF09001
PF00860	PF10050	PF01535		PF14090		PF02391	PF05263
PF12958	PF10055	PF16258		PF02450		PF11659	PF05261
PF08529	PF17785	PF16256		PF02458		PF02924	PF05265
PF08522	PF01741	PF16255		PF12965		PF02026	PF17970
PF10076	PF01740	PF16254		PF08200		PF08433	PF01815
PF05119	PF01743	PF12419		PF12964		PF18081	PF04206
PF05448	PF01745	PF07338		PF17319		PF18082	PF04208
PF04539	PF04513	PF07332		PF12966		PF11968	PF13935
PF01729	PF04511	PF07331		PF10049		PF18088	PF13937
PF01728	PF10133	PF06689		PF04508		PF10651	PF13939
PF04536	PF10135	PF06686		PF01753		PF14424	PF07515
PF09112	PF10137	PF18096		PF10108		PF04394	PF00463
PF09113	PF10139	PF02300		PF12963		PF04391	PF16327
PF09115	PF00162	PF02302		PF12684		PF18338	PF04741
PF01408	PF00163	PF02305		PF12962		PF05559	PF11240
PF01406	PF00160	PF02308		PF07514		PF17948	PF06173
PF14527	PF00166	PF17886		PF03750		PF09624	PF03527
PF18840	PF00164	PF17883		PF07511		PF00096	PF04032
PF11306	PF00165	PF03054		PF13810		PF16330	PF07732
PF11307	PF13415	PF18030		PF07368		PF16331	PF14331
PF14464	PF04193	PF00962		PF14686		PF08394	PF11217
PF08645	PF04191	PF00963		PF14580		PF13687	PF07731
PF08643	PF14335	PF00961		PF16266		PF13681	PF10610
PF06971	PF09515	PF05309		PF16260		PF10885	PF02077
PF06977	PF13623	PF05658		PF10691		PF07158	PF04415
PF07374	PF13622	PF05656		PF03995		PF07157	PF07759
PF11810	PF13625	PF05651		PF03442		PF11136	PF09613
PF06397	PF13624	PF05650		PF13250		PF11133	PF04430
PF06135	PF12750	PF03432		PF12025		PF11130	PF07166
PF16217	PF13802	PF03435		PF18043		PF08900	PF14772
PF16215	PF13807	PF03437		PF12791		PF13719	PF13829
PF06027	PF06912	PF17853		PF05840		PF02259	PF12617
PF06026	PF16271	PF16784		PF18603		PF02255	PF06558
PF03618	PF16270	PF17850		PF09594		PF10469	PF14000
PF03611	PF16272	PF16881		PF07624		PF10797	PF14001
PF03610	PF16277	PF16886		PF07998		PF05709	PF14002
PF03613	PF07352	PF16884		PF14411		PF05707	PF14824
PF03612	PF07355	PF16889		PF00415		PF05706	PF17158
PF03616	PF14698	PF04309		PF00412		PF00641	PF17152
PF10688	PF14691	PF01154		PF06714		PF09012	PF17151
PF10686	PF14690	PF04303		PF09903		PF16036	PF17157
PF03477	PF14693	PF04301		PF04993		PF06188	PF17155
PF03471	PF14697	PF04306		PF03295		PF13513	PF05068
PF03473	PF09512	PF04304		PF03291		PF13511	PF04315
PF03479	PF02322	PF07659		PF01920		PF18438	PF05280
PF02324	PF02321	PF08307		PF12156		PF13471	PF06430
PF02325	PF02326	PF00689		PF18522		PF18735	PF04220
PF13263	PF06005	PF00682		PF09299		PF08651	PF09154
PF13262	PF15569	PF00687		PF10066		PF08708	PF11184
PF02874	PF16189	PF00686		PF08677		PF14192	PF12395
PF02875	PF03633	PF00684		PF09294		PF04351	PF06736
PF02872	PF03631	PF05872		PF18395		PF04353	PF06481
PF02870	PF02589	PF05876		PF01732		PF04352	PF07288
PF18076	PF02586	PF01487		PF04895		PF14743	PF06154
PF02878	PF02585	PF13619		PF16929		PF01184	PF06156
PF02879	PF02583	PF13614		PF12834		PF16906	PF06150
PF01112	PF02852	PF13616		PF11337		PF16677	PF06628
PF01113	PF02581	PF13617		PF13786		PF04617	PF18730
PF01116	PF00988	PF13610		PF13787		PF04612	PF03504
PF01118	PF00989	PF13612		PF13782		PF18289	PF03502
PF01119	PF00984	PF13613		PF00062		PF06612	PF01491
PF02705	PF00986	PF01379		PF06966		PF03390	PF09900
PF02706	PF05670	PF01370		PF18852		PF14620	PF00368
PF02702	PF05673	PF01371		PF13871		PF14623	PF13318
PF09344	PF03989	PF01373		PF13872		PF03892	PF02678
PF08348	PF03459	PF16141		PF07387		PF02626	PF02900
PF08439	PF03458	PF03894		PF07382		PF02624	PF18376
PF08340	PF03453	PF02614		PF16203		PF02628
PF08341	PF03457	PF14022		PF06037		PF03937
PF08345	PF03454	PF14020		PF06032		PF02233
PF13650	PF05582	PF00355		PF03463		PF14163
PF13651	PF05580	PF00354		PF03464		PF08714
PF13653	PF13247	PF00350		PF03465		PF09880
PF13654	PF13246	PF00353		PF13271		PF04289
PF13655	PF13245	PF10831		PF18061		PF17946
PF13657	PF13244	PF10832		PF02730		PF10633
PF02673	PF13243	PF06210		PF02736		PF10632
PF06564	PF13242	PF14113		PF13664		PF10636
PF04703	PF13241	PF03051		PF13663		PF10635
PF00398	PF13240	PF00005		PF07603		PF04379
PF00468	PF13248	PF09954		PF04770		PF04378
PF00391	PF18050	PF09956		PF02923		PF04377
PF00390	PF15869	PF09950		PF09929		PF04375
PF00393	PF01176	PF09951		PF12322		PF09394
PF00460	PF01177	PF09952		PF09923		PF00875
PF00395	PF01174	PF00006		PF09922		PF00705
PF06707	PF01175	PF07057		PF12640		PF14045
PF09912	PF01170	PF18810		PF08483		PF01470
PF09913	PF01171	PF07055		PF08485		PF01474
PF09918	PF16861	PF16068		PF18470		PF17962
PF09919	PF04989	PF01978		PF08489		PF09642
PF12652	PF09365	PF01979		PF11667		PF08712
PF12651	PF09364	PF01976		PF14539		PF07130
PF12650	PF04984	PF01977		PF18476		PF01899
PF09261	PF04985	PF01975		PF08332		PF16945
PF03288	PF04986	PF01972		PF14523		PF01896
PF14559	PF08360	PF01973		PF14521		PF06545
PF14552	PF08362	PF01970		PF14525		PF00028
PF13011	PF08364	PF11873		PF16542		PF12345
PF01933	PF08367	PF11870		PF16548		PF06265
PF01930	PF13636	PF11728		PF12256		PF10400
PF01936	PF13637	PF14938		PF17766		PF11805
PF01934	PF13635	PF11721		PF18871		PF11808
PF01935	PF13632	PF11726		PF09723		PF18454
PF01938	PF13630	PF01161		PF09721		PF17188
PF01939	PF13631	PF13588		PF09720		PF16582
PF12229	PF01739	PF13589		PF10088		PF16581
PF12840	PF13638	PF13584		PF12281		PF10733
PF03869	PF01351	PF13585		PF10083		PF12293
PF03864	PF04186	PF13586		PF05145		PF04135
PF03186	PF04187	PF13580		PF11680		PF12120
PF03862	PF04188	PF13581		PF12811		PF12122
PF03861	PF00342	PF13582		PF12810		PF18186
PF03636	PF13518	PF13583		PF01710		PF05183
PF03632	PF09587	PF02447		PF01247		PF13457
PF03630	PF09586	PF02110		PF01719		PF16973
PF07554	PF09585	PF02113		PF00047		PF12225
PF17774	PF09581	PF02449		PF09560		PF09095
PF17770	PF09588	PF02119		PF11231		PF08278
PF00430	PF07632	PF10589		PF11233		PF05985
PF07799	PF07980	PF10588		PF11220		PF13986
PF02588	PF07638	PF01746		PF08672		PF18859
PF12930	PF18430	PF08378		PF06940		PF01323
PF02580	PF06580	PF03709		PF06946		PF11730
PF09285	PF04726	PF17783		PF06947		PF09239
PF05136	PF04723	PF18202		PF16221		PF10442
PF05137	PF04728	PF10053		PF16227		PF04587
PF05135	PF17803	PF10050		PF07453		PF10186
PF05133	PF00401	PF10054		PF05124		PF00116
PF05130	PF00400	PF17785		PF07921		PF00115
PF05420	PF00403	PF01741		PF05626		PF00114
PF05426	PF00404	PF01740		PF14021		PF06458
PF09134	PF00406	PF01743		PF14082		PF06983
PF13715	PF00408	PF01745		PF14024		PF15102
PF13714	PF06769	PF04513		PF10747		PF04634
PF03717	PF06763	PF10131		PF10741		PF04630
PF12826	PF09976	PF10133		PF10740		PF07580
PF12822	PF09972	PF10135		PF04280		PF07854
PF11325	PF09970	PF10137		PF04021		PF06672
PF01565	PF15777	PF10138		PF00450		PF06677
PF01257	PF09979	PF10139		PF00457		PF08542
PF01256	PF14714	PF00162		PF00454		PF16778
PF01255	PF03590	PF00163		PF06849		PF14402
PF01253	PF03591	PF00160		PF17225		PF10995
PF04556	PF04983	PF00166		PF06848		PF12462
PF01250	PF14349	PF00164		PF08283		PF06185
PF01709	PF14574	PF00165		PF12664		PF06182
PF01259	PF17243	PF13415		PF08289		PF06181
PF01258	PF09439	PF04193		PF07224		PF14607
PF00075	PF14343	PF17231		PF14505		PF14604
PF00070	PF13038	PF04191		PF16565		PF08915
PF00071	PF13036	PF14335		PF16561		PF02600
PF00072	PF01910	PF09515		PF02536		PF03911
PF00078	PF01914	PF13623		PF17224		PF10614
PF00079	PF01915	PF13622		PF02530		PF10618
PF12798	PF01916	PF13624		PF08748		PF05377
PF12799	PF00437	PF12750		PF14081		PF04358
PF14300	PF11898	PF12755		PF08213		PF09400
PF08665	PF11897	PF12759		PF17215		PF01187
PF08669	PF11890	PF13802		PF17433		PF04354
PF08668	PF11892	PF13807		PF09707		PF04356
PF13847	PF11893	PF13806		PF09700		PF00856
PF06953	PF03845	PF06912		PF17936		PF00852
PF14062	PF03840	PF16271		PF08696		PF05513
PF01541	PF03841	PF16270		PF10029		PF09660
PF07396	PF00345	PF16272		PF05159		PF09661
PF01545	PF03848	PF07358		PF12388		PF09664
PF01544	PF13809	PF07350		PF12870		PF00585
PF03450	PF13808	PF07351		PF12874		PF11563
PF00493	PF13479	PF07352		PF00240		PF17972
PF06048	PF00349	PF07355		PF11219		PF12913
PF06044	PF02469	PF07356		PF11211		PF01322
PF11171	PF04115	PF14698		PF16288		PF01329
PF05638	PF02465	PF14691		PF09886		PF07119
PF05635	PF02464	PF14690		PF09885		PF14451
PF05636	PF02460	PF14693		PF05088		PF11178
PF05631	PF02463	PF14697		PF18573		PF14104
PF03496	PF02462	PF09512		PF06076		PF18798
PF14899	PF00710	PF02322		PF06079		PF06868
PF14898	PF00861	PF02321		PF02662		PF06865
PF14897	PF00860	PF02326		PF16289		PF06863
PF13203	PF12958	PF08965		PF01864		PF17806
PF13201	PF08529	PF06007		PF01866		PF06242
PF13200	PF08804	PF06005		PF13182		PF16332
PF13207	PF08522	PF06004		PF01868		PF16349
PF13205	PF10076	PF15569		PF12599		PF09984
PF13204	PF10073	PF03184		PF17517		PF11824
PF02810	PF05119	PF16189		PF07564		PF08918
PF08876	PF05448	PF03633		PF02516		PF16747
PF02817	PF05117	PF03631		PF14301		PF08863
PF12072	PF04539	PF02589		PF04919		PF02359
PF08878	PF01729	PF02586		PF14567		PF14242
PF14092	PF01728	PF02585		PF11249		PF18610
PF05099	PF04531	PF02583		PF03583		PF11773
PF16820	PF04536	PF02852		PF05204		PF11772
PF16822	PF09112	PF02581		PF05206		PF02167
PF18053	PF09113	PF00988		PF08449		PF02169
PF01138	PF09115	PF00989		PF07302		PF14345
PF01139	PF01408	PF00984		PF14297		PF13435
PF01132	PF01406	PF00986		PF14296		PF13436
PF01131	PF14527	PF00982		PF06514		PF09980
PF01136	PF18840	PF05670		PF10974		PF17914
PF01134	PF11304	PF05673		PF10975		PF17913
PF02729	PF11306	PF03989		PF07205		PF10097
PF05899	PF11307	PF03459		PF16468		PF18327
PF05891	PF11300	PF03458		PF01983		PF10095
PF05893	PF11308	PF14711		PF01982		PF10093
PF05894	PF13797	PF03453		PF01981		PF11392
PF05896	PF14464	PF03457		PF01984		PF04957
PF01396	PF08645	PF03454		PF18262		PF04956
PF01391	PF08643	PF05582		PF01989		PF00136
PF13672	PF06971	PF05580		PF11225		PF01126
PF13673	PF06977	PF13247		PF18495		PF04951
PF13671	PF13861	PF13246		PF02183		PF04655
PF13676	PF07377	PF13245		PF02980		PF07504
PF13677	PF07374	PF13244		PF02985		PF07875
PF00669	PF11810	PF13243		PF06662		PF07879
PF00668	PF06397	PF13242		PF17720		PF07878
PF07943	PF06135	PF13241		PF03364		PF12961
PF00662	PF16217	PF13240		PF17835		PF17244
PF00665	PF16216	PF13248		PF18813		PF07931
PF00664	PF16215	PF18050		PF18812		PF06476
PF04760	PF06027	PF15869		PF11399		PF08735
PF00444	PF06026	PF01176		PF13723		PF16754
PF00441	PF06028	PF01177		PF09182		PF12441
PF00440	PF15542	PF01174		PF01201		PF07308
PF07494	PF03618	PF01175		PF08631		PF16137
PF07499	PF03611	PF01170		PF13894		PF03682
PF07498	PF03610	PF01171		PF07947		PF03683
PF00449	PF03613	PF01179		PF00558		PF03971
PF00448	PF03612	PF04989		PF09865		PF17667
PF14276	PF03616	PF09365		PF09860		PF05352
PF10412	PF10688	PF09364		PF18731		PF05688
PF09936	PF10686	PF04984		PF08286		PF18390
PF12671	PF05618	PF04985		PF11946		PF18393
PF00012	PF03477	PF04986		PF11948		PF00832
PF12673	PF03471	PF08360		PF11949		PF05532
PF12672	PF03473	PF08361		PF01345		PF09686
PF12675	PF03479	PF08362		PF16902		PF09680
PF12674	PF02324	PF08364		PF04232		PF09682
PF12679	PF02325	PF08367		PF04930		PF09683
PF00011	PF07429	PF13636		PF16483		PF18244
PF06541	PF13263	PF13637		PF14015		PF04333
PF00015	PF13262	PF13635		PF16481		PF04332
PF16868	PF02874	PF13632		PF04242		PF04339
PF07238	PF02875	PF13630		PF09519		PF04338
PF06723	PF02872	PF01739		PF05226		PF12939
PF06725	PF02870	PF13638		PF05223		PF07460
PF14531	PF18076	PF01351		PF04068		PF18614
PF14535	PF18070	PF04186		PF04066		PF18612
PF14537	PF02878	PF04187		PF00494		PF10399
PF09363	PF02879	PF00342		PF10370		PF06228
PF03808	PF01112	PF13518		PF02663		PF06221
PF03802	PF01113	PF09587		PF14275		PF17656
PF03806	PF01116	PF09586		PF10957		PF11848
PF03807	PF01118	PF09584		PF04020		PF11846
PF05107	PF01119	PF09583		PF07262		PF11776
PF05857	PF02705	PF09581		PF07264		PF01941
PF17753	PF02706	PF09588		PF06280		PF01940
PF17755	PF02700	PF07632		PF06283		PF11715
PF05853	PF02702	PF07980		PF16569		PF12794
PF04505	PF09344	PF07638		PF02966		PF12792
PF18510	PF09346	PF18430		PF02963		PF08494
PF03714	PF09343	PF06580		PF00432		PF02415
PF01750	PF08348	PF06586		PF04029		PF02413
PF01751	PF08439	PF04724		PF18501		PF04810
PF05402	PF08340	PF04723		PF12363		PF04811
PF05401	PF08341	PF04728		PF12362		PF09472
PF05154	PF08346	PF17803		PF18709		PF16461
PF05157	PF08345	PF00401		PF09212		PF18854
PF03710	PF13650	PF00403		PF09211		PF09145
PF03711	PF13651	PF00404		PF13702		PF03083
PF17092	PF13653	PF00406		PF03653		PF10141
PF03241	PF13654	PF00408		PF13708		PF10144
PF10105	PF13655	PF07180		PF13709		PF04675
PF11026	PF13657	PF06769		PF01222		PF12891
PF09106	PF14568	PF06763		PF11144		PF12893
PF01095	PF02673	PF06761		PF00797		PF13296
PF01094	PF00648	PF09976		PF00791		PF16467
PF01098	PF00644	PF09972		PF06304		PF17263
PF12804	PF06564	PF15777		PF06305		PF07095
PF12802	PF06560	PF09979		PF06300		PF12762
PF12800	PF04703	PF14714		PF14102		PF06411
PF04182	PF10300	PF03590		PF09706		PF12421
PF01270	PF00398	PF03591		PF06984		PF17131
PF01272	PF00468	PF14710		PF03175		PF03881
PF01274	PF00391	PF04983		PF14107		PF02313
PF01276	PF00390	PF14349		PF13045		PF02316
PF07009	PF00393	PF14348		PF16640		PF12396
PF07007	PF00460	PF14574		PF02552		PF03886
PF11208	PF00395	PF11090		PF09210		PF03887
PF02675	PF06707	PF17243		PF09626		PF16439
PF17989	PF09912	PF14344		PF03411		PF05339
PF06067	PF09913	PF09439		PF14399		PF03404
PF11973	PF09917	PF14343		PF09535		PF03406
PF11975	PF09918	PF13038		PF09217		PF00816
PF11974	PF09919	PF13036		PF11457		PF16897
PF12812	PF12654	PF18340		PF14131		PF11523
PF03129	PF12652	PF01910		PF17210		PF14079
PF03123	PF12651	PF01914		PF07796		PF01142
PF03120	PF12650	PF01915		PF14257		PF12950
PF16927	PF09261	PF01916		PF11042		PF01490
PF01875	PF03288	PF00437		PF07754		PF07409
PF01874	PF18809	PF11898		PF10805		PF18739
PF01872	PF14559	PF11897		PF02834		PF09943
PF01871	PF14552	PF11890		PF18446		PF09940
PF13193	PF14550	PF11892		PF09603		PF09078
PF13192	PF13011	PF11893		PF02914		PF17367
PF13191	PF16538	PF03845		PF02943		PF16808
PF13190	PF01933	PF03846		PF12349		PF08306
PF13196	PF01930	PF03840		PF01020		PF16075
PF01878	PF01931	PF03841		PF02057		PF16074
PF13229	PF01936	PF03843		PF09234		PF16079
PF12051	PF01937	PF00345		PF08010		PF16078
PF02838	PF01934	PF03848		PF13763		PF14526
PF02527	PF01935	PF13809		PF13768		PF11862
PF02837	PF01938	PF13808		PF01793		PF11739
PF02535	PF01939	PF13479		PF01796		PF11737
PF04966	PF12229	PF00349		PF07574		PF13598
PF04967	PF12840	PF02469		PF09491		PF13592
PF04965	PF12841	PF04115		PF02747		PF02433
PF04962	PF03869	PF02465		PF03833		PF02126
PF04963	PF03864	PF02464		PF11860		PF03096
PF04960	PF03186	PF02460		PF04454		PF17297
PF04961	PF03862	PF02463		PF10236		PF12343
PF02748	PF03861	PF02462		PF00519		PF07471
PF02749	PF03636	PF17924		PF09825		PF18218
PF02742	PF03632	PF00710		PF09826		PF10026
PF02743	PF03630	PF00861		PF11977		PF05478
PF02744	PF14908	PF00860		PF03151		PF10123
PF02746	PF14400	PF12958		PF13166		PF09163
PF01451	PF07554	PF17090		PF11985		PF09168
PF16387	PF17775	PF08529		PF11982		PF00170
PF04290	PF17774	PF08522		PF02407		PF08786
PF04293	PF17770	PF10076		PF02204		PF08784
PF04294	PF00430	PF10073		PF07191		PF14449
PF04295	PF07799	PF08803		PF14805		PF09554
PF04296	PF02588	PF05119		PF16912		PF04314
PF04297	PF09511	PF05448		PF17134		PF12740
PF08478	PF02580	PF05117		PF17138		PF13833
PF08479	PF10096	PF04539		PF15515		PF16242
PF05219	PF09285	PF01729		PF09002		PF06693
PF01514	PF05136	PF01728		PF09005		PF06690
PF01515	PF05137	PF04531		PF13780		PF06691
PF01512	PF05134	PF04536		PF05262		PF18555
PF01513	PF05135	PF09112		PF05265		PF08979
PF04748	PF05133	PF09113		PF05268		PF02334
PF10340	PF05130	PF09115		PF05269		PF02594
PF08544	PF05139	PF01408		PF07926		PF00996
PF12541	PF05420	PF01406		PF04679		PF03425
PF08291	PF05426	PF14527		PF13938		PF03420
PF12611	PF09134	PF18840		PF05405		PF18025
PF08298	PF13715	PF11304		PF08958		PF16870
PF08299	PF13714	PF11306		PF18483		PF09312
PF10962	PF07914	PF11307		PF04566		PF09313
PF07219	PF03717	PF11300		PF03407		PF05869
PF14512	PF00431	PF11308		PF04039		PF02560
PF14511	PF12826	PF13791		PF14330		PF07642
PF14516	PF12822	PF14464		PF14339		PF06594
PF17802	PF11329	PF08645		PF04412		PF04733
PF14354	PF11325	PF08643		PF14336		PF10824
PF06293	PF01565	PF06971		PF02925		PF10829
PF06296	PF01257	PF06977		PF18870		PF17831
PF09424	PF01256	PF13861		PF07654		PF06777
PF10576	PF01255	PF07371		PF02538		PF07296
PF03895	PF01253	PF07377		PF18657		PF09960
PF02195	PF04556	PF07374		PF14471		PF09962
PF02190	PF01250	PF11810		PF14470		PF09966
PF13813	PF01709	PF06397		PF04756		PF16280
PF02995	PF01259	PF06135		PF07168		PF08870
PF01165	PF01258	PF16217		PF06342		PF13027
PF10503	PF00075	PF16215		PF12647		PF13022
PF10502	PF00076	PF11939		PF13109		PF08751
PF03354	PF00070	PF06027		PF13828		PF01902
PF03352	PF00071	PF06026		PF02265		PF12215
PF03825	PF00072	PF06029		PF02264		PF01900
PF17677	PF00078	PF06028		PF06439		PF01905
PF03829	PF00079	PF15542		PF17481		PF01904
PF03358	PF12798	PF03618		PF16147		PF03851
PF09719	PF12799	PF03611		PF17957		PF08759
PF05173	PF08660	PF03610		PF17855		PF14090
PF05170	PF08663	PF03613		PF15428		PF14239
PF05175	PF14300	PF03612		PF14003		PF02450
PF18283	PF08665	PF03616		PF14006		PF16359
PF01078	PF08664	PF10688		PF05066		PF10590
PF01077	PF08667	PF10689		PF10960		PF10591
PF01076	PF08669	PF10686		PF09572		PF12966
PF01075	PF08668	PF10684		PF11543		PF17902
PF01073	PF13844	PF10685		PF06433		PF05101
PF01071	PF13847	PF05618		PF00565		PF04506
PF01070	PF06956	PF03475		PF11411		PF01753
PF12864	PF14062	PF03477		PF11417		PF10109
PF12869	PF01541	PF03476		PF04885		PF10108
PF11363	PF07394	PF03471		PF04886		PF12684
PF11367	PF07396	PF03473		PF07750		PF12962
PF13739	PF01545	PF03472		PF10460		PF04940
PF13738	PF01544	PF03479		PF04083		PF07519
PF13735	PF03450	PF02324		PF09889		PF07514
PF13734	PF00493	PF02325		PF08317		PF07511
PF13732	PF16231	PF07429		PF06486		PF14350
PF13730	PF06048	PF13263		PF14213		PF13814
PF01219	PF06044	PF13262		PF06627		PF07361
PF01212	PF03672	PF02874		PF06153		PF07369
PF01210	PF11171	PF02875		PF13146		PF14686
PF00034	PF05635	PF02872		PF18737		PF14581
PF00035	PF05636	PF02870		PF01496		PF02868
PF00037	PF05631	PF12019		PF07100		PF05666
PF13884	PF16491	PF18076		PF11649		PF05661
PF01432	PF16490	PF02878		PF11645		PF03994
PF13936	PF03496	PF02879		PF07404		PF03441
PF07022	PF14899	PF01112		PF02011		PF13250
PF07021	PF14898	PF01113				PF18043
PF10282	PF14891	PF01116				PF12791
PF06889	PF14890	PF01118				PF01901
PF06888	PF14897	PF01119				PF09370
PF06089	PF13208	PF02705				PF08353
PF06082	PF13203	PF02706				PF13640
PF06081	PF13202	PF02700				PF18603
PF04002	PF13201	PF02702				PF09594
PF03109	PF13200	PF09344				PF07998
PF03100	PF13207	PF09346				PF14411
PF03102	PF13205	PF08348				PF06572
PF03104	PF13204	PF08349				PF06570
PF17386	PF02810	PF08439				PF13675
PF04172	PF08876	PF08343				PF00419
PF17384	PF02814	PF08340				PF00415
PF03524	PF02817	PF08341				PF00412
PF17385	PF12072	PF08346				PF06711
PF01850	PF08878	PF08345				PF10423
PF01855	PF14092	PF13650				PF04993
PF11950	PF05099	PF13651				PF16083
PF14701	PF16820	PF13653				PF16475
PF14853	PF16822	PF13654				PF16478
PF02504	PF18053	PF13655				PF04996
PF02502	PF01138	PF13657				PF03873
PF02503	PF01139	PF14568				PF03872
PF02508	PF01132	PF02673				PF04995
PF08837	PF01131	PF00644				PF06172
PF17956	PF01136	PF06568				PF04994
PF04909	PF01134	PF06564				PF16509
PF02767	PF12034	PF06560				PF18522
PF02768	PF02729	PF04703				PF18259
PF02769	PF05899	PF06006				PF09299
PF14572	PF05891	PF10300				PF10066
PF18143	PF05893	PF00398				PF09294
PF18144	PF05895	PF00468				PF04894
PF18146	PF05894	PF00391				PF04895
PF14579	PF05896	PF00390				PF16929
PF16269	PF01396	PF00393				PF16925
PF01687	PF01391	PF00460				PF12834
PF01680	PF13672	PF00395				PF11335
PF00625	PF13673	PF00394				PF13786
PF05239	PF13670	PF06707				PF13784
PF08450	PF13671	PF09912				PF13782
PF08455	PF13676	PF09913				PF00067
PF04015	PF13677	PF09917				PF13872
PF04012	PF01398	PF09919				PF13876
PF04011	PF00669	PF12654				PF07387
PF10369	PF00668	PF12652				PF07383
PF00488	PF08411	PF12651				PF18857
PF00481	PF07943	PF12650				PF16200
PF00480	PF00662	PF08956				PF16203
PF00483	PF00665	PF09261				PF11924
PF00482	PF00664	PF03288				PF11920
PF00485	PF04768	PF18809				PF06030
PF00484	PF04760	PF14559				PF03603
PF00486	PF04765	PF14555				PF12670
PF12637	PF00444	PF14552				PF03463
PF12631	PF00441	PF14550				PF03464
PF12633	PF00440	PF13011				PF03465
PF14282	PF07494	PF08021				PF16838
PF14283	PF07499	PF16538				PF04954
PF14281	PF07498	PF16539				PF02732
PF14286	PF00449	PF01933				PF02735
PF14287	PF00448	PF01930				PF02736
PF14284	PF14276	PF01931				PF09350
PF14285	PF14274	PF01936				PF09355
PF06996	PF10412	PF01937				PF11545
PF13944	PF18273	PF01934				PF13663
PF06500	PF09931	PF01935				PF03707
PF06506	PF09936	PF01938				PF06559
PF10947	PF12671	PF01939				PF04770
PF05036	PF00012	PF12229				PF00382
PF07275	PF12673	PF16187				PF02694
PF11013	PF12672	PF12840				PF12322
PF01992	PF12675	PF12841				PF09926
PF01996	PF12674	PF03869				PF09923
PF16198	PF00545	PF03864				PF09922
PF13707	PF12679	PF03186				PF12640
PF03193	PF00011	PF03862				PF12642
PF03592	PF06541	PF03861				PF07666
PF03594	PF00015	PF03636				PF04310
PF03595	PF07233	PF03632				PF12789
PF03598	PF07230	PF03630				PF08483
PF03599	PF16868	PF14908				PF08485
PF10566	PF07238	PF14400				PF08338
PF02978	PF06723	PF07554				PF08489
PF02976	PF06725	PF17775				PF11660
PF02971	PF14531	PF17774				PF11667
PF14437	PF14534	PF17773				PF14523
PF09527	PF14535	PF17770				PF14522
PF03379	PF14537	PF00430				PF14525
PF03374	PF16554	PF07799				PF16549
PF03372	PF12241	PF02588				PF12256
PF07826	PF12242	PF09511				PF03812
PF07555	PF12245	PF09752				PF03811
PF01051	PF09363	PF07836				PF17769
PF01050	PF03808	PF02580				PF14947
PF01053	PF03802	PF10096				PF09723
PF01052	PF03806	PF09285				PF09721
PF01055	PF03807	PF05136				PF18847
PF12848	PF05107	PF05137				PF10088
PF08020	PF05857	PF05134				PF12281
PF12843	PF17753	PF05135				PF10080
PF08029	PF17755	PF05133				PF05145
PF08028	PF10528	PF05130				PF09317
PF12846	PF05853	PF05138				PF11687
PF12847	PF04505	PF05139				PF12811
PF12844	PF18510	PF05420				PF12810
PF11387	PF03714	PF05425				PF01710
PF11380	PF01750	PF05426				PF01247
PF01235	PF01751	PF09134				PF01719
PF01230	PF05402	PF13715				PF00042
PF01232	PF05401	PF13714				PF00047
PF13711	PF05154	PF07914				PF07012
PF13710	PF05157	PF03717				PF09560
PF13712	PF03710	PF08085				PF11233
PF01238	PF03711	PF12826				PF11220
PF09190	PF17092	PF12822				PF14319
PF01558	PF07578	PF11325				PF08672
PF07478	PF03241	PF01565				PF06943
PF18516	PF10105	PF01257				PF06940
PF01551	PF11026	PF01256				PF06946
PF01553	PF10107	PF01255				PF06947
PF01554	PF10101	PF01253				PF11227
PF01555	PF09106	PF04556				PF18836
PF04466	PF01095	PF01250				PF17999
PF04464	PF01094	PF01709				PF16221
PF04463	PF01096	PF01259				PF16227
PF01556	PF01098	PF01258				PF07453
PF04461	PF12804	PF00075				PF11902
PF01557	PF12802	PF00076				PF11903
PF04468	PF12800	PF00077				PF06055
PF07972	PF04182	PF00070				PF03660
PF03952	PF01270	PF00071				PF07813
PF07536	PF01272	PF00072				PF07922
PF00544	PF01274	PF00078				PF07812
PF00013	PF01276	PF00079				PF03701
PF00547	PF01278	PF12798				PF05626
PF00016	PF04577	PF12799				PF04102
PF00542	PF07009	PF08660				PF14021
PF00543	PF00059	PF14300				PF14888
PF00549	PF07007	PF08665				PF14889
PF06316	PF11208	PF08667				PF16480
PF09851	PF02675	PF08669				PF06039
PF09852	PF08909	PF08668				PF08841
PF14127	PF17989	PF13847				PF02289
PF14126	PF09891	PF06956				PF14024
PF14125	PF06067	PF06952				PF04972
PF03162	PF11973	PF14062				PF04976
PF03160	PF11976	PF01541				PF02753
PF03167	PF11975	PF07396				PF02522
PF14123	PF11974	PF03981				PF10747
PF03169	PF12812	PF01545				PF10740
PF14121	PF03129	PF01544				PF04280
PF07532	PF03123	PF03450				PF04285
PF14497	PF03120	PF00493				PF04284
PF14493	PF16927	PF17892				PF08468
PF14492	PF01875	PF06048				PF04027
PF14491	PF01874	PF06044				PF04021
PF14490	PF01872	PF03672				PF04028
PF14498	PF01871	PF11171				PF10335
PF18348	PF01870	PF05638				PF00450
PF16383	PF13193	PF05635				PF00454
PF16385	PF13192	PF05636				PF17203
PF13156	PF13191	PF05631				PF17202
PF13150	PF13190	PF16491				PF06849
PF01839	PF13197	PF03496				PF17225
PF01833	PF13195	PF14899				PF08283
PF01832	PF01878	PF14898				PF12664
PF01835	PF13229	PF14891				PF07226
PF14720	PF13228	PF14890				PF14505
PF03787	PF12055	PF14897				PF14507
PF03786	PF12051	PF13208				PF14506
PF03783	PF13856	PF13203				PF14503
PF03781	PF02838	PF13202				PF14502
PF03780	PF02527	PF13201				PF16565
PF14873	PF02837	PF13200				PF16561
PF03788	PF11599	PF13207				PF17224
PF16658	PF02535	PF13205				PF18741
PF16653	PF04966	PF13204				PF17215
PF16657	PF04967	PF02810				PF03831
PF16656	PF04965	PF08876				PF09707
PF16654	PF04962	PF02814				PF09700
PF02562	PF04963	PF02817				PF09250
PF02563	PF04960	PF12073				PF17936
PF02565	PF04961	PF12072				PF05165
PF02566	PF16804	PF08878				PF05166
PF02568	PF04117	PF14092				PF05400
PF02569	PF02748	PF05099				PF05406
PF02789	PF02749	PF14098				PF10029
PF02784	PF02742	PF16820				PF08924
PF02785	PF02743	PF16822				PF05159
PF02786	PF02744	PF18053				PF08922
PF02787	PF02746	PF01138				PF12873
PF02780	PF01451	PF01139				PF12870
PF02781	PF18164	PF01132				PF12874
PF02782	PF18163	PF01131				PF11372
PF18128	PF10758	PF01136				PF01269
PF18120	PF16387	PF01137				PF11219
PF05783	PF04299	PF01134				PF11211
PF05035	PF04290	PF12034				PF08617
PF04257	PF04294	PF02728				PF16288
PF09529	PF04295	PF02729				PF09886
PF09035	PF04296	PF02727				PF09885
PF05258	PF04297	PF05899				PF09888
PF05257	PF16433	PF05891				PF05088
PF04079	PF08478	PF05893				PF18573
PF04070	PF08479	PF05895				PF11962
PF04071	PF05219	PF05894				PF05106
PF04072	PF01514	PF05896				PF02662
PF04073	PF01515	PF01396				PF03135
PF04074	PF01512	PF01391				PF09183
PF04076	PF01513	PF13672				PF01864
PF11443	PF04748	PF13673				PF01866
PF11449	PF10340	PF13670				PF01862
PF07786	PF08544	PF13671				PF13182
PF07784	PF04016	PF13676				PF17516
PF14268	PF12544	PF13677				PF11697
PF14264	PF12541	PF01398				PF12592
PF14262	PF08291	PF00669				PF02516
PF13964	PF12611	PF00668				PF14301
PF00207	PF08298	PF08411				PF04914
PF00206	PF08299	PF07943				PF04919
PF00203	PF06526	PF00662				PF10764
PF00202	PF10962	PF00665				PF10767
PF00201	PF17804	PF00664				PF10766
PF10923	PF07210	PF00667				PF11249
PF06782	PF07219	PF04760				PF03583
PF08889	PF14512	PF04765				PF05204
PF18551	PF14511	PF00445				PF05206
PF00205	PF14516	PF00444				PF05203
PF00204	PF17802	PF00441				PF05209
PF07432	PF14354	PF00440				PF04007
PF09374	PF14355	PF07494				PF01526
PF10926	PF06293	PF07499				PF04287
PF06125	PF06296	PF07498				PF09480
PF00209	PF06295	PF00449				PF07302
PF06123	PF17251	PF00448				PF14297
PF03575	PF09424	PF14276				PF14296
PF03576	PF10576	PF14274				PF06514
PF03577	PF13448	PF10412				PF06516
PF03571	PF03895	PF09938				PF10974
PF03572	PF02195	PF18272				PF10975
PF02958	PF02190	PF09936				PF10977
PF02951	PF13813	PF12671				PF07209
PF02952	PF15644	PF00012				PF08461
PF02955	PF02995	PF12673				PF01983
PF02954	PF18754	PF12672				PF01981
PF07969	PF18755	PF12675				PF01984
PF03319	PF18756	PF12674				PF18262
PF01613	PF18753	PF12677				PF17432
PF03313	PF01165	PF00545				PF01989
PF03315	PF10503	PF12679				PF02183
PF08423	PF10502	PF00011				PF02985
PF01726	PF03354	PF06541				PF18763
PF03721	PF03352	PF00015				PF06662
PF01725	PF03825	PF07237				PF17720
PF03720	PF17677	PF07233				PF12795
PF13364	PF03829	PF16868				PF04122
PF13365	PF03358	PF07238				PF11202
PF13366	PF09718	PF06723				PF07484
PF13367	PF09719	PF06725				PF17835
PF13360	PF09243	PF14531				PF18813
PF13361	PF08817	PF14534				PF18812
PF13362	PF05173	PF14535				PF12857
PF03725	PF05170	PF14537				PF11399
PF13368	PF05175	PF16554				PF13721
PF03726	PF18283	PF12241				PF13723
PF10112	PF01078	PF12242				PF09182
PF11638	PF01077	PF12245				PF01200
PF10110	PF01076	PF09363				PF01201
PF01032	PF01075	PF03808				PF13894
PF01037	PF01073	PF03802				PF09887
PF01035	PF01071	PF03806				PF07947
PF01039	PF01070	PF03807				PF18560
PF10117	PF12862	PF05107				PF03230
PF10114	PF12864	PF05857				PF06894
PF02040	PF12866	PF17753				PF06897
PF18824	PF12869	PF17755				PF06890
PF18823	PF11363	PF05853				PF06891
PF08006	PF11367	PF04505				PF06892
PF08000	PF11369	PF18510				PF09869
PF08003	PF13739	PF03714				PF09865
PF13772	PF13738	PF01750				PF06097
PF13777	PF13735	PF01751				PF01849
PF13776	PF13734	PF05402				PF11943
PF01058	PF13732	PF05401				PF11940
PF01784	PF13730	PF05154				PF11944
PF01783	PF01219	PF05157				PF14718
PF01782	PF01212	PF03710				PF14840
PF00782	PF01210	PF03711				PF01345
PF00781	PF00030	PF17092				PF08805
PF04443	PF00033	PF07578				PF06530
PF04445	PF00034	PF03241				PF16902
PF04448	PF00035	PF10105				PF04232
PF00562	PF00036	PF11026				PF02797
PF00563	PF00037	PF10106				PF02794
PF00560	PF13884	PF10101				PF13473
PF00561	PF01432	PF11692				PF02286
PF09838	PF13936	PF09106				PF14010
PF18630	PF07022	PF01095				PF17338
PF03144	PF07021	PF01094				PF18159
PF03147	PF10282	PF01096				PF18156
PF03141	PF06888	PF01098				PF18157
PF03143	PF06089	PF12804				PF10709
PF03142	PF06082	PF12805				PF10707
PF01074	PF06081	PF12802				PF04247
PF11193	PF06080	PF12800				PF04241
PF11195	PF04002	PF04182				PF09519
PF14322	PF03109	PF01270				PF00630
PF01817	PF03102	PF01272				PF05226
PF01810	PF03104	PF01274				PF05227
PF01813	PF17386	PF01276				PF05223
PF01812	PF04172	PF01278				PF04066
PF13173	PF05096	PF04577				PF00494
PF16412	PF17384	PF07009				PF12945
PF13176	PF03524	PF00059				PF07678
PF12569	PF17385	PF07007				PF14275
PF12568	PF17427	PF11208				PF13973
PF14748	PF01850	PF02675				PF10957
PF11997	PF01855	PF08909				PF10954
PF13287	PF01856	PF17989				PF10953
PF13286	PF11950	PF09891				PF08496
PF13289	PF14701	PF06067				PF04020
PF13288	PF11959	PF06062				PF07262
PF02548	PF11958	PF11973				PF07264
PF02543	PF14853	PF06069				PF06792
PF02540	PF02504	PF11975				PF06791
PF02541	PF02502	PF11974				PF06790
PF02230	PF02503	PF12812				PF06794
PF02547	PF02508	PF03658				PF06798
PF02544	PF08837	PF03129				PF08491
PF02545	PF17956	PF03123				PF06288
PF11756	PF04909	PF03120				PF06283
PF07993	PF02767	PF16927				PF10140
PF13793	PF02768	PF01875				PF06282
PF14815	PF02769	PF01874				PF16569
PF14819	PF14572	PF01872				PF15638
PF08757	PF18143	PF01871				PF02963
PF11391	PF18145	PF01870				PF03684
PF12773	PF18144	PF13193				PF04029
PF05015	PF18146	PF13192				PF07445
PF05014	PF14579	PF13191				PF08540
PF05016	PF16269	PF13190				PF12363
PF09548	PF01687	PF13197				PF12362
PF09019	PF01680	PF13196				PF18708
PF05272	PF00629	PF13195				PF12368
PF16391	PF00625	PF01878				PF07417
PF12128	PF00627	PF13229				PF14456
PF04277	PF05235	PF13228				PF09212
PF10438	PF05239	PF12055				PF09211
PF00195	PF08450	PF12051				PF07542
PF00190	PF08455	PF13856				PF13702
PF00199	PF04015	PF02838				PF03653
PF00198	PF04012	PF02527				PF02830
PF08765	PF04011	PF02837				PF03414
PF08760	PF10369	PF02535				PF13708
PF08769	PF00488	PF04966				PF13709
PF17425	PF00481	PF04967				PF01222
PF04052	PF00480	PF04965				PF01229
PF04055	PF00483	PF04962				PF11144
PF01578	PF00482	PF04963				PF02831
PF13906	PF00485	PF04960				PF11953
PF00221	PF00484	PF04961				PF04476
PF07505	PF00486	PF02748				PF11114
PF00224	PF12637	PF02749				PF07073
PF00227	PF12636	PF02742				PF07072
PF00226	PF12631	PF02743				PF06304
PF17810	PF12633	PF02744				PF06305
PF16921	PF12639	PF02746				PF06303
PF18368	PF14282	PF01451				PF09842
PF06970	PF14283	PF18164				PF09843
PF14362	PF14280	PF18160				PF09706
PF13451	PF14281	PF10754				PF06984
PF03793	PF14286	PF10757				PF03170
PF10544	PF14287	PF10753				PF03175
PF10431	PF14284	PF10758				PF14107
PF10571	PF14285	PF16387				PF13045
PF10543	PF13944	PF04299				PF16429
PF06107	PF13941	PF04290				PF13144
PF06103	PF06500	PF04293				PF12558
PF06100	PF06506	PF04294				PF01823
PF03552	PF10941	PF04295				PF03795
PF03553	PF10947	PF04296				PF12084
PF03550	PF05036	PF04297				PF16938
PF03551	PF07275	PF00609				PF09210
PF07194	PF11013	PF05212				PF12769
PF03883	PF01990	PF08478				PF03411
PF03885	PF01991	PF08479				PF10723
PF03888	PF01992	PF05219				PF18130
PF05960	PF01996	PF01514				PF05023
PF05488	PF11899	PF01515				PF04269
PF05489	PF16197	PF04740				PF04262
PF13349	PF16198	PF01512				PF04264
PF13346	PF13707	PF01513				PF05247
PF13347	PF03193	PF04748				PF17210
PF13344	PF03592	PF10340				PF04228
PF13342	PF03594	PF08544				PF08288
PF13343	PF03595	PF04016				PF10994
PF13340	PF03598	PF12544				PF04225
PF02687	PF03599	PF12541				PF07791
PF02938	PF07550	PF08291				PF11041
PF02689	PF10566	PF12611				PF11045
PF02223	PF02978	PF08298				PF04403
PF18592	PF02976	PF08299				PF07754
PF01018	PF02971	PF12615				PF10805
PF01016	PF14437	PF06526				PF02293
PF01011	PF09520	PF06527				PF06115
PF01012	PF09524	PF10965				PF06117
PF02065	PF09527	PF10964				PF02914
PF13751	PF03374	PF10962				PF15615
PF01712	PF03372	PF17804				PF10558
PF15976	PF07826	PF07214				PF10559
PF15975	PF18771	PF07219				PF10552
PF15979	PF07555	PF14512				PF05494
PF09485	PF01051	PF14511				PF02943
PF09481	PF01050	PF14516				PF12349
PF00768	PF01053	PF17802				PF08013
PF00764	PF01052	PF14354				PF08010
PF00766	PF01055	PF14355				PF13763
PF00762	PF01057	PF06293				PF13768
PF00763	PF12848	PF06290				PF01798
PF14057	PF08020	PF06291				PF01796
PF14056	PF12843	PF06296				PF01794
PF14055	PF08029	PF06295				PF07574
PF14054	PF08028	PF09424				PF09491
PF14053	PF12846	PF10576				PF02747
PF08681	PF12847	PF03895				PF03833
PF00501	PF12844	PF02195				PF04455
PF00507	PF11387	PF02190				PF04453
PF09818	PF11380	PF13813				PF10236
PF09811	PF01235	PF15644				PF00519
PF12994	PF01230	PF02995				PF00518
PF12995	PF01232	PF18754				PF00514
PF12996	PF13711	PF18755				PF09825
PF12997	PF13710	PF18753				PF09826
PF12990	PF13712	PF01165				PF09829
PF12991	PF01238	PF10503				PF12983
PF12992	PF13717	PF10502				PF12982
PF12993	PF09190	PF03354				PF11977
PF06356	PF09195	PF03352				PF06320
PF13116	PF01558	PF03825				PF13166
PF13114	PF07478	PF17677				PF13163
PF16479	PF18516	PF03829				PF11985
PF12508	PF01551	PF03358				PF11983
PF14059	PF01553	PF09718				PF02407
PF14584	PF01554	PF09719				PF02201
PF16697	PF01555	PF09243				PF04234
PF02210	PF04466	PF08817				PF07191
PF02219	PF04465	PF05173				PF10001
PF14587	PF04464	PF05170				PF14594
PF18693	PF04463	PF05175				PF14803
PF18692	PF01556	PF18284				PF14805
PF15418	PF04461	PF18283				PF18449
PF14833	PF01557	PF01078				PF16912
PF18475	PF04468	PF01077				PF17135
PF17930	PF03952	PF01076				PF12648
PF17128	PF07536	PF01075				PF15515
PF17126	PF03445	PF01073				PF09002
PF17127	PF00544	PF01071				PF09001
PF17125	PF00013	PF01070				PF09005
PF05076	PF00547	PF12860				PF13780
PF17116	PF00016	PF12864				PF05262
PF13858	PF00542	PF12866				PF05263
PF16901	PF00543	PF12867				PF05261
PF18347	PF00018	PF12869				PF05265
PF09565	PF00549	PF11363				PF17970
PF09561	PF09851	PF11367				PF04207
PF17032	PF09852	PF11369				PF04206
PF09563	PF14127	PF13739				PF08955
PF13018	PF14126	PF13738				PF04208
PF07724	PF14125	PF13737				PF00182
PF01925	PF03162	PF13735				PF13935
PF01924	PF03161	PF13734				PF13937
PF04216	PF03160	PF13732				PF06804
PF04218	PF03167	PF13730				PF04679
PF04219	PF14123	PF01219				PF13938
PF12697	PF03169	PF01218				PF05405
PF12696	PF03168	PF02696				PF18483
PF12695	PF14121	PF01212				PF04566
PF07454	PF07532	PF01210				PF04567
PF08747	PF14493	PF00034				PF04034
PF08210	PF14492	PF00035				PF04741
PF08211	PF14491	PF00036				PF06173
PF08212	PF14490	PF00037				PF06176
PF07451	PF14498	PF17961				PF04032
PF13005	PF18348	PF13880				PF03407
PF04245	PF16380	PF13884				PF04038
PF01594	PF16383	PF17965				PF04039
PF01596	PF16385	PF01432				PF07037
PF01597	PF16389	PF13936				PF14330
PF01590	PF13156	PF07027				PF14338
PF01592	PF16431	PF07022				PF07732
PF00248	PF13150	PF07023				PF14336
PF00246	PF01839	PF07021				PF07731
PF00245	PF01833	PF10282				PF10610
PF09209	PF01832	PF06889				PF13743
PF11074	PF01835	PF06888				PF04415
PF11104	PF03787	PF06089				PF00752
PF02049	PF03786	PF06082				PF07759
PF12236	PF03783	PF06081				PF09613
PF06161	PF03781	PF06080				PF04430
PF06165	PF03780	PF04002				PF02538
PF03534	PF14871	PF03109				PF18657
PF00702	PF14870	PF03100				PF13848
PF12894	PF14873	PF03102				PF14470
PF00703	PF03788	PF03104				PF07167
PF00701	PF16658	PF17386				PF04756
PF07853	PF16653	PF04172				PF06342
PF13328	PF16657	PF05096				PF13109
PF07582	PF16656	PF17384				PF14772
PF13320	PF16654	PF03524				PF12617
PF02669	PF08812	PF17385				PF13828
PF02912	PF08813	PF17427				PF02264
PF11672	PF02562	PF01850				PF06439
PF02001	PF02563	PF01855				PF18195
PF02005	PF02565	PF11950				PF17481
PF07726	PF02566	PF14701				PF17957
PF02416	PF02568	PF11958				PF17855
PF01293	PF02569	PF14709				PF14000
PF01292	PF02788	PF14853				PF14001
PF01297	PF02789	PF14850				PF02486
PF01295	PF02784	PF02504				PF17158
PF10677	PF02785	PF02502				PF14006
PF10672	PF02786	PF02503				PF17151
PF07720	PF02787	PF02501				PF17157
PF14446	PF02780	PF02508				PF17156
PF18316	PF02782	PF08837				PF05066
PF18318	PF18128	PF17956				PF05068
PF18319	PF18120	PF04909				PF10960
PF00746	PF10719	PF02767				PF09572
PF00745	PF10711	PF02768				PF04315
PF00742	PF10712	PF02769				PF04317
PF00749	PF05783	PF14572				PF05280
PF04404	PF05037	PF18143				PF06430
PF01433	PF05035	PF18145				PF00565
PF01430	PF05034	PF18144				PF11417
PF16188	PF05031	PF18146				PF04886
PF13958	PF04257	PF10779				PF04220
PF04408	PF09529	PF14579				PF04222
PF08305	PF09039	PF16269				PF07750
PF00520	PF09035	PF01687				PF05939
PF00521	PF05258	PF01680				PF09154
PF00528	PF05257	PF00625				PF04083
PF00529	PF04079	PF00627				PF09223
PF03899	PF04070	PF07906				PF09889
PF18381	PF04071	PF07902				PF07615
PF09334	PF04072	PF05231				PF08317
PF18828	PF04073	PF05230				PF06736
PF09335	PF04074	PF05235				PF06481
PF02557	PF04076	PF05239				PF06486
PF14134	PF11443	PF08450				PF07286
PF14135	PF11449	PF08455				PF14213
PF17101	PF07787	PF04017				PF06156
PF00623	PF07786	PF04015				PF06150
PF07179	PF07784	PF04012				PF06153
PF04405	PF14268	PF04011				PF01246
PF14133	PF14264	PF10369				PF18730
PF06379	PF14265	PF00488				PF03504
PF06808	PF14266	PF00481				PF03502
PF16323	PF14262	PF00480				PF14316
PF16320	PF13964	PF00483				PF01491
PF14785	PF18267	PF00482				PF09900
PF00571	PF00207	PF00485				PF13146
PF02272	PF00206	PF00484				PF00368
PF02274	PF00203	PF00486				PF07100
PF02275	PF00202	PF12637				PF16146
PF02277	PF00201	PF12636				PF02909
PF02278	PF10923	PF12631				PF07717
PF15780	PF10920	PF12633				PF11645
PF18676	PF06782	PF12639				PF08178
PF01488	PF08889	PF14282				PF18376
PF12010	PF18551	PF14283				PF02011
PF03275	PF00205	PF14280
PF03279	PF00204	PF14281
PF02494	PF07432	PF14286
PF02492	PF09374	PF14287
PF02493	PF10926	PF14284
PF02498	PF06124	PF14285
PF17148	PF06125	PF06996
PF00574	PF00209	PF13944
PF18074	PF06122	PF13946
PF17140	PF06123	PF13940
PF17142	PF15601	PF13941
PF17145	PF03575	PF13942
PF17147	PF03576	PF06500
PF05729	PF03577	PF06506
PF05728	PF03571	PF10941
PF05724	PF03572	PF10945
PF05050	PF02958	PF10947
PF18073	PF02952	PF05036
PF18072	PF02955	PF07273
PF11799	PF02954	PF07275
PF11798	PF08359	PF07274
PF11791	PF07969	PF11019
PF11790	PF03319	PF11013
PF11795	PF01613	PF01990
PF11794	PF03313	PF01991
PF07929	PF03315	PF01992
PF14258	PF08423	PF01996
PF07105	PF01726	PF04255
PF13492	PF03721	PF16197
PF13493	PF01725	PF16198
PF13490	PF03720	PF13707
PF13491	PF13364	PF03193
PF13497	PF13365	PF03592
PF13495	PF13366	PF03594
PF15890	PF13367	PF03595
PF15892	PF13360	PF03598
PF04239	PF13361	PF03599
PF01609	PF13362	PF07550
PF04898	PF03725	PF10566
PF04233	PF13368	PF02978
PF08230	PF03726	PF02976
PF14208	PF10112	PF02971
PF14209	PF11638	PF14437
PF14202	PF10110	PF09520
PF14200	PF01032	PF09524
PF14207	PF01037	PF09527
PF14205	PF01035	PF03379
PF04095	PF01039	PF03374
PF04093	PF10117	PF09526
PF04098	PF10114	PF03372
PF10437	PF02040	PF10696
PF00215	PF18827	PF07826
PF07244	PF18824	PF10692
PF00213	PF18823	PF07555
PF00265	PF08006	PF01051
PF00267	PF08000	PF01050
PF00266	PF08003	PF01053
PF00263	PF08002	PF01052
PF13177	PF13772	PF01055
PF00269	PF13777	PF01057
PF00268	PF13776	PF12848
PF07819	PF01058	PF08020
PF06146	PF01784	PF12843
PF06144	PF01780	PF08029
PF05433	PF01783	PF08028
PF11028	PF01782	PF12846
PF09674	PF18537	PF12847
PF02357	PF14076	PF12844
PF02607	PF00782	PF11387
PF02606	PF00781	PF11380
PF16357	PF04443	PF01235
PF08436	PF04445	PF13718
PF08437	PF04447	PF01230
PF13302	PF04446	PF01232
PF13303	PF04448	PF13711
PF13306	PF07068	PF13710
PF13307	PF00562	PF13712
PF13304	PF00563	PF01238
PF13308	PF00560	PF13717
PF13309	PF00561	PF09190
PF18364	PF06339	PF09195
[truncated: 3,657 more rows]
