# Supplementary material for: Function-based selection of synthetic communities enables mechanistic microbiome studies
Source: ISME J. 2025 Sep 17;19(1):wraf209. doi: 10.1093/ismejo/wraf209 (PMC12507024; doi:10.1093/ismejo/wraf209)
Supplement: Supplementary_Information_wraf209 [file supplementary_information_wraf209.zip › Table S10.xlsx]

## Sheet: Sheet1
SynCom	Strains in genome collection used	Step 1: unique strains selected	Step 2: Preavlence filter used (%)	Step 2: Strains meeting filtering requirements	Step 2: Members wanted within the SynCom	Step 2: SynCom combinations	Step 2: SynComs meeting taxonomic filtering requirements	Step 3: SynComs scored	Step 4: SynCom metabolically modelled
HuSynCom	219	178	33.3	18	10	43758	13662	13662	1
IBD-SynCom (MAGs)	4930	615	20	20	10	184756	105248	105248	NA
nonIBD-SynCom (MAGs)	4930	610	20	20	10	184756	53834	53834	NA
IBD-SynCom	230	191	25	22	10	646646	2160	2160	1
nonIBD-SynCom	230	179	25	27	10	8436285	1800	1800	1
RuSynCom	410	127	27	22	10	646646	286858	286858	1
MuSynCom	211	184	25	20	12	125970	82212	82212	1
