# Supplementary material for: Function-based selection of synthetic communities enables mechanistic microbiome studies
Source: ISME J. 2025 Sep 17;19(1):wraf209. doi: 10.1093/ismejo/wraf209 (PMC12507024; doi:10.1093/ismejo/wraf209)
Supplement: Supplementary_Information_wraf209 [file supplementary_information_wraf209.zip › Table S3.xlsx]

## Sheet: Weighting_data_0-0.01
Method	Weight	Distance	Matches	Mismatches	Match_percentage	Mismatch_percentage
Discriminatory weighting	0	0.239228	4061	824	89.9646	18.2543
Discriminatory weighting	0	0.249016	3435	439	83.0713	10.6167
Discriminatory weighting	0	0.282728	3534	199	74.7462	4.20897
Discriminatory weighting	0	0.343892	4619	31	65.901	0.442288
Discriminatory weighting	0	0.231669	3678	143	79.199	3.07924
Discriminatory weighting	0	0.199403	3485	487	90.1449	12.597
Discriminatory weighting	0	0.267106	4445	60	74.0216	0.999167
Discriminatory weighting	0	0.234392	3544	312	82.094	7.22724
Discriminatory weighting	0	0.395783	3525	19	60.6191	0.326741
Discriminatory weighting	0	0.342307	3689	105	67.024	1.9077
Discriminatory weighting	0	0.309153	3638	83	70.191	1.60139
Discriminatory weighting	0	0.240383	3890	820	90.4441	19.0653
Discriminatory weighting	0	0.402947	3525	66	60.3803	1.13052
Discriminatory weighting	0	0.318364	3734	142	69.9775	2.66117
Discriminatory weighting	0	0.198389	4477	337	85.3087	6.42149
Discriminatory weighting	0	0.303734	3450	79	70.7547	1.62018
Discriminatory weighting	0	0.208559	3791	156	81.8084	3.36642
Discriminatory weighting	0	0.269397	3729	182	75.7619	3.69768
Discriminatory weighting	0	0.27096	4426	73	73.7913	1.21707
Discriminatory weighting	0	0.218257	4513	189	80.8202	3.38467
Discriminatory weighting	0	0.326757	3583	86	68.4301	1.64248
Discriminatory weighting	0	0.247863	3696	169	77.8925	3.56164
Discriminatory weighting	0	0.435353	3699	22	56.6549	0.336958
Discriminatory weighting	0	0.459044	3520	19	54.254	0.292848
Discriminatory weighting	0	0.225052	4442	105	78.9408	1.866
Discriminatory weighting	0	0.328706	3337	1328	91.6003	36.4535
Discriminatory weighting	0	0.215605	3227	464	88.411	12.7123
Discriminatory weighting	0	0.176683	4329	346	88.1311	7.04397
Discriminatory weighting	0	0.169989	4331	243	87.0553	4.88442
Discriminatory weighting	0	0.311218	3592	312	73.2613	6.36345
Discriminatory weighting	0	0.256721	4534	96	75.5163	1.59893
Discriminatory weighting	0	0.339155	3519	57	66.7995	1.082
Discriminatory weighting	0	0.251097	3925	439	81.7368	9.14202
Discriminatory weighting	0	0.196464	4499	292	84.7748	5.50217
Discriminatory weighting	0	0.206859	3677	254	83.9115	5.79644
Discriminatory weighting	0	0.39114	3711	34	61.2275	0.560964
Discriminatory weighting	0	0.28996	4491	106	72.2142	1.70445
Discriminatory weighting	0	0.522836	3082	4	47.7459	0.0619675
Discriminatory weighting	0	0.240645	3531	177	78.9403	3.95708
Discriminatory weighting	0	0.165189	4801	156	85.8088	2.7882
Discriminatory weighting	0	0.268037	3561	168	75.8143	3.57675
Discriminatory weighting	0	0.610443	2559	0	38.9557	0
Discriminatory weighting	0	0.268756	4503	93	74.2457	1.53339
Discriminatory weighting	0	0.310284	3541	118	70.5941	2.35247
Discriminatory weighting	0	0.194119	3508	363	87.9198	9.09774
Discriminatory weighting	0	0.255689	3336	648	87.011	16.9014
Discriminatory weighting	0	0.352121	3483	51	65.4085	0.957746
Discriminatory weighting	0	0.210168	3480	267	84.0783	6.45083
Discriminatory weighting	0	0.24892	4520	104	76.4288	1.75854
Discriminatory weighting	0	0.280702	3649	144	74.0312	2.92149
Discriminatory weighting	0	0.251576	3561	248	78.9579	5.49889
Discriminatory weighting	0	0.173889	4461	378	88.8292	7.52688
Discriminatory weighting	0	0.300535	3661	118	71.5598	2.30649
Discriminatory weighting	0	0.383205	3533	36	62.0696	0.632467
Discriminatory weighting	0	0.210415	4124	537	88.0068	11.4597
Discriminatory weighting	0	0.432891	3545	13	56.8291	0.2084
Discriminatory weighting	0	0.206533	4445	232	82.7747	4.3203
Discriminatory weighting	0	0.229526	3528	329	83.0118	7.74118
Discriminatory weighting	0	0.249195	4664	57	75.7758	0.926076
Discriminatory weighting	0	0.39354	3455	43	61.1072	0.760524
Core group weighting	0	0.239228	4061	824	89.9646	18.2543
Core group weighting	0	0.249016	3435	439	83.0713	10.6167
Core group weighting	0	0.282728	3534	199	74.7462	4.20897
Core group weighting	0	0.343892	4619	31	65.901	0.442288
Core group weighting	0	0.231669	3678	143	79.199	3.07924
Core group weighting	0	0.199403	3485	487	90.1449	12.597
Core group weighting	0	0.267106	4445	60	74.0216	0.999167
Core group weighting	0	0.234392	3544	312	82.094	7.22724
Core group weighting	0	0.395783	3525	19	60.6191	0.326741
Core group weighting	0	0.342307	3689	105	67.024	1.9077
Core group weighting	0	0.309153	3638	83	70.191	1.60139
Core group weighting	0	0.240383	3890	820	90.4441	19.0653
Core group weighting	0	0.402947	3525	66	60.3803	1.13052
Core group weighting	0	0.318364	3734	142	69.9775	2.66117
Core group weighting	0	0.198389	4477	337	85.3087	6.42149
Core group weighting	0	0.303734	3450	79	70.7547	1.62018
Core group weighting	0	0.208559	3791	156	81.8084	3.36642
Core group weighting	0	0.269397	3729	182	75.7619	3.69768
Core group weighting	0	0.27096	4426	73	73.7913	1.21707
Core group weighting	0	0.218257	4513	189	80.8202	3.38467
Core group weighting	0	0.326757	3583	86	68.4301	1.64248
Core group weighting	0	0.247863	3696	169	77.8925	3.56164
Core group weighting	0	0.435353	3699	22	56.6549	0.336958
Core group weighting	0	0.459044	3520	19	54.254	0.292848
Core group weighting	0	0.225052	4442	105	78.9408	1.866
Core group weighting	0	0.328706	3337	1328	91.6003	36.4535
Core group weighting	0	0.215605	3227	464	88.411	12.7123
Core group weighting	0	0.176683	4329	346	88.1311	7.04397
Core group weighting	0	0.169989	4331	243	87.0553	4.88442
Core group weighting	0	0.311218	3592	312	73.2613	6.36345
Core group weighting	0	0.256721	4534	96	75.5163	1.59893
Core group weighting	0	0.339155	3519	57	66.7995	1.082
Core group weighting	0	0.251097	3925	439	81.7368	9.14202
Core group weighting	0	0.196464	4499	292	84.7748	5.50217
Core group weighting	0	0.206859	3677	254	83.9115	5.79644
Core group weighting	0	0.39114	3711	34	61.2275	0.560964
Core group weighting	0	0.28996	4491	106	72.2142	1.70445
Core group weighting	0	0.522836	3082	4	47.7459	0.0619675
Core group weighting	0	0.240645	3531	177	78.9403	3.95708
Core group weighting	0	0.165189	4801	156	85.8088	2.7882
Core group weighting	0	0.268037	3561	168	75.8143	3.57675
Core group weighting	0	0.610443	2559	0	38.9557	0
Core group weighting	0	0.268756	4503	93	74.2457	1.53339
Core group weighting	0	0.310284	3541	118	70.5941	2.35247
Core group weighting	0	0.194119	3508	363	87.9198	9.09774
Core group weighting	0	0.255689	3336	648	87.011	16.9014
Core group weighting	0	0.352121	3483	51	65.4085	0.957746
Core group weighting	0	0.210168	3480	267	84.0783	6.45083
Core group weighting	0	0.24892	4520	104	76.4288	1.75854
Core group weighting	0	0.280702	3649	144	74.0312	2.92149
Core group weighting	0	0.251576	3561	248	78.9579	5.49889
Core group weighting	0	0.173889	4461	378	88.8292	7.52688
Core group weighting	0	0.300535	3661	118	71.5598	2.30649
Core group weighting	0	0.383205	3533	36	62.0696	0.632467
Core group weighting	0	0.210415	4124	537	88.0068	11.4597
Core group weighting	0	0.432891	3545	13	56.8291	0.2084
Core group weighting	0	0.206533	4445	232	82.7747	4.3203
Core group weighting	0	0.229526	3528	329	83.0118	7.74118
Core group weighting	0	0.249195	4664	57	75.7758	0.926076
Core group weighting	0	0.39354	3455	43	61.1072	0.760524
Genomic prevalence weighting	0	0.241011	4053	826	89.7873	18.2986
Genomic prevalence weighting	0	0.249016	3435	439	83.0713	10.6167
Genomic prevalence weighting	0	0.282728	3534	199	74.7462	4.20897
Genomic prevalence weighting	0	0.343892	4619	31	65.901	0.442288
Genomic prevalence weighting	0	0.225417	3718	156	80.0603	3.35917
Genomic prevalence weighting	0	0.198385	3475	469	89.8862	12.1314
Genomic prevalence weighting	0	0.267106	4445	60	74.0216	0.999167
Genomic prevalence weighting	0	0.234392	3544	312	82.094	7.22724
Genomic prevalence weighting	0	0.392973	3542	20	60.9114	0.343938
Genomic prevalence weighting	0	0.342307	3689	105	67.024	1.9077
Genomic prevalence weighting	0	0.309153	3638	83	70.191	1.60139
Genomic prevalence weighting	0	0.24117	3867	795	89.9093	18.4841
Genomic prevalence weighting	0	0.400575	3542	71	60.6715	1.21617
Genomic prevalence weighting	0	0.316366	3747	145	70.2211	2.71739
Genomic prevalence weighting	0	0.198389	4477	337	85.3087	6.42149
Genomic prevalence weighting	0	0.306295	3438	80	70.5086	1.64069
Genomic prevalence weighting	0	0.208559	3791	156	81.8084	3.36642
Genomic prevalence weighting	0	0.277438	3667	153	74.5022	3.10849
Genomic prevalence weighting	0	0.27096	4426	73	73.7913	1.21707
Genomic prevalence weighting	0	0.215334	4544	207	81.3754	3.70702
Genomic prevalence weighting	0	0.326757	3583	86	68.4301	1.64248
Genomic prevalence weighting	0	0.247863	3696	169	77.8925	3.56164
Genomic prevalence weighting	0	0.435353	3699	22	56.6549	0.336958
Genomic prevalence weighting	0	0.466267	3473	19	53.5296	0.292848
Genomic prevalence weighting	0	0.225052	4442	105	78.9408	1.866
Genomic prevalence weighting	0	0.327586	3354	1345	92.067	36.9201
Genomic prevalence weighting	0	0.215605	3227	464	88.411	12.7123
Genomic prevalence weighting	0	0.176683	4329	346	88.1311	7.04397
Genomic prevalence weighting	0	0.169989	4331	243	87.0553	4.88442
Genomic prevalence weighting	0	0.30513	3630	321	74.0363	6.54701
Genomic prevalence weighting	0	0.256721	4534	96	75.5163	1.59893
Genomic prevalence weighting	0	0.339155	3519	57	66.7995	1.082
Genomic prevalence weighting	0	0.251097	3925	439	81.7368	9.14202
Genomic prevalence weighting	0	0.196464	4499	292	84.7748	5.50217
Genomic prevalence weighting	0	0.206859	3677	254	83.9115	5.79644
Genomic prevalence weighting	0	0.39114	3711	34	61.2275	0.560964
Genomic prevalence weighting	0	0.28996	4491	106	72.2142	1.70445
Genomic prevalence weighting	0	0.522836	3082	4	47.7459	0.0619675
Genomic prevalence weighting	0	0.247635	3500	179	78.2473	4.00179
Genomic prevalence weighting	0	0.165189	4801	156	85.8088	2.7882
Genomic prevalence weighting	0	0.268037	3561	168	75.8143	3.57675
Genomic prevalence weighting	0	0.610443	2559	0	38.9557	0
Genomic prevalence weighting	0	0.266039	4519	92	74.5095	1.5169
Genomic prevalence weighting	0	0.310284	3541	118	70.5941	2.35247
Genomic prevalence weighting	0	0.194119	3508	363	87.9198	9.09774
Genomic prevalence weighting	0	0.255689	3336	648	87.011	16.9014
Genomic prevalence weighting	0	0.352121	3483	51	65.4085	0.957746
Genomic prevalence weighting	0	0.210168	3480	267	84.0783	6.45083
Genomic prevalence weighting	0	0.246844	4534	106	76.6655	1.79236
Genomic prevalence weighting	0	0.290284	3594	135	72.9154	2.73889
Genomic prevalence weighting	0	0.250737	3556	236	78.847	5.23282
Genomic prevalence weighting	0	0.173889	4461	378	88.8292	7.52688
Genomic prevalence weighting	0	0.300535	3661	118	71.5598	2.30649
Genomic prevalence weighting	0	0.383205	3533	36	62.0696	0.632467
Genomic prevalence weighting	0	0.211947	4116	537	87.8361	11.4597
Genomic prevalence weighting	0	0.432891	3545	13	56.8291	0.2084
Genomic prevalence weighting	0	0.206276	4452	239	82.905	4.45065
Genomic prevalence weighting	0	0.229526	3528	329	83.0118	7.74118
Genomic prevalence weighting	0	0.249195	4664	57	75.7758	0.926076
Genomic prevalence weighting	0	0.393716	3454	43	61.0895	0.760524
Discriminatory weighting	0.0001	0.244003	4034	822	89.3664	18.21
Discriminatory weighting	0.0001	0.249016	3435	439	83.0713	10.6167
Discriminatory weighting	0.0001	0.273572	3598	225	76.0998	4.75888
Discriminatory weighting	0.0001	0.333144	4696	33	66.9996	0.470823
Discriminatory weighting	0.0001	0.223171	3728	155	80.2756	3.33764
Discriminatory weighting	0.0001	0.199403	3485	487	90.1449	12.597
Discriminatory weighting	0.0001	0.267106	4445	60	74.0216	0.999167
Discriminatory weighting	0.0001	0.235943	3533	307	81.8392	7.11142
Discriminatory weighting	0.0001	0.395783	3525	19	60.6191	0.326741
Discriminatory weighting	0.0001	0.342307	3689	105	67.024	1.9077
Discriminatory weighting	0.0001	0.309153	3638	83	70.191	1.60139
Discriminatory weighting	0.0001	0.240383	3890	820	90.4441	19.0653
Discriminatory weighting	0.0001	0.402947	3525	66	60.3803	1.13052
Discriminatory weighting	0.0001	0.323147	3699	129	69.3216	2.41754
Discriminatory weighting	0.0001	0.198389	4477	337	85.3087	6.42149
Discriminatory weighting	0.0001	0.303734	3450	79	70.7547	1.62018
Discriminatory weighting	0.0001	0.208559	3791	156	81.8084	3.36642
Discriminatory weighting	0.0001	0.277438	3667	153	74.5022	3.10849
Discriminatory weighting	0.0001	0.253162	4546	89	75.7919	1.48383
Discriminatory weighting	0.0001	0.218257	4513	189	80.8202	3.38467
Discriminatory weighting	0.0001	0.326757	3583	86	68.4301	1.64248
Discriminatory weighting	0.0001	0.246999	3701	170	77.9979	3.58272
Discriminatory weighting	0.0001	0.435353	3699	22	56.6549	0.336958
Discriminatory weighting	0.0001	0.459044	3520	19	54.254	0.292848
Discriminatory weighting	0.0001	0.225052	4442	105	78.9408	1.866
Discriminatory weighting	0.0001	0.277893	3139	704	86.1652	19.3247
Discriminatory weighting	0.0001	0.215205	3231	467	88.5205	12.7945
Discriminatory weighting	0.0001	0.176683	4329	346	88.1311	7.04397
Discriminatory weighting	0.0001	0.169989	4331	243	87.0553	4.88442
Discriminatory weighting	0.0001	0.311218	3592	312	73.2613	6.36345
Discriminatory weighting	0.0001	0.256721	4534	96	75.5163	1.59893
Discriminatory weighting	0.0001	0.339155	3519	57	66.7995	1.082
Discriminatory weighting	0.0001	0.251097	3925	439	81.7368	9.14202
Discriminatory weighting	0.0001	0.196464	4499	292	84.7748	5.50217
Discriminatory weighting	0.0001	0.206859	3677	254	83.9115	5.79644
Discriminatory weighting	0.0001	0.385928	3744	36	61.772	0.593961
Discriminatory weighting	0.0001	0.28996	4491	106	72.2142	1.70445
Discriminatory weighting	0.0001	0.522836	3082	4	47.7459	0.0619675
Discriminatory weighting	0.0001	0.240645	3531	177	78.9403	3.95708
Discriminatory weighting	0.0001	0.165189	4801	156	85.8088	2.7882
Discriminatory weighting	0.0001	0.268037	3561	168	75.8143	3.57675
Discriminatory weighting	0.0001	0.610443	2559	0	38.9557	0
Discriminatory weighting	0.0001	0.268756	4503	93	74.2457	1.53339
Discriminatory weighting	0.0001	0.310284	3541	118	70.5941	2.35247
Discriminatory weighting	0.0001	0.194119	3508	363	87.9198	9.09774
Discriminatory weighting	0.0001	0.255689	3336	648	87.011	16.9014
Discriminatory weighting	0.0001	0.352121	3483	51	65.4085	0.957746
Discriminatory weighting	0.0001	0.210168	3480	267	84.0783	6.45083
Discriminatory weighting	0.0001	0.24892	4520	104	76.4288	1.75854
Discriminatory weighting	0.0001	0.280702	3649	144	74.0312	2.92149
Discriminatory weighting	0.0001	0.251576	3561	248	78.9579	5.49889
Discriminatory weighting	0.0001	0.173889	4461	378	88.8292	7.52688
Discriminatory weighting	0.0001	0.300535	3661	118	71.5598	2.30649
Discriminatory weighting	0.0001	0.383205	3533	36	62.0696	0.632467
Discriminatory weighting	0.0001	0.210415	4124	537	88.0068	11.4597
Discriminatory weighting	0.0001	0.427863	3577	14	57.3421	0.224431
Discriminatory weighting	0.0001	0.206533	4445	232	82.7747	4.3203
Discriminatory weighting	0.0001	0.229526	3528	329	83.0118	7.74118
Discriminatory weighting	0.0001	0.249195	4664	57	75.7758	0.926076
Discriminatory weighting	0.0001	0.39354	3455	43	61.1072	0.760524
Core group weighting	0.0001	0.24279	4017	791	88.9898	17.5233
Core group weighting	0.0001	0.250381	3443	458	83.2648	11.0762
Core group weighting	0.0001	0.280184	3607	283	76.2902	5.98562
Core group weighting	0.0001	0.333144	4696	33	66.9996	0.470823
Core group weighting	0.0001	0.221192	3778	207	81.3523	4.45736
Core group weighting	0.0001	0.194607	3435	399	88.8515	10.3207
Core group weighting	0.0001	0.267106	4445	60	74.0216	0.999167
Core group weighting	0.0001	0.239117	3583	392	82.9975	9.08038
Core group weighting	0.0001	0.37532	3665	52	63.0267	0.894239
Core group weighting	0.0001	0.332803	3773	151	68.5501	2.74346
Core group weighting	0.0001	0.29844	3733	138	72.0239	2.66255
Core group weighting	0.0001	0.24103	3892	827	90.4906	19.2281
Core group weighting	0.0001	0.391883	3611	100	61.8534	1.71292
Core group weighting	0.0001	0.317414	3759	171	70.446	3.20465
Core group weighting	0.0001	0.198389	4477	337	85.3087	6.42149
Core group weighting	0.0001	0.292032	3554	144	72.8876	2.95324
Core group weighting	0.0001	0.206551	3803	159	82.0673	3.43116
Core group weighting	0.0001	0.269397	3729	182	75.7619	3.69768
Core group weighting	0.0001	0.253162	4546	89	75.7919	1.48383
Core group weighting	0.0001	0.21526	4546	209	81.4112	3.74284
Core group weighting	0.0001	0.312744	3694	139	70.55	2.6547
Core group weighting	0.0001	0.244517	3720	179	78.3983	3.77239
Core group weighting	0.0001	0.302586	4612	84	70.6387	1.28657
Core group weighting	0.0001	0.339278	4372	129	67.3859	1.98829
Core group weighting	0.0001	0.225052	4442	105	78.9408	1.866
Core group weighting	0.0001	0.329315	3338	1334	91.6278	36.6182
Core group weighting	0.0001	0.215205	3231	467	88.5205	12.7945
Core group weighting	0.0001	0.176683	4329	346	88.1311	7.04397
Core group weighting	0.0001	0.169989	4331	243	87.0553	4.88442
Core group weighting	0.0001	0.267601	4130	736	84.2341	15.0112
Core group weighting	0.0001	0.256721	4534	96	75.5163	1.59893
Core group weighting	0.0001	0.297237	3790	125	71.9438	2.37282
Core group weighting	0.0001	0.248382	3949	452	82.2366	9.41274
Core group weighting	0.0001	0.196464	4499	292	84.7748	5.50217
Core group weighting	0.0001	0.204526	3691	258	84.2309	5.88772
Core group weighting	0.0001	0.378608	3811	72	62.8774	1.18792
Core group weighting	0.0001	0.28996	4491	106	72.2142	1.70445
Core group weighting	0.0001	0.418884	3779	48	58.5438	0.74361
Core group weighting	0.0001	0.225684	3678	277	82.2267	6.19271
Core group weighting	0.0001	0.169276	4775	153	85.3441	2.73458
Core group weighting	0.0001	0.268037	3561	168	75.8143	3.57675
Core group weighting	0.0001	0.366864	4173	22	63.5257	0.334906
Core group weighting	0.0001	0.266039	4519	92	74.5095	1.5169
Core group weighting	0.0001	0.307588	3559	124	70.953	2.47209
Core group weighting	0.0001	0.194527	3503	359	87.7945	8.99749
Core group weighting	0.0001	0.255689	3336	648	87.011	16.9014
Core group weighting	0.0001	0.317589	3713	116	69.7277	2.1784
Core group weighting	0.0001	0.209023	3489	272	84.2957	6.57164
Core group weighting	0.0001	0.24892	4520	104	76.4288	1.75854
Core group weighting	0.0001	0.278893	3700	202	75.0659	4.09819
Core group weighting	0.0001	0.248634	3575	248	79.2683	5.49889
Core group weighting	0.0001	0.174258	4478	401	89.1677	7.98487
Core group weighting	0.0001	0.289065	3758	170	73.4558	3.32291
Core group weighting	0.0001	0.34037	3812	87	66.9712	1.52846
Core group weighting	0.0001	0.210587	4131	547	88.1562	11.6731
Core group weighting	0.0001	0.410922	3700	43	59.3139	0.689324
Core group weighting	0.0001	0.206533	4445	232	82.7747	4.3203
Core group weighting	0.0001	0.23285	3489	298	82.0941	7.01176
Core group weighting	0.0001	0.249195	4664	57	75.7758	0.926076
Core group weighting	0.0001	0.284868	4225	254	74.7259	4.49239
Genomic prevalence weighting	0.0001	0.241011	4053	826	89.7873	18.2986
Genomic prevalence weighting	0.0001	0.249016	3435	439	83.0713	10.6167
Genomic prevalence weighting	0.0001	0.282728	3534	199	74.7462	4.20897
Genomic prevalence weighting	0.0001	0.343892	4619	31	65.901	0.442288
Genomic prevalence weighting	0.0001	0.225417	3718	156	80.0603	3.35917
Genomic prevalence weighting	0.0001	0.198385	3475	469	89.8862	12.1314
Genomic prevalence weighting	0.0001	0.267106	4445	60	74.0216	0.999167
Genomic prevalence weighting	0.0001	0.234392	3544	312	82.094	7.22724
Genomic prevalence weighting	0.0001	0.392973	3542	20	60.9114	0.343938
Genomic prevalence weighting	0.0001	0.342307	3689	105	67.024	1.9077
Genomic prevalence weighting	0.0001	0.309153	3638	83	70.191	1.60139
Genomic prevalence weighting	0.0001	0.24117	3867	795	89.9093	18.4841
Genomic prevalence weighting	0.0001	0.400575	3542	71	60.6715	1.21617
Genomic prevalence weighting	0.0001	0.316366	3747	145	70.2211	2.71739
Genomic prevalence weighting	0.0001	0.198389	4477	337	85.3087	6.42149
Genomic prevalence weighting	0.0001	0.306295	3438	80	70.5086	1.64069
Genomic prevalence weighting	0.0001	0.208559	3791	156	81.8084	3.36642
Genomic prevalence weighting	0.0001	0.277438	3667	153	74.5022	3.10849
Genomic prevalence weighting	0.0001	0.27096	4426	73	73.7913	1.21707
Genomic prevalence weighting	0.0001	0.215334	4544	207	81.3754	3.70702
Genomic prevalence weighting	0.0001	0.326757	3583	86	68.4301	1.64248
Genomic prevalence weighting	0.0001	0.247863	3696	169	77.8925	3.56164
Genomic prevalence weighting	0.0001	0.435353	3699	22	56.6549	0.336958
Genomic prevalence weighting	0.0001	0.466267	3473	19	53.5296	0.292848
Genomic prevalence weighting	0.0001	0.225052	4442	105	78.9408	1.866
Genomic prevalence weighting	0.0001	0.327586	3354	1345	92.067	36.9201
Genomic prevalence weighting	0.0001	0.215605	3227	464	88.411	12.7123
Genomic prevalence weighting	0.0001	0.176683	4329	346	88.1311	7.04397
Genomic prevalence weighting	0.0001	0.169989	4331	243	87.0553	4.88442
Genomic prevalence weighting	0.0001	0.30513	3630	321	74.0363	6.54701
Genomic prevalence weighting	0.0001	0.256721	4534	96	75.5163	1.59893
Genomic prevalence weighting	0.0001	0.339155	3519	57	66.7995	1.082
Genomic prevalence weighting	0.0001	0.251097	3925	439	81.7368	9.14202
Genomic prevalence weighting	0.0001	0.196464	4499	292	84.7748	5.50217
Genomic prevalence weighting	0.0001	0.206859	3677	254	83.9115	5.79644
Genomic prevalence weighting	0.0001	0.39114	3711	34	61.2275	0.560964
Genomic prevalence weighting	0.0001	0.28996	4491	106	72.2142	1.70445
Genomic prevalence weighting	0.0001	0.522836	3082	4	47.7459	0.0619675
Genomic prevalence weighting	0.0001	0.247635	3500	179	78.2473	4.00179
Genomic prevalence weighting	0.0001	0.165189	4801	156	85.8088	2.7882
Genomic prevalence weighting	0.0001	0.268037	3561	168	75.8143	3.57675
Genomic prevalence weighting	0.0001	0.610443	2559	0	38.9557	0
Genomic prevalence weighting	0.0001	0.266039	4519	92	74.5095	1.5169
Genomic prevalence weighting	0.0001	0.310284	3541	118	70.5941	2.35247
Genomic prevalence weighting	0.0001	0.194119	3508	363	87.9198	9.09774
Genomic prevalence weighting	0.0001	0.255689	3336	648	87.011	16.9014
Genomic prevalence weighting	0.0001	0.352121	3483	51	65.4085	0.957746
Genomic prevalence weighting	0.0001	0.210168	3480	267	84.0783	6.45083
Genomic prevalence weighting	0.0001	0.246844	4534	106	76.6655	1.79236
Genomic prevalence weighting	0.0001	0.290284	3594	135	72.9154	2.73889
Genomic prevalence weighting	0.0001	0.250737	3556	236	78.847	5.23282
Genomic prevalence weighting	0.0001	0.173889	4461	378	88.8292	7.52688
Genomic prevalence weighting	0.0001	0.300535	3661	118	71.5598	2.30649
Genomic prevalence weighting	0.0001	0.383205	3533	36	62.0696	0.632467
Genomic prevalence weighting	0.0001	0.211947	4116	537	87.8361	11.4597
Genomic prevalence weighting	0.0001	0.432891	3545	13	56.8291	0.2084
Genomic prevalence weighting	0.0001	0.206276	4452	239	82.905	4.45065
Genomic prevalence weighting	0.0001	0.229526	3528	329	83.0118	7.74118
Genomic prevalence weighting	0.0001	0.249195	4664	57	75.7758	0.926076
Genomic prevalence weighting	0.0001	0.393716	3454	43	61.0895	0.760524
Discriminatory weighting	0.0002	0.243693	4047	837	89.6544	18.5423
Discriminatory weighting	0.0002	0.249016	3435	439	83.0713	10.6167
Discriminatory weighting	0.0002	0.273572	3598	225	76.0998	4.75888
Discriminatory weighting	0.0002	0.333144	4696	33	66.9996	0.470823
Discriminatory weighting	0.0002	0.223171	3728	155	80.2756	3.33764
Discriminatory weighting	0.0002	0.197124	3462	446	89.5499	11.5365
Discriminatory weighting	0.0002	0.267106	4445	60	74.0216	0.999167
Discriminatory weighting	0.0002	0.235943	3533	307	81.8392	7.11142
Discriminatory weighting	0.0002	0.395783	3525	19	60.6191	0.326741
Discriminatory weighting	0.0002	0.341576	3701	117	67.242	2.12573
Discriminatory weighting	0.0002	0.309153	3638	83	70.191	1.60139
Discriminatory weighting	0.0002	0.240383	3890	820	90.4441	19.0653
Discriminatory weighting	0.0002	0.402947	3525	66	60.3803	1.13052
Discriminatory weighting	0.0002	0.323147	3699	129	69.3216	2.41754
Discriminatory weighting	0.0002	0.198389	4477	337	85.3087	6.42149
Discriminatory weighting	0.0002	0.303734	3450	79	70.7547	1.62018
Discriminatory weighting	0.0002	0.208559	3791	156	81.8084	3.36642
Discriminatory weighting	0.0002	0.277438	3667	153	74.5022	3.10849
Discriminatory weighting	0.0002	0.253162	4546	89	75.7919	1.48383
Discriminatory weighting	0.0002	0.218257	4513	189	80.8202	3.38467
Discriminatory weighting	0.0002	0.326757	3583	86	68.4301	1.64248
Discriminatory weighting	0.0002	0.248627	3693	170	77.8293	3.58272
Discriminatory weighting	0.0002	0.435353	3699	22	56.6549	0.336958
Discriminatory weighting	0.0002	0.459044	3520	19	54.254	0.292848
Discriminatory weighting	0.0002	0.225052	4442	105	78.9408	1.866
Discriminatory weighting	0.0002	0.327829	3338	1323	91.6278	36.3162
Discriminatory weighting	0.0002	0.215205	3231	467	88.5205	12.7945
Discriminatory weighting	0.0002	0.176683	4329	346	88.1311	7.04397
Discriminatory weighting	0.0002	0.169989	4331	243	87.0553	4.88442
Discriminatory weighting	0.0002	0.311218	3592	312	73.2613	6.36345
Discriminatory weighting	0.0002	0.256721	4534	96	75.5163	1.59893
Discriminatory weighting	0.0002	0.339155	3519	57	66.7995	1.082
Discriminatory weighting	0.0002	0.251097	3925	439	81.7368	9.14202
Discriminatory weighting	0.0002	0.196464	4499	292	84.7748	5.50217
Discriminatory weighting	0.0002	0.206859	3677	254	83.9115	5.79644
Discriminatory weighting	0.0002	0.385928	3744	36	61.772	0.593961
Discriminatory weighting	0.0002	0.28996	4491	106	72.2142	1.70445
Discriminatory weighting	0.0002	0.522836	3082	4	47.7459	0.0619675
Discriminatory weighting	0.0002	0.240645	3531	177	78.9403	3.95708
Discriminatory weighting	0.0002	0.165189	4801	156	85.8088	2.7882
Discriminatory weighting	0.0002	0.268037	3561	168	75.8143	3.57675
Discriminatory weighting	0.0002	0.610443	2559	0	38.9557	0
Discriminatory weighting	0.0002	0.268756	4503	93	74.2457	1.53339
Discriminatory weighting	0.0002	0.310284	3541	118	70.5941	2.35247
Discriminatory weighting	0.0002	0.194119	3508	363	87.9198	9.09774
Discriminatory weighting	0.0002	0.255689	3336	648	87.011	16.9014
Discriminatory weighting	0.0002	0.353029	3482	57	65.3897	1.07042
Discriminatory weighting	0.0002	0.210168	3480	267	84.0783	6.45083
Discriminatory weighting	0.0002	0.241585	4574	117	77.3419	1.97836
Discriminatory weighting	0.0002	0.284223	3634	148	73.7269	3.00264
Discriminatory weighting	0.0002	0.251576	3561	248	78.9579	5.49889
Discriminatory weighting	0.0002	0.173889	4461	378	88.8292	7.52688
Discriminatory weighting	0.0002	0.300535	3661	118	71.5598	2.30649
Discriminatory weighting	0.0002	0.383205	3533	36	62.0696	0.632467
Discriminatory weighting	0.0002	0.210415	4124	537	88.0068	11.4597
Discriminatory weighting	0.0002	0.427863	3577	14	57.3421	0.224431
Discriminatory weighting	0.0002	0.206533	4445	232	82.7747	4.3203
Discriminatory weighting	0.0002	0.231675	3522	334	82.8706	7.85882
Discriminatory weighting	0.0002	0.249195	4664	57	75.7758	0.926076
Discriminatory weighting	0.0002	0.39354	3455	43	61.1072	0.760524
Core group weighting	0.0002	0.239228	4061	824	89.9646	18.2543
Core group weighting	0.0002	0.252789	3550	616	85.8525	14.8972
Core group weighting	0.0002	0.280184	3607	283	76.2902	5.98562
Core group weighting	0.0002	0.32899	4738	52	67.5988	0.741903
Core group weighting	0.0002	0.221719	3777	209	81.3307	4.50043
Core group weighting	0.0002	0.199028	3461	455	89.5241	11.7693
Core group weighting	0.0002	0.260339	4489	64	74.7544	1.06578
Core group weighting	0.0002	0.236892	3595	394	83.2754	9.12671
Core group weighting	0.0002	0.37304	3679	53	63.2674	0.911436
Core group weighting	0.0002	0.332803	3773	151	68.5501	2.74346
Core group weighting	0.0002	0.29844	3733	138	72.0239	2.66255
Core group weighting	0.0002	0.24103	3892	827	90.4906	19.2281
Core group weighting	0.0002	0.345593	4039	334	69.1847	5.72114
Core group weighting	0.0002	0.313782	3779	171	70.8208	3.20465
Core group weighting	0.0002	0.198321	4487	349	85.4992	6.65015
Core group weighting	0.0002	0.292032	3554	144	72.8876	2.95324
Core group weighting	0.0002	0.207076	3810	171	82.2184	3.69012
Core group weighting	0.0002	0.219203	4253	525	86.408	10.6664
Core group weighting	0.0002	0.253162	4546	89	75.7919	1.48383
Core group weighting	0.0002	0.215334	4544	207	81.3754	3.70702
Core group weighting	0.0002	0.291081	3831	168	73.1665	3.20856
Core group weighting	0.0002	0.239471	3792	241	79.9157	5.07903
Core group weighting	0.0002	0.291139	4704	107	72.0478	1.63884
Core group weighting	0.0002	0.324812	4490	162	69.2047	2.49692
Core group weighting	0.0002	0.227455	4429	106	78.7098	1.88377
Core group weighting	0.0002	0.333858	3388	1443	93.0003	39.6102
Core group weighting	0.0002	0.216517	3235	479	88.6301	13.1233
Core group weighting	0.0002	0.176683	4329	346	88.1311	7.04397
Core group weighting	0.0002	0.169989	4331	243	87.0553	4.88442
Core group weighting	0.0002	0.269231	4085	687	83.3163	14.0118
Core group weighting	0.0002	0.256792	4541	106	75.6329	1.76549
Core group weighting	0.0002	0.297237	3790	125	71.9438	2.37282
Core group weighting	0.0002	0.248382	3949	452	82.2366	9.41274
Core group weighting	0.0002	0.196464	4499	292	84.7748	5.50217
Core group weighting	0.0002	0.206764	3706	290	84.5733	6.61798
Core group weighting	0.0002	0.355682	3969	99	65.4842	1.63339
Core group weighting	0.0002	0.285466	4528	118	72.8091	1.89741
Core group weighting	0.0002	0.340145	4456	298	69.0318	4.61658
Core group weighting	0.0002	0.225684	3678	277	82.2267	6.19271
Core group weighting	0.0002	0.151851	4904	187	87.6497	3.34227
Core group weighting	0.0002	0.275737	3588	257	76.3892	5.47158
Core group weighting	0.0002	0.339272	4376	54	66.6159	0.822043
Core group weighting	0.0002	0.266039	4519	92	74.5095	1.5169
Core group weighting	0.0002	0.307383	3612	199	72.0096	3.9673
Core group weighting	0.0002	0.204236	3569	495	89.4486	12.406
Core group weighting	0.0002	0.259806	3359	704	87.6109	18.362
Core group weighting	0.0002	0.317589	3713	116	69.7277	2.1784
Core group weighting	0.0002	0.209127	3570	375	86.2527	9.06016
Core group weighting	0.0002	0.24106	4584	126	77.511	2.13054
Core group weighting	0.0002	0.278893	3700	202	75.0659	4.09819
Core group weighting	0.0002	0.255425	3603	329	79.8891	7.2949
Core group weighting	0.0002	0.173409	4495	416	89.5062	8.28355
Core group weighting	0.0002	0.289065	3758	170	73.4558	3.32291
Core group weighting	0.0002	0.34037	3812	87	66.9712	1.52846
Core group weighting	0.0002	0.216272	4171	636	89.0098	13.5723
Core group weighting	0.0002	0.372148	3963	74	63.53	1.18628
Core group weighting	0.0002	0.206533	4445	232	82.7747	4.3203
Core group weighting	0.0002	0.233862	3525	351	82.9412	8.25882
Core group weighting	0.0002	0.249195	4664	57	75.7758	0.926076
Core group weighting	0.0002	0.284868	4225	254	74.7259	4.49239
Genomic prevalence weighting	0.0002	0.241011	4053	826	89.7873	18.2986
Genomic prevalence weighting	0.0002	0.249016	3435	439	83.0713	10.6167
Genomic prevalence weighting	0.0002	0.282728	3534	199	74.7462	4.20897
Genomic prevalence weighting	0.0002	0.343892	4619	31	65.901	0.442288
Genomic prevalence weighting	0.0002	0.225417	3718	156	80.0603	3.35917
Genomic prevalence weighting	0.0002	0.198385	3475	469	89.8862	12.1314
Genomic prevalence weighting	0.0002	0.267106	4445	60	74.0216	0.999167
Genomic prevalence weighting	0.0002	0.234392	3544	312	82.094	7.22724
Genomic prevalence weighting	0.0002	0.392973	3542	20	60.9114	0.343938
Genomic prevalence weighting	0.0002	0.342307	3689	105	67.024	1.9077
Genomic prevalence weighting	0.0002	0.309153	3638	83	70.191	1.60139
Genomic prevalence weighting	0.0002	0.24117	3867	795	89.9093	18.4841
Genomic prevalence weighting	0.0002	0.400575	3542	71	60.6715	1.21617
Genomic prevalence weighting	0.0002	0.316366	3747	145	70.2211	2.71739
Genomic prevalence weighting	0.0002	0.198389	4477	337	85.3087	6.42149
Genomic prevalence weighting	0.0002	0.306295	3438	80	70.5086	1.64069
Genomic prevalence weighting	0.0002	0.208559	3791	156	81.8084	3.36642
Genomic prevalence weighting	0.0002	0.277438	3667	153	74.5022	3.10849
Genomic prevalence weighting	0.0002	0.27096	4426	73	73.7913	1.21707
Genomic prevalence weighting	0.0002	0.215334	4544	207	81.3754	3.70702
Genomic prevalence weighting	0.0002	0.326757	3583	86	68.4301	1.64248
Genomic prevalence weighting	0.0002	0.247863	3696	169	77.8925	3.56164
Genomic prevalence weighting	0.0002	0.435353	3699	22	56.6549	0.336958
Genomic prevalence weighting	0.0002	0.466267	3473	19	53.5296	0.292848
Genomic prevalence weighting	0.0002	0.225052	4442	105	78.9408	1.866
Genomic prevalence weighting	0.0002	0.327586	3354	1345	92.067	36.9201
Genomic prevalence weighting	0.0002	0.215605	3227	464	88.411	12.7123
Genomic prevalence weighting	0.0002	0.176683	4329	346	88.1311	7.04397
Genomic prevalence weighting	0.0002	0.169989	4331	243	87.0553	4.88442
Genomic prevalence weighting	0.0002	0.30513	3630	321	74.0363	6.54701
Genomic prevalence weighting	0.0002	0.256721	4534	96	75.5163	1.59893
Genomic prevalence weighting	0.0002	0.339155	3519	57	66.7995	1.082
Genomic prevalence weighting	0.0002	0.251097	3925	439	81.7368	9.14202
Genomic prevalence weighting	0.0002	0.196464	4499	292	84.7748	5.50217
Genomic prevalence weighting	0.0002	0.206859	3677	254	83.9115	5.79644
Genomic prevalence weighting	0.0002	0.39114	3711	34	61.2275	0.560964
Genomic prevalence weighting	0.0002	0.28996	4491	106	72.2142	1.70445
Genomic prevalence weighting	0.0002	0.522836	3082	4	47.7459	0.0619675
Genomic prevalence weighting	0.0002	0.247635	3500	179	78.2473	4.00179
Genomic prevalence weighting	0.0002	0.165189	4801	156	85.8088	2.7882
Genomic prevalence weighting	0.0002	0.268037	3561	168	75.8143	3.57675
Genomic prevalence weighting	0.0002	0.610443	2559	0	38.9557	0
Genomic prevalence weighting	0.0002	0.266039	4519	92	74.5095	1.5169
Genomic prevalence weighting	0.0002	0.310284	3541	118	70.5941	2.35247
Genomic prevalence weighting	0.0002	0.194119	3508	363	87.9198	9.09774
Genomic prevalence weighting	0.0002	0.255689	3336	648	87.011	16.9014
Genomic prevalence weighting	0.0002	0.352121	3483	51	65.4085	0.957746
Genomic prevalence weighting	0.0002	0.210168	3480	267	84.0783	6.45083
Genomic prevalence weighting	0.0002	0.246844	4534	106	76.6655	1.79236
Genomic prevalence weighting	0.0002	0.290284	3594	135	72.9154	2.73889
Genomic prevalence weighting	0.0002	0.250737	3556	236	78.847	5.23282
Genomic prevalence weighting	0.0002	0.173889	4461	378	88.8292	7.52688
Genomic prevalence weighting	0.0002	0.300535	3661	118	71.5598	2.30649
Genomic prevalence weighting	0.0002	0.383205	3533	36	62.0696	0.632467
Genomic prevalence weighting	0.0002	0.211947	4116	537	87.8361	11.4597
Genomic prevalence weighting	0.0002	0.432891	3545	13	56.8291	0.2084
Genomic prevalence weighting	0.0002	0.206276	4452	239	82.905	4.45065
Genomic prevalence weighting	0.0002	0.229526	3528	329	83.0118	7.74118
Genomic prevalence weighting	0.0002	0.249195	4664	57	75.7758	0.926076
Genomic prevalence weighting	0.0002	0.393716	3454	43	61.0895	0.760524
Discriminatory weighting	0.0003	0.243693	4047	837	89.6544	18.5423
Discriminatory weighting	0.0003	0.249016	3435	439	83.0713	10.6167
Discriminatory weighting	0.0003	0.273572	3598	225	76.0998	4.75888
Discriminatory weighting	0.0003	0.32682	4754	53	67.8271	0.756171
Discriminatory weighting	0.0003	0.223171	3728	155	80.2756	3.33764
Discriminatory weighting	0.0003	0.197124	3462	446	89.5499	11.5365
Discriminatory weighting	0.0003	0.267106	4445	60	74.0216	0.999167
Discriminatory weighting	0.0003	0.233937	3553	321	82.3025	7.43572
Discriminatory weighting	0.0003	0.392973	3542	20	60.9114	0.343938
Discriminatory weighting	0.0003	0.341576	3701	117	67.242	2.12573
Discriminatory weighting	0.0003	0.308581	3650	96	70.4225	1.85221
Discriminatory weighting	0.0003	0.240383	3890	820	90.4441	19.0653
Discriminatory weighting	0.0003	0.402947	3525	66	60.3803	1.13052
Discriminatory weighting	0.0003	0.315866	3747	141	70.2211	2.64243
Discriminatory weighting	0.0003	0.198389	4477	337	85.3087	6.42149
Discriminatory weighting	0.0003	0.303734	3450	79	70.7547	1.62018
Discriminatory weighting	0.0003	0.208559	3791	156	81.8084	3.36642
Discriminatory weighting	0.0003	0.277438	3667	153	74.5022	3.10849
Discriminatory weighting	0.0003	0.250615	4566	95	76.1254	1.58386
Discriminatory weighting	0.0003	0.218257	4513	189	80.8202	3.38467
Discriminatory weighting	0.0003	0.324568	3596	88	68.6784	1.68067
Discriminatory weighting	0.0003	0.248627	3693	170	77.8293	3.58272
Discriminatory weighting	0.0003	0.435353	3699	22	56.6549	0.336958
Discriminatory weighting	0.0003	0.459044	3520	19	54.254	0.292848
Discriminatory weighting	0.0003	0.225052	4442	105	78.9408	1.866
Discriminatory weighting	0.0003	0.327829	3338	1323	91.6278	36.3162
Discriminatory weighting	0.0003	0.215205	3231	467	88.5205	12.7945
Discriminatory weighting	0.0003	0.176683	4329	346	88.1311	7.04397
Discriminatory weighting	0.0003	0.169989	4331	243	87.0553	4.88442
Discriminatory weighting	0.0003	0.311218	3592	312	73.2613	6.36345
Discriminatory weighting	0.0003	0.256721	4534	96	75.5163	1.59893
Discriminatory weighting	0.0003	0.339155	3519	57	66.7995	1.082
Discriminatory weighting	0.0003	0.251097	3925	439	81.7368	9.14202
Discriminatory weighting	0.0003	0.196464	4499	292	84.7748	5.50217
Discriminatory weighting	0.0003	0.206859	3677	254	83.9115	5.79644
Discriminatory weighting	0.0003	0.383003	3768	46	62.168	0.758951
Discriminatory weighting	0.0003	0.28996	4491	106	72.2142	1.70445
Discriminatory weighting	0.0003	0.522836	3082	4	47.7459	0.0619675
Discriminatory weighting	0.0003	0.240645	3531	177	78.9403	3.95708
Discriminatory weighting	0.0003	0.165189	4801	156	85.8088	2.7882
Discriminatory weighting	0.0003	0.268037	3561	168	75.8143	3.57675
Discriminatory weighting	0.0003	0.610443	2559	0	38.9557	0
Discriminatory weighting	0.0003	0.268756	4503	93	74.2457	1.53339
Discriminatory weighting	0.0003	0.310284	3541	118	70.5941	2.35247
Discriminatory weighting	0.0003	0.194119	3508	363	87.9198	9.09774
Discriminatory weighting	0.0003	0.255689	3336	648	87.011	16.9014
Discriminatory weighting	0.0003	0.353029	3482	57	65.3897	1.07042
Discriminatory weighting	0.0003	0.209023	3489	272	84.2957	6.57164
Discriminatory weighting	0.0003	0.241585	4574	117	77.3419	1.97836
Discriminatory weighting	0.0003	0.283465	3640	151	73.8487	3.0635
Discriminatory weighting	0.0003	0.248634	3575	248	79.2683	5.49889
Discriminatory weighting	0.0003	0.173889	4461	378	88.8292	7.52688
Discriminatory weighting	0.0003	0.297483	3684	128	72.0094	2.50195
Discriminatory weighting	0.0003	0.383205	3533	36	62.0696	0.632467
Discriminatory weighting	0.0003	0.210415	4124	537	88.0068	11.4597
Discriminatory weighting	0.0003	0.42508	3599	22	57.6948	0.352677
Discriminatory weighting	0.0003	0.206737	4451	241	82.8864	4.4879
Discriminatory weighting	0.0003	0.231173	3512	318	82.6353	7.48235
Discriminatory weighting	0.0003	0.249195	4664	57	75.7758	0.926076
Discriminatory weighting	0.0003	0.39354	3455	43	61.1072	0.760524
Core group weighting	0.0003	0.239228	4061	824	89.9646	18.2543
Core group weighting	0.0003	0.251477	3548	605	85.8041	14.6312
Core group weighting	0.0003	0.275431	3654	315	77.2843	6.66244
Core group weighting	0.0003	0.312729	4870	77	69.4821	1.09859
Core group weighting	0.0003	0.221719	3777	209	81.3307	4.50043
Core group weighting	0.0003	0.19746	3475	464	89.8862	12.0021
Core group weighting	0.0003	0.251351	4572	102	76.1366	1.69858
Core group weighting	0.0003	0.236892	3595	394	83.2754	9.12671
Core group weighting	0.0003	0.339192	3910	102	67.2399	1.75408
Core group weighting	0.0003	0.319916	3869	185	70.2943	3.36119
Core group weighting	0.0003	0.29844	3733	138	72.0239	2.66255
Core group weighting	0.0003	0.244287	3935	906	91.4904	21.0649
Core group weighting	0.0003	0.3458	4058	365	69.5101	6.25214
Core group weighting	0.0003	0.313782	3779	171	70.8208	3.20465
Core group weighting	0.0003	0.197145	4500	357	85.747	6.80259
Core group weighting	0.0003	0.292032	3554	144	72.8876	2.95324
Core group weighting	0.0003	0.207076	3810	171	82.2184	3.69012
Core group weighting	0.0003	0.220951	4291	586	87.18	11.9057
Core group weighting	0.0003	0.243724	4639	136	77.3424	2.26742
Core group weighting	0.0003	0.212524	4565	213	81.7514	3.81447
Core group weighting	0.0003	0.291081	3831	168	73.1665	3.20856
Core group weighting	0.0003	0.237179	3808	247	80.2529	5.20548
Core group weighting	0.0003	0.288574	4726	114	72.3847	1.74606
Core group weighting	0.0003	0.324812	4490	162	69.2047	2.49692
Core group weighting	0.0003	0.221584	4472	118	79.474	2.09703
Core group weighting	0.0003	0.337612	3406	1499	93.4944	41.1474
Core group weighting	0.0003	0.234608	3282	638	89.9178	17.4795
Core group weighting	0.0003	0.176683	4329	346	88.1311	7.04397
Core group weighting	0.0003	0.17018	4330	243	87.0352	4.88442
Core group weighting	0.0003	0.267538	4093	685	83.4795	13.971
Core group weighting	0.0003	0.252495	4568	107	76.0826	1.78215
Core group weighting	0.0003	0.293554	3836	162	72.817	3.07517
Core group weighting	0.0003	0.259429	4045	660	84.2357	13.7443
Core group weighting	0.0003	0.196464	4499	292	84.7748	5.50217
Core group weighting	0.0003	0.205889	3722	305	84.9384	6.96029
Core group weighting	0.0003	0.358013	3954	98	65.2368	1.61689
Core group weighting	0.0003	0.276672	4617	164	74.2402	2.63708
Core group weighting	0.0003	0.324604	4565	304	70.7204	4.70953
Core group weighting	0.0003	0.225684	3678	277	82.2267	6.19271
Core group weighting	0.0003	0.151851	4904	187	87.6497	3.34227
Core group weighting	0.0003	0.262822	3694	314	78.6459	6.68512
Core group weighting	0.0003	0.339272	4376	54	66.6159	0.822043
Core group weighting	0.0003	0.266039	4519	92	74.5095	1.5169
Core group weighting	0.0003	0.294978	4001	659	79.7648	13.138
Core group weighting	0.0003	0.204236	3569	495	89.4486	12.406
Core group weighting	0.0003	0.326491	3478	1330	90.7147	34.6896
Core group weighting	0.0003	0.301752	3825	153	71.831	2.87324
Core group weighting	0.0003	0.208278	3577	379	86.4218	9.1568
Core group weighting	0.0003	0.24106	4584	126	77.511	2.13054
Core group weighting	0.0003	0.263677	3809	244	77.2773	4.95029
Core group weighting	0.0003	0.255425	3603	329	79.8891	7.2949
Core group weighting	0.0003	0.173409	4495	416	89.5062	8.28355
Core group weighting	0.0003	0.289065	3758	170	73.4558	3.32291
Core group weighting	0.0003	0.329154	4227	609	74.2621	10.6992
Core group weighting	0.0003	0.213458	4208	664	89.7994	14.1699
Core group weighting	0.0003	0.372148	3963	74	63.53	1.18628
Core group weighting	0.0003	0.205772	4458	243	83.0168	4.52514
Core group weighting	0.0003	0.241563	3551	432	83.5529	10.1647
Core group weighting	0.0003	0.238873	4754	91	77.238	1.47847
Core group weighting	0.0003	0.270882	4347	308	76.8836	5.44747
Genomic prevalence weighting	0.0003	0.241011	4053	826	89.7873	18.2986
Genomic prevalence weighting	0.0003	0.249016	3435	439	83.0713	10.6167
Genomic prevalence weighting	0.0003	0.282728	3534	199	74.7462	4.20897
Genomic prevalence weighting	0.0003	0.343892	4619	31	65.901	0.442288
Genomic prevalence weighting	0.0003	0.225417	3718	156	80.0603	3.35917
Genomic prevalence weighting	0.0003	0.198385	3475	469	89.8862	12.1314
Genomic prevalence weighting	0.0003	0.267106	4445	60	74.0216	0.999167
Genomic prevalence weighting	0.0003	0.234392	3544	312	82.094	7.22724
Genomic prevalence weighting	0.0003	0.392973	3542	20	60.9114	0.343938
Genomic prevalence weighting	0.0003	0.342307	3689	105	67.024	1.9077
Genomic prevalence weighting	0.0003	0.309153	3638	83	70.191	1.60139
Genomic prevalence weighting	0.0003	0.24117	3867	795	89.9093	18.4841
Genomic prevalence weighting	0.0003	0.400575	3542	71	60.6715	1.21617
Genomic prevalence weighting	0.0003	0.316366	3747	145	70.2211	2.71739
Genomic prevalence weighting	0.0003	0.198389	4477	337	85.3087	6.42149
Genomic prevalence weighting	0.0003	0.306295	3438	80	70.5086	1.64069
Genomic prevalence weighting	0.0003	0.208559	3791	156	81.8084	3.36642
Genomic prevalence weighting	0.0003	0.277438	3667	153	74.5022	3.10849
Genomic prevalence weighting	0.0003	0.27096	4426	73	73.7913	1.21707
Genomic prevalence weighting	0.0003	0.215334	4544	207	81.3754	3.70702
Genomic prevalence weighting	0.0003	0.326757	3583	86	68.4301	1.64248
Genomic prevalence weighting	0.0003	0.247863	3696	169	77.8925	3.56164
Genomic prevalence weighting	0.0003	0.435353	3699	22	56.6549	0.336958
Genomic prevalence weighting	0.0003	0.466267	3473	19	53.5296	0.292848
Genomic prevalence weighting	0.0003	0.225052	4442	105	78.9408	1.866
Genomic prevalence weighting	0.0003	0.327586	3354	1345	92.067	36.9201
Genomic prevalence weighting	0.0003	0.215605	3227	464	88.411	12.7123
Genomic prevalence weighting	0.0003	0.176683	4329	346	88.1311	7.04397
Genomic prevalence weighting	0.0003	0.169989	4331	243	87.0553	4.88442
Genomic prevalence weighting	0.0003	0.30513	3630	321	74.0363	6.54701
Genomic prevalence weighting	0.0003	0.256721	4534	96	75.5163	1.59893
Genomic prevalence weighting	0.0003	0.339155	3519	57	66.7995	1.082
Genomic prevalence weighting	0.0003	0.251097	3925	439	81.7368	9.14202
Genomic prevalence weighting	0.0003	0.196464	4499	292	84.7748	5.50217
Genomic prevalence weighting	0.0003	0.206859	3677	254	83.9115	5.79644
Genomic prevalence weighting	0.0003	0.39114	3711	34	61.2275	0.560964
Genomic prevalence weighting	0.0003	0.28996	4491	106	72.2142	1.70445
Genomic prevalence weighting	0.0003	0.522836	3082	4	47.7459	0.0619675
Genomic prevalence weighting	0.0003	0.247635	3500	179	78.2473	4.00179
Genomic prevalence weighting	0.0003	0.165189	4801	156	85.8088	2.7882
Genomic prevalence weighting	0.0003	0.268037	3561	168	75.8143	3.57675
Genomic prevalence weighting	0.0003	0.610443	2559	0	38.9557	0
Genomic prevalence weighting	0.0003	0.266039	4519	92	74.5095	1.5169
Genomic prevalence weighting	0.0003	0.310284	3541	118	70.5941	2.35247
Genomic prevalence weighting	0.0003	0.194119	3508	363	87.9198	9.09774
Genomic prevalence weighting	0.0003	0.255689	3336	648	87.011	16.9014
Genomic prevalence weighting	0.0003	0.352121	3483	51	65.4085	0.957746
Genomic prevalence weighting	0.0003	0.210168	3480	267	84.0783	6.45083
Genomic prevalence weighting	0.0003	0.246844	4534	106	76.6655	1.79236
Genomic prevalence weighting	0.0003	0.290284	3594	135	72.9154	2.73889
Genomic prevalence weighting	0.0003	0.250737	3556	236	78.847	5.23282
Genomic prevalence weighting	0.0003	0.173889	4461	378	88.8292	7.52688
Genomic prevalence weighting	0.0003	0.300535	3661	118	71.5598	2.30649
Genomic prevalence weighting	0.0003	0.383205	3533	36	62.0696	0.632467
Genomic prevalence weighting	0.0003	0.211947	4116	537	87.8361	11.4597
Genomic prevalence weighting	0.0003	0.432891	3545	13	56.8291	0.2084
Genomic prevalence weighting	0.0003	0.206276	4452	239	82.905	4.45065
Genomic prevalence weighting	0.0003	0.229526	3528	329	83.0118	7.74118
Genomic prevalence weighting	0.0003	0.249195	4664	57	75.7758	0.926076
Genomic prevalence weighting	0.0003	0.393716	3454	43	61.0895	0.760524
Discriminatory weighting	0.0004	0.243693	4047	837	89.6544	18.5423
Discriminatory weighting	0.0004	0.249016	3435	439	83.0713	10.6167
Discriminatory weighting	0.0004	0.273572	3598	225	76.0998	4.75888
Discriminatory weighting	0.0004	0.32682	4754	53	67.8271	0.756171
Discriminatory weighting	0.0004	0.223171	3728	155	80.2756	3.33764
Discriminatory weighting	0.0004	0.197124	3462	446	89.5499	11.5365
Discriminatory weighting	0.0004	0.267106	4445	60	74.0216	0.999167
Discriminatory weighting	0.0004	0.233937	3553	321	82.3025	7.43572
Discriminatory weighting	0.0004	0.392973	3542	20	60.9114	0.343938
Discriminatory weighting	0.0004	0.341576	3701	117	67.242	2.12573
Discriminatory weighting	0.0004	0.308581	3650	96	70.4225	1.85221
Discriminatory weighting	0.0004	0.240383	3890	820	90.4441	19.0653
Discriminatory weighting	0.0004	0.402947	3525	66	60.3803	1.13052
Discriminatory weighting	0.0004	0.315866	3747	141	70.2211	2.64243
Discriminatory weighting	0.0004	0.198389	4477	337	85.3087	6.42149
Discriminatory weighting	0.0004	0.303734	3450	79	70.7547	1.62018
Discriminatory weighting	0.0004	0.208559	3791	156	81.8084	3.36642
Discriminatory weighting	0.0004	0.277438	3667	153	74.5022	3.10849
Discriminatory weighting	0.0004	0.250615	4566	95	76.1254	1.58386
Discriminatory weighting	0.0004	0.218257	4513	189	80.8202	3.38467
Discriminatory weighting	0.0004	0.324568	3596	88	68.6784	1.68067
Discriminatory weighting	0.0004	0.248627	3693	170	77.8293	3.58272
Discriminatory weighting	0.0004	0.435353	3699	22	56.6549	0.336958
Discriminatory weighting	0.0004	0.459044	3520	19	54.254	0.292848
Discriminatory weighting	0.0004	0.225052	4442	105	78.9408	1.866
Discriminatory weighting	0.0004	0.327829	3338	1323	91.6278	36.3162
Discriminatory weighting	0.0004	0.215205	3231	467	88.5205	12.7945
Discriminatory weighting	0.0004	0.176683	4329	346	88.1311	7.04397
Discriminatory weighting	0.0004	0.169989	4331	243	87.0553	4.88442
Discriminatory weighting	0.0004	0.311218	3592	312	73.2613	6.36345
Discriminatory weighting	0.0004	0.256721	4534	96	75.5163	1.59893
Discriminatory weighting	0.0004	0.339155	3519	57	66.7995	1.082
Discriminatory weighting	0.0004	0.251097	3925	439	81.7368	9.14202
Discriminatory weighting	0.0004	0.196464	4499	292	84.7748	5.50217
Discriminatory weighting	0.0004	0.206859	3677	254	83.9115	5.79644
Discriminatory weighting	0.0004	0.375448	3831	73	63.2074	1.20442
Discriminatory weighting	0.0004	0.28996	4491	106	72.2142	1.70445
Discriminatory weighting	0.0004	0.522836	3082	4	47.7459	0.0619675
Discriminatory weighting	0.0004	0.240645	3531	177	78.9403	3.95708
Discriminatory weighting	0.0004	0.179854	4706	143	84.1108	2.55585
Discriminatory weighting	0.0004	0.268037	3561	168	75.8143	3.57675
Discriminatory weighting	0.0004	0.610443	2559	0	38.9557	0
Discriminatory weighting	0.0004	0.268756	4503	93	74.2457	1.53339
Discriminatory weighting	0.0004	0.310284	3541	118	70.5941	2.35247
Discriminatory weighting	0.0004	0.194119	3508	363	87.9198	9.09774
Discriminatory weighting	0.0004	0.255689	3336	648	87.011	16.9014
Discriminatory weighting	0.0004	0.329262	3624	78	68.0563	1.46479
Discriminatory weighting	0.0004	0.209023	3489	272	84.2957	6.57164
Discriminatory weighting	0.0004	0.241585	4574	117	77.3419	1.97836
Discriminatory weighting	0.0004	0.283465	3640	151	73.8487	3.0635
Discriminatory weighting	0.0004	0.248634	3575	248	79.2683	5.49889
Discriminatory weighting	0.0004	0.173889	4461	378	88.8292	7.52688
Discriminatory weighting	0.0004	0.297483	3684	128	72.0094	2.50195
Discriminatory weighting	0.0004	0.383205	3533	36	62.0696	0.632467
Discriminatory weighting	0.0004	0.210415	4124	537	88.0068	11.4597
Discriminatory weighting	0.0004	0.4098	3710	48	59.4742	0.769477
Discriminatory weighting	0.0004	0.203022	4483	255	83.4823	4.7486
Discriminatory weighting	0.0004	0.229526	3528	329	83.0118	7.74118
Discriminatory weighting	0.0004	0.249195	4664	57	75.7758	0.926076
Discriminatory weighting	0.0004	0.39354	3455	43	61.1072	0.760524
Core group weighting	0.0004	0.249449	4089	934	90.5848	20.6912
Core group weighting	0.0004	0.251105	3558	616	86.0459	14.8972
Core group weighting	0.0004	0.271791	3676	320	77.7496	6.76819
Core group weighting	0.0004	0.30601	4919	79	70.1812	1.12712
Core group weighting	0.0004	0.221719	3777	209	81.3307	4.50043
Core group weighting	0.0004	0.212881	3483	559	90.0931	14.4594
Core group weighting	0.0004	0.251351	4572	102	76.1366	1.69858
Core group weighting	0.0004	0.231124	3666	451	84.9201	10.4471
Core group weighting	0.0004	0.339192	3910	102	67.2399	1.75408
Core group weighting	0.0004	0.319916	3869	185	70.2943	3.36119
Core group weighting	0.0004	0.283114	3859	200	74.4549	3.85877
Core group weighting	0.0004	0.244287	3935	906	91.4904	21.0649
Core group weighting	0.0004	0.334943	4132	375	70.7777	6.42343
Core group weighting	0.0004	0.307111	3849	219	72.1327	4.1042
Core group weighting	0.0004	0.198321	4487	349	85.4992	6.65015
Core group weighting	0.0004	0.316384	3872	788	79.4094	16.1608
Core group weighting	0.0004	0.207076	3810	171	82.2184	3.69012
Core group weighting	0.0004	0.221597	4289	588	87.1394	11.9464
Core group weighting	0.0004	0.229045	4746	158	79.1264	2.63421
Core group weighting	0.0004	0.212524	4565	213	81.7514	3.81447
Core group weighting	0.0004	0.296863	3811	184	72.7846	3.51413
Core group weighting	0.0004	0.237179	3808	247	80.2529	5.20548
Core group weighting	0.0004	0.288574	4726	114	72.3847	1.74606
Core group weighting	0.0004	0.310598	4599	183	70.8847	2.82059
Core group weighting	0.0004	0.221584	4472	118	79.474	2.09703
Core group weighting	0.0004	0.345133	3404	1555	93.4395	42.6846
Core group weighting	0.0004	0.235672	3334	712	91.3425	19.5068
Core group weighting	0.0004	0.176683	4329	346	88.1311	7.04397
Core group weighting	0.0004	0.170596	4327	242	86.9749	4.86432
Core group weighting	0.0004	0.265069	4109	688	83.8058	14.0322
Core group weighting	0.0004	0.249552	4610	139	76.7821	2.31512
Core group weighting	0.0004	0.293554	3836	162	72.817	3.07517
Core group weighting	0.0004	0.259622	4078	706	84.9229	14.7022
Core group weighting	0.0004	0.195985	4566	372	86.0373	7.00961
Core group weighting	0.0004	0.205889	3722	305	84.9384	6.96029
Core group weighting	0.0004	0.35465	3976	100	65.5997	1.64989
Core group weighting	0.0004	0.276672	4617	164	74.2402	2.63708
Core group weighting	0.0004	0.324604	4565	304	70.7204	4.70953
Core group weighting	0.0004	0.225684	3678	277	82.2267	6.19271
Core group weighting	0.0004	0.151851	4904	187	87.6497	3.34227
Core group weighting	0.0004	0.267398	3674	318	78.2201	6.77028
Core group weighting	0.0004	0.331824	4426	55	67.3771	0.837266
Core group weighting	0.0004	0.256406	4614	140	76.0758	2.30833
Core group weighting	0.0004	0.294978	4001	659	79.7648	13.138
Core group weighting	0.0004	0.204236	3569	495	89.4486	12.406
Core group weighting	0.0004	0.331243	3519	1428	91.784	37.2457
Core group weighting	0.0004	0.295202	3863	156	72.5446	2.92958
Core group weighting	0.0004	0.212724	3601	435	87.0017	10.5098
Core group weighting	0.0004	0.239152	4629	170	78.2719	2.87454
Core group weighting	0.0004	0.263677	3809	244	77.2773	4.95029
Core group weighting	0.0004	0.250102	3670	384	81.3747	8.51441
Core group weighting	0.0004	0.173409	4495	416	89.5062	8.28355
Core group weighting	0.0004	0.280172	3841	220	75.0782	4.30023
Core group weighting	0.0004	0.329154	4227	609	74.2621	10.6992
Core group weighting	0.0004	0.212479	4203	651	89.6927	13.8924
Core group weighting	0.0004	0.372148	3963	74	63.53	1.18628
Core group weighting	0.0004	0.200282	4536	302	84.4693	5.62384
Core group weighting	0.0004	0.241563	3551	432	83.5529	10.1647
Core group weighting	0.0004	0.238873	4754	91	77.238	1.47847
Core group weighting	0.0004	0.270882	4347	308	76.8836	5.44747
Genomic prevalence weighting	0.0004	0.241011	4053	826	89.7873	18.2986
Genomic prevalence weighting	0.0004	0.249016	3435	439	83.0713	10.6167
Genomic prevalence weighting	0.0004	0.282728	3534	199	74.7462	4.20897
Genomic prevalence weighting	0.0004	0.343892	4619	31	65.901	0.442288
Genomic prevalence weighting	0.0004	0.225417	3718	156	80.0603	3.35917
Genomic prevalence weighting	0.0004	0.198385	3475	469	89.8862	12.1314
Genomic prevalence weighting	0.0004	0.267106	4445	60	74.0216	0.999167
Genomic prevalence weighting	0.0004	0.234392	3544	312	82.094	7.22724
Genomic prevalence weighting	0.0004	0.392973	3542	20	60.9114	0.343938
Genomic prevalence weighting	0.0004	0.342307	3689	105	67.024	1.9077
Genomic prevalence weighting	0.0004	0.309153	3638	83	70.191	1.60139
Genomic prevalence weighting	0.0004	0.24117	3867	795	89.9093	18.4841
Genomic prevalence weighting	0.0004	0.400575	3542	71	60.6715	1.21617
Genomic prevalence weighting	0.0004	0.316366	3747	145	70.2211	2.71739
Genomic prevalence weighting	0.0004	0.198389	4477	337	85.3087	6.42149
Genomic prevalence weighting	0.0004	0.306295	3438	80	70.5086	1.64069
Genomic prevalence weighting	0.0004	0.208559	3791	156	81.8084	3.36642
Genomic prevalence weighting	0.0004	0.277438	3667	153	74.5022	3.10849
Genomic prevalence weighting	0.0004	0.27096	4426	73	73.7913	1.21707
Genomic prevalence weighting	0.0004	0.215334	4544	207	81.3754	3.70702
Genomic prevalence weighting	0.0004	0.326757	3583	86	68.4301	1.64248
Genomic prevalence weighting	0.0004	0.247863	3696	169	77.8925	3.56164
Genomic prevalence weighting	0.0004	0.435353	3699	22	56.6549	0.336958
Genomic prevalence weighting	0.0004	0.466267	3473	19	53.5296	0.292848
Genomic prevalence weighting	0.0004	0.225052	4442	105	78.9408	1.866
Genomic prevalence weighting	0.0004	0.327586	3354	1345	92.067	36.9201
Genomic prevalence weighting	0.0004	0.215605	3227	464	88.411	12.7123
Genomic prevalence weighting	0.0004	0.176683	4329	346	88.1311	7.04397
Genomic prevalence weighting	0.0004	0.169989	4331	243	87.0553	4.88442
Genomic prevalence weighting	0.0004	0.30513	3630	321	74.0363	6.54701
Genomic prevalence weighting	0.0004	0.256721	4534	96	75.5163	1.59893
Genomic prevalence weighting	0.0004	0.339155	3519	57	66.7995	1.082
Genomic prevalence weighting	0.0004	0.251097	3925	439	81.7368	9.14202
Genomic prevalence weighting	0.0004	0.196464	4499	292	84.7748	5.50217
Genomic prevalence weighting	0.0004	0.206859	3677	254	83.9115	5.79644
Genomic prevalence weighting	0.0004	0.39114	3711	34	61.2275	0.560964
Genomic prevalence weighting	0.0004	0.28996	4491	106	72.2142	1.70445
Genomic prevalence weighting	0.0004	0.522836	3082	4	47.7459	0.0619675
Genomic prevalence weighting	0.0004	0.247635	3500	179	78.2473	4.00179
Genomic prevalence weighting	0.0004	0.165189	4801	156	85.8088	2.7882
Genomic prevalence weighting	0.0004	0.268037	3561	168	75.8143	3.57675
Genomic prevalence weighting	0.0004	0.610443	2559	0	38.9557	0
Genomic prevalence weighting	0.0004	0.266039	4519	92	74.5095	1.5169
Genomic prevalence weighting	0.0004	0.310284	3541	118	70.5941	2.35247
Genomic prevalence weighting	0.0004	0.194119	3508	363	87.9198	9.09774
Genomic prevalence weighting	0.0004	0.255689	3336	648	87.011	16.9014
Genomic prevalence weighting	0.0004	0.352121	3483	51	65.4085	0.957746
Genomic prevalence weighting	0.0004	0.210168	3480	267	84.0783	6.45083
Genomic prevalence weighting	0.0004	0.246844	4534	106	76.6655	1.79236
Genomic prevalence weighting	0.0004	0.290284	3594	135	72.9154	2.73889
Genomic prevalence weighting	0.0004	0.250737	3556	236	78.847	5.23282
Genomic prevalence weighting	0.0004	0.173889	4461	378	88.8292	7.52688
Genomic prevalence weighting	0.0004	0.300535	3661	118	71.5598	2.30649
Genomic prevalence weighting	0.0004	0.383205	3533	36	62.0696	0.632467
Genomic prevalence weighting	0.0004	0.211947	4116	537	87.8361	11.4597
Genomic prevalence weighting	0.0004	0.432891	3545	13	56.8291	0.2084
Genomic prevalence weighting	0.0004	0.206276	4452	239	82.905	4.45065
Genomic prevalence weighting	0.0004	0.229526	3528	329	83.0118	7.74118
Genomic prevalence weighting	0.0004	0.249195	4664	57	75.7758	0.926076
Genomic prevalence weighting	0.0004	0.393716	3454	43	61.0895	0.760524
Discriminatory weighting	0.0005	0.243693	4047	837	89.6544	18.5423
Discriminatory weighting	0.0005	0.249016	3435	439	83.0713	10.6167
Discriminatory weighting	0.0005	0.273572	3598	225	76.0998	4.75888
Discriminatory weighting	0.0005	0.324791	4769	54	68.0411	0.770438
Discriminatory weighting	0.0005	0.223171	3728	155	80.2756	3.33764
Discriminatory weighting	0.0005	0.197124	3462	446	89.5499	11.5365
Discriminatory weighting	0.0005	0.267106	4445	60	74.0216	0.999167
Discriminatory weighting	0.0005	0.233937	3553	321	82.3025	7.43572
Discriminatory weighting	0.0005	0.373469	3684	65	63.3534	1.1178
Discriminatory weighting	0.0005	0.341576	3701	117	67.242	2.12573
Discriminatory weighting	0.0005	0.308581	3650	96	70.4225	1.85221
Discriminatory weighting	0.0005	0.240383	3890	820	90.4441	19.0653
Discriminatory weighting	0.0005	0.402947	3525	66	60.3803	1.13052
Discriminatory weighting	0.0005	0.315866	3747	141	70.2211	2.64243
Discriminatory weighting	0.0005	0.198389	4477	337	85.3087	6.42149
Discriminatory weighting	0.0005	0.303734	3450	79	70.7547	1.62018
Discriminatory weighting	0.0005	0.207819	3789	149	81.7652	3.21536
Discriminatory weighting	0.0005	0.277438	3667	153	74.5022	3.10849
Discriminatory weighting	0.0005	0.240013	4661	135	77.7092	2.25075
Discriminatory weighting	0.0005	0.218257	4513	189	80.8202	3.38467
Discriminatory weighting	0.0005	0.324568	3596	88	68.6784	1.68067
Discriminatory weighting	0.0005	0.248627	3693	170	77.8293	3.58272
Discriminatory weighting	0.0005	0.435353	3699	22	56.6549	0.336958
Discriminatory weighting	0.0005	0.459044	3520	19	54.254	0.292848
Discriminatory weighting	0.0005	0.225052	4442	105	78.9408	1.866
Discriminatory weighting	0.0005	0.327829	3338	1323	91.6278	36.3162
Discriminatory weighting	0.0005	0.215205	3231	467	88.5205	12.7945
Discriminatory weighting	0.0005	0.176683	4329	346	88.1311	7.04397
Discriminatory weighting	0.0005	0.169989	4331	243	87.0553	4.88442
Discriminatory weighting	0.0005	0.311218	3592	312	73.2613	6.36345
Discriminatory weighting	0.0005	0.256721	4534	96	75.5163	1.59893
Discriminatory weighting	0.0005	0.339155	3519	57	66.7995	1.082
Discriminatory weighting	0.0005	0.251097	3925	439	81.7368	9.14202
Discriminatory weighting	0.0005	0.196464	4499	292	84.7748	5.50217
Discriminatory weighting	0.0005	0.206859	3677	254	83.9115	5.79644
Discriminatory weighting	0.0005	0.377303	3819	72	63.0094	1.18792
Discriminatory weighting	0.0005	0.28996	4491	106	72.2142	1.70445
Discriminatory weighting	0.0005	0.522836	3082	4	47.7459	0.0619675
Discriminatory weighting	0.0005	0.240645	3531	177	78.9403	3.95708
Discriminatory weighting	0.0005	0.179854	4706	143	84.1108	2.55585
Discriminatory weighting	0.0005	0.268037	3561	168	75.8143	3.57675
Discriminatory weighting	0.0005	0.610443	2559	0	38.9557	0
Discriminatory weighting	0.0005	0.268756	4503	93	74.2457	1.53339
Discriminatory weighting	0.0005	0.310284	3541	118	70.5941	2.35247
Discriminatory weighting	0.0005	0.194119	3508	363	87.9198	9.09774
Discriminatory weighting	0.0005	0.255689	3336	648	87.011	16.9014
Discriminatory weighting	0.0005	0.318375	3691	90	69.3146	1.69014
Discriminatory weighting	0.0005	0.209023	3489	272	84.2957	6.57164
Discriminatory weighting	0.0005	0.241585	4574	117	77.3419	1.97836
Discriminatory weighting	0.0005	0.283465	3640	151	73.8487	3.0635
Discriminatory weighting	0.0005	0.252472	3553	243	78.7805	5.38803
Discriminatory weighting	0.0005	0.173889	4461	378	88.8292	7.52688
Discriminatory weighting	0.0005	0.297483	3684	128	72.0094	2.50195
Discriminatory weighting	0.0005	0.383205	3533	36	62.0696	0.632467
Discriminatory weighting	0.0005	0.210415	4124	537	88.0068	11.4597
Discriminatory weighting	0.0005	0.4098	3710	48	59.4742	0.769477
Discriminatory weighting	0.0005	0.203022	4483	255	83.4823	4.7486
Discriminatory weighting	0.0005	0.229526	3528	329	83.0118	7.74118
Discriminatory weighting	0.0005	0.249195	4664	57	75.7758	0.926076
Discriminatory weighting	0.0005	0.39354	3455	43	61.1072	0.760524
Core group weighting	0.0005	0.249449	4089	934	90.5848	20.6912
Core group weighting	0.0005	0.257083	3540	630	85.6106	15.2358
Core group weighting	0.0005	0.271063	3703	352	78.3206	7.44501
Core group weighting	0.0005	0.30601	4919	79	70.1812	1.12712
Core group weighting	0.0005	0.221719	3777	209	81.3307	4.50043
Core group weighting	0.0005	0.212881	3483	559	90.0931	14.4594
Core group weighting	0.0005	0.251351	4572	102	76.1366	1.69858
Core group weighting	0.0005	0.231124	3666	451	84.9201	10.4471
Core group weighting	0.0005	0.339192	3910	102	67.2399	1.75408
Core group weighting	0.0005	0.319916	3869	185	70.2943	3.36119
Core group weighting	0.0005	0.283114	3859	200	74.4549	3.85877
Core group weighting	0.0005	0.247774	3971	978	92.3274	22.7389
Core group weighting	0.0005	0.313249	4297	419	73.604	7.17712
Core group weighting	0.0005	0.307111	3849	219	72.1327	4.1042
Core group weighting	0.0005	0.197161	4524	387	86.2043	7.37424
Core group weighting	0.0005	0.316384	3872	788	79.4094	16.1608
Core group weighting	0.0005	0.207076	3810	171	82.2184	3.69012
Core group weighting	0.0005	0.221597	4289	588	87.1394	11.9464
Core group weighting	0.0005	0.229045	4746	158	79.1264	2.63421
Core group weighting	0.0005	0.21237	4610	269	82.5573	4.81734
Core group weighting	0.0005	0.296863	3811	184	72.7846	3.51413
Core group weighting	0.0005	0.2374	3813	255	80.3583	5.37408
Core group weighting	0.0005	0.284661	4752	114	72.783	1.74606
Core group weighting	0.0005	0.310598	4599	183	70.8847	2.82059
Core group weighting	0.0005	0.224733	4495	171	79.8827	3.03892
Core group weighting	0.0005	0.351387	3413	1619	93.6865	44.4414
Core group weighting	0.0005	0.235375	3333	709	91.3151	19.4247
Core group weighting	0.0005	0.178442	4314	339	87.8257	6.90147
Core group weighting	0.0005	0.17018	4330	243	87.0352	4.88442
Core group weighting	0.0005	0.265069	4109	688	83.8058	14.0322
Core group weighting	0.0005	0.249552	4610	139	76.7821	2.31512
Core group weighting	0.0005	0.342895	4009	833	76.101	15.8125
Core group weighting	0.0005	0.2699	4155	889	86.5264	18.5131
Core group weighting	0.0005	0.194723	4578	378	86.2634	7.12267
Core group weighting	0.0005	0.208474	3755	362	85.6915	8.26107
Core group weighting	0.0005	0.35465	3976	100	65.5997	1.64989
Core group weighting	0.0005	0.258717	4762	205	76.5718	3.29635
Core group weighting	0.0005	0.330378	4532	313	70.2091	4.84895
Core group weighting	0.0005	0.226949	3689	299	82.4726	6.68455
Core group weighting	0.0005	0.151851	4904	187	87.6497	3.34227
Core group weighting	0.0005	0.267398	3674	318	78.2201	6.77028
Core group weighting	0.0005	0.301248	4646	80	70.7261	1.21784
Core group weighting	0.0005	0.256406	4614	140	76.0758	2.30833
Core group weighting	0.0005	0.294978	4001	659	79.7648	13.138
Core group weighting	0.0005	0.204236	3569	495	89.4486	12.406
Core group weighting	0.0005	0.332005	3521	1437	91.8362	37.4804
Core group weighting	0.0005	0.287302	3912	164	73.4648	3.07981
Core group weighting	0.0005	0.210618	3613	438	87.2916	10.5823
Core group weighting	0.0005	0.239152	4629	170	78.2719	2.87454
Core group weighting	0.0005	0.263677	3809	244	77.2773	4.95029
Core group weighting	0.0005	0.253322	3652	381	80.9756	8.44789
Core group weighting	0.0005	0.173409	4495	416	89.5062	8.28355
Core group weighting	0.0005	0.280172	3841	220	75.0782	4.30023
Core group weighting	0.0005	0.319361	4303	630	75.5973	11.0682
Core group weighting	0.0005	0.214512	4211	675	89.8634	14.4046
Core group weighting	0.0005	0.372148	3963	74	63.53	1.18628
Core group weighting	0.0005	0.201187	4578	361	85.2514	6.72253
Core group weighting	0.0005	0.239669	3588	469	84.4235	11.0353
Core group weighting	0.0005	0.238873	4754	91	77.238	1.47847
Core group weighting	0.0005	0.270882	4347	308	76.8836	5.44747
Genomic prevalence weighting	0.0005	0.241011	4053	826	89.7873	18.2986
Genomic prevalence weighting	0.0005	0.249016	3435	439	83.0713	10.6167
Genomic prevalence weighting	0.0005	0.282728	3534	199	74.7462	4.20897
Genomic prevalence weighting	0.0005	0.343892	4619	31	65.901	0.442288
Genomic prevalence weighting	0.0005	0.225417	3718	156	80.0603	3.35917
Genomic prevalence weighting	0.0005	0.198385	3475	469	89.8862	12.1314
Genomic prevalence weighting	0.0005	0.267106	4445	60	74.0216	0.999167
Genomic prevalence weighting	0.0005	0.234392	3544	312	82.094	7.22724
Genomic prevalence weighting	0.0005	0.392973	3542	20	60.9114	0.343938
Genomic prevalence weighting	0.0005	0.342307	3689	105	67.024	1.9077
Genomic prevalence weighting	0.0005	0.309153	3638	83	70.191	1.60139
Genomic prevalence weighting	0.0005	0.24117	3867	795	89.9093	18.4841
Genomic prevalence weighting	0.0005	0.400575	3542	71	60.6715	1.21617
Genomic prevalence weighting	0.0005	0.316366	3747	145	70.2211	2.71739
Genomic prevalence weighting	0.0005	0.198389	4477	337	85.3087	6.42149
Genomic prevalence weighting	0.0005	0.306295	3438	80	70.5086	1.64069
Genomic prevalence weighting	0.0005	0.208559	3791	156	81.8084	3.36642
Genomic prevalence weighting	0.0005	0.276487	3674	156	74.6445	3.16944
Genomic prevalence weighting	0.0005	0.27096	4426	73	73.7913	1.21707
Genomic prevalence weighting	0.0005	0.215334	4544	207	81.3754	3.70702
Genomic prevalence weighting	0.0005	0.326757	3583	86	68.4301	1.64248
Genomic prevalence weighting	0.0005	0.247863	3696	169	77.8925	3.56164
Genomic prevalence weighting	0.0005	0.435353	3699	22	56.6549	0.336958
Genomic prevalence weighting	0.0005	0.466267	3473	19	53.5296	0.292848
Genomic prevalence weighting	0.0005	0.225052	4442	105	78.9408	1.866
Genomic prevalence weighting	0.0005	0.327586	3354	1345	92.067	36.9201
Genomic prevalence weighting	0.0005	0.215605	3227	464	88.411	12.7123
Genomic prevalence weighting	0.0005	0.176683	4329	346	88.1311	7.04397
Genomic prevalence weighting	0.0005	0.169989	4331	243	87.0553	4.88442
Genomic prevalence weighting	0.0005	0.30513	3630	321	74.0363	6.54701
Genomic prevalence weighting	0.0005	0.256721	4534	96	75.5163	1.59893
Genomic prevalence weighting	0.0005	0.339155	3519	57	66.7995	1.082
Genomic prevalence weighting	0.0005	0.251097	3925	439	81.7368	9.14202
Genomic prevalence weighting	0.0005	0.196464	4499	292	84.7748	5.50217
Genomic prevalence weighting	0.0005	0.206859	3677	254	83.9115	5.79644
Genomic prevalence weighting	0.0005	0.39114	3711	34	61.2275	0.560964
Genomic prevalence weighting	0.0005	0.28996	4491	106	72.2142	1.70445
Genomic prevalence weighting	0.0005	0.522836	3082	4	47.7459	0.0619675
Genomic prevalence weighting	0.0005	0.247635	3500	179	78.2473	4.00179
Genomic prevalence weighting	0.0005	0.165189	4801	156	85.8088	2.7882
Genomic prevalence weighting	0.0005	0.268037	3561	168	75.8143	3.57675
Genomic prevalence weighting	0.0005	0.610443	2559	0	38.9557	0
Genomic prevalence weighting	0.0005	0.266039	4519	92	74.5095	1.5169
Genomic prevalence weighting	0.0005	0.310284	3541	118	70.5941	2.35247
Genomic prevalence weighting	0.0005	0.194119	3508	363	87.9198	9.09774
Genomic prevalence weighting	0.0005	0.255689	3336	648	87.011	16.9014
Genomic prevalence weighting	0.0005	0.352121	3483	51	65.4085	0.957746
Genomic prevalence weighting	0.0005	0.210168	3480	267	84.0783	6.45083
Genomic prevalence weighting	0.0005	0.246844	4534	106	76.6655	1.79236
Genomic prevalence weighting	0.0005	0.290284	3594	135	72.9154	2.73889
Genomic prevalence weighting	0.0005	0.250737	3556	236	78.847	5.23282
Genomic prevalence weighting	0.0005	0.173889	4461	378	88.8292	7.52688
Genomic prevalence weighting	0.0005	0.300535	3661	118	71.5598	2.30649
Genomic prevalence weighting	0.0005	0.383205	3533	36	62.0696	0.632467
Genomic prevalence weighting	0.0005	0.211947	4116	537	87.8361	11.4597
Genomic prevalence weighting	0.0005	0.432891	3545	13	56.8291	0.2084
Genomic prevalence weighting	0.0005	0.206276	4452	239	82.905	4.45065
Genomic prevalence weighting	0.0005	0.229526	3528	329	83.0118	7.74118
Genomic prevalence weighting	0.0005	0.249195	4664	57	75.7758	0.926076
Genomic prevalence weighting	0.0005	0.393716	3454	43	61.0895	0.760524
Discriminatory weighting	0.0006	0.2423	4059	843	89.9202	18.6752
Discriminatory weighting	0.0006	0.249016	3435	439	83.0713	10.6167
Discriminatory weighting	0.0006	0.273572	3598	225	76.0998	4.75888
Discriminatory weighting	0.0006	0.321019	4797	56	68.4406	0.798973
Discriminatory weighting	0.0006	0.223171	3728	155	80.2756	3.33764
Discriminatory weighting	0.0006	0.197124	3462	446	89.5499	11.5365
Discriminatory weighting	0.0006	0.267106	4445	60	74.0216	0.999167
Discriminatory weighting	0.0006	0.233937	3553	321	82.3025	7.43572
Discriminatory weighting	0.0006	0.373469	3684	65	63.3534	1.1178
Discriminatory weighting	0.0006	0.316643	3876	168	70.4215	3.05233
Discriminatory weighting	0.0006	0.302778	3689	108	71.175	2.08374
Discriminatory weighting	0.0006	0.243431	3916	875	91.0486	20.3441
Discriminatory weighting	0.0006	0.402947	3525	66	60.3803	1.13052
Discriminatory weighting	0.0006	0.307706	3818	179	71.5517	3.35457
Discriminatory weighting	0.0006	0.198389	4477	337	85.3087	6.42149
Discriminatory weighting	0.0006	0.303734	3450	79	70.7547	1.62018
Discriminatory weighting	0.0006	0.207819	3789	149	81.7652	3.21536
Discriminatory weighting	0.0006	0.277438	3667	153	74.5022	3.10849
Discriminatory weighting	0.0006	0.240013	4661	135	77.7092	2.25075
Discriminatory weighting	0.0006	0.218257	4513	189	80.8202	3.38467
Discriminatory weighting	0.0006	0.324568	3596	88	68.6784	1.68067
Discriminatory weighting	0.0006	0.243089	3724	175	78.4826	3.68809
Discriminatory weighting	0.0006	0.435353	3699	22	56.6549	0.336958
Discriminatory weighting	0.0006	0.459044	3520	19	54.254	0.292848
Discriminatory weighting	0.0006	0.225052	4442	105	78.9408	1.866
Discriminatory weighting	0.0006	0.327829	3338	1323	91.6278	36.3162
Discriminatory weighting	0.0006	0.215205	3231	467	88.5205	12.7945
Discriminatory weighting	0.0006	0.176683	4329	346	88.1311	7.04397
Discriminatory weighting	0.0006	0.169989	4331	243	87.0553	4.88442
Discriminatory weighting	0.0006	0.311218	3592	312	73.2613	6.36345
Discriminatory weighting	0.0006	0.256721	4534	96	75.5163	1.59893
Discriminatory weighting	0.0006	0.339155	3519	57	66.7995	1.082
Discriminatory weighting	0.0006	0.251097	3925	439	81.7368	9.14202
Discriminatory weighting	0.0006	0.196464	4499	292	84.7748	5.50217
Discriminatory weighting	0.0006	0.206859	3677	254	83.9115	5.79644
Discriminatory weighting	0.0006	0.374409	3838	74	63.3229	1.22092
Discriminatory weighting	0.0006	0.28996	4491	106	72.2142	1.70445
Discriminatory weighting	0.0006	0.522836	3082	4	47.7459	0.0619675
Discriminatory weighting	0.0006	0.235281	3559	181	79.5663	4.0465
Discriminatory weighting	0.0006	0.179854	4706	143	84.1108	2.55585
Discriminatory weighting	0.0006	0.268037	3561	168	75.8143	3.57675
Discriminatory weighting	0.0006	0.610443	2559	0	38.9557	0
Discriminatory weighting	0.0006	0.268756	4503	93	74.2457	1.53339
Discriminatory weighting	0.0006	0.310284	3541	118	70.5941	2.35247
Discriminatory weighting	0.0006	0.194119	3508	363	87.9198	9.09774
Discriminatory weighting	0.0006	0.255689	3336	648	87.011	16.9014
Discriminatory weighting	0.0006	0.325079	3652	86	68.5822	1.61502
Discriminatory weighting	0.0006	0.209023	3489	272	84.2957	6.57164
Discriminatory weighting	0.0006	0.237093	4640	168	78.4579	2.84072
Discriminatory weighting	0.0006	0.283465	3640	151	73.8487	3.0635
Discriminatory weighting	0.0006	0.248689	3583	259	79.4457	5.74279
Discriminatory weighting	0.0006	0.173889	4461	378	88.8292	7.52688
Discriminatory weighting	0.0006	0.297483	3684	128	72.0094	2.50195
Discriminatory weighting	0.0006	0.383205	3533	36	62.0696	0.632467
Discriminatory weighting	0.0006	0.210415	4124	537	88.0068	11.4597
Discriminatory weighting	0.0006	0.4098	3710	48	59.4742	0.769477
Discriminatory weighting	0.0006	0.203022	4483	255	83.4823	4.7486
Discriminatory weighting	0.0006	0.229526	3528	329	83.0118	7.74118
Discriminatory weighting	0.0006	0.249195	4664	57	75.7758	0.926076
Discriminatory weighting	0.0006	0.39354	3455	43	61.1072	0.760524
Core group weighting	0.0006	0.249449	4089	934	90.5848	20.6912
Core group weighting	0.0006	0.257083	3540	630	85.6106	15.2358
Core group weighting	0.0006	0.271063	3703	352	78.3206	7.44501
Core group weighting	0.0006	0.30601	4919	79	70.1812	1.12712
Core group weighting	0.0006	0.22703	3769	232	81.1585	4.99569
Core group weighting	0.0006	0.212881	3483	559	90.0931	14.4594
Core group weighting	0.0006	0.242306	4653	136	77.4854	2.26478
Core group weighting	0.0006	0.231124	3666	451	84.9201	10.4471
Core group weighting	0.0006	0.339192	3910	102	67.2399	1.75408
Core group weighting	0.0006	0.314376	3906	193	70.9666	3.50654
Core group weighting	0.0006	0.284627	3853	203	74.3392	3.91665
Core group weighting	0.0006	0.247774	3971	978	92.3274	22.7389
Core group weighting	0.0006	0.305384	4374	459	74.9229	7.86228
Core group weighting	0.0006	0.300341	3895	231	72.9948	4.32909
Core group weighting	0.0006	0.197161	4524	387	86.2043	7.37424
Core group weighting	0.0006	0.316384	3872	788	79.4094	16.1608
Core group weighting	0.0006	0.208567	3806	175	82.1321	3.77644
Core group weighting	0.0006	0.221597	4289	588	87.1394	11.9464
Core group weighting	0.0006	0.229045	4746	158	79.1264	2.63421
Core group weighting	0.0006	0.20739	4655	289	83.3632	5.1755
Core group weighting	0.0006	0.283248	3902	208	74.5225	3.9725
Core group weighting	0.0006	0.2374	3813	255	80.3583	5.37408
Core group weighting	0.0006	0.284661	4752	114	72.783	1.74606
Core group weighting	0.0006	0.310598	4599	183	70.8847	2.82059
Core group weighting	0.0006	0.220251	4528	180	80.4692	3.19886
Core group weighting	0.0006	0.358043	3412	1672	93.6591	45.8962
Core group weighting	0.0006	0.235375	3333	709	91.3151	19.4247
Core group weighting	0.0006	0.175758	4352	368	88.5993	7.49186
Core group weighting	0.0006	0.17018	4330	243	87.0352	4.88442
Core group weighting	0.0006	0.266102	4159	764	84.8256	15.5823
Core group weighting	0.0006	0.241402	4676	160	77.8814	2.66489
Core group weighting	0.0006	0.33051	4110	871	78.0182	16.5338
Core group weighting	0.0006	0.273908	4138	897	86.1724	18.6797
Core group weighting	0.0006	0.194723	4578	378	86.2634	7.12267
Core group weighting	0.0006	0.211365	3761	387	85.8284	8.83158
Core group weighting	0.0006	0.35465	3976	100	65.5997	1.64989
Core group weighting	0.0006	0.258717	4762	205	76.5718	3.29635
Core group weighting	0.0006	0.330378	4532	313	70.2091	4.84895
Core group weighting	0.0006	0.226949	3689	299	82.4726	6.68455
Core group weighting	0.0006	0.151851	4904	187	87.6497	3.34227
Core group weighting	0.0006	0.267398	3674	318	78.2201	6.77028
Core group weighting	0.0006	0.294576	4708	105	71.67	1.59842
Core group weighting	0.0006	0.251126	4655	151	76.7519	2.48969
Core group weighting	0.0006	0.294138	4046	716	80.6619	14.2743
Core group weighting	0.0006	0.201729	3601	521	90.2506	13.0576
Core group weighting	0.0006	0.333775	3519	1448	91.784	37.7673
Core group weighting	0.0006	0.287302	3912	164	73.4648	3.07981
Core group weighting	0.0006	0.210618	3613	438	87.2916	10.5823
Core group weighting	0.0006	0.231974	4708	216	79.6077	3.65235
Core group weighting	0.0006	0.263677	3809	244	77.2773	4.95029
Core group weighting	0.0006	0.253322	3652	381	80.9756	8.44789
Core group weighting	0.0006	0.174025	4490	414	89.4066	8.24373
Core group weighting	0.0006	0.280172	3841	220	75.0782	4.30023
Core group weighting	0.0006	0.319361	4303	630	75.5973	11.0682
Core group weighting	0.0006	0.214512	4211	675	89.8634	14.4046
Core group weighting	0.0006	0.372148	3963	74	63.53	1.18628
Core group weighting	0.0006	0.201325	4582	367	85.3259	6.83426
Core group weighting	0.0006	0.239669	3588	469	84.4235	11.0353
Core group weighting	0.0006	0.238873	4754	91	77.238	1.47847
Core group weighting	0.0006	0.261153	4422	331	78.2101	5.85426
Genomic prevalence weighting	0.0006	0.241011	4053	826	89.7873	18.2986
Genomic prevalence weighting	0.0006	0.249016	3435	439	83.0713	10.6167
Genomic prevalence weighting	0.0006	0.282728	3534	199	74.7462	4.20897
Genomic prevalence weighting	0.0006	0.343892	4619	31	65.901	0.442288
Genomic prevalence weighting	0.0006	0.225417	3718	156	80.0603	3.35917
Genomic prevalence weighting	0.0006	0.198385	3475	469	89.8862	12.1314
Genomic prevalence weighting	0.0006	0.267106	4445	60	74.0216	0.999167
Genomic prevalence weighting	0.0006	0.234392	3544	312	82.094	7.22724
Genomic prevalence weighting	0.0006	0.392973	3542	20	60.9114	0.343938
Genomic prevalence weighting	0.0006	0.342307	3689	105	67.024	1.9077
Genomic prevalence weighting	0.0006	0.309153	3638	83	70.191	1.60139
Genomic prevalence weighting	0.0006	0.24117	3867	795	89.9093	18.4841
Genomic prevalence weighting	0.0006	0.400575	3542	71	60.6715	1.21617
Genomic prevalence weighting	0.0006	0.316366	3747	145	70.2211	2.71739
Genomic prevalence weighting	0.0006	0.198389	4477	337	85.3087	6.42149
Genomic prevalence weighting	0.0006	0.306295	3438	80	70.5086	1.64069
Genomic prevalence weighting	0.0006	0.208559	3791	156	81.8084	3.36642
Genomic prevalence weighting	0.0006	0.276487	3674	156	74.6445	3.16944
Genomic prevalence weighting	0.0006	0.27096	4426	73	73.7913	1.21707
Genomic prevalence weighting	0.0006	0.215334	4544	207	81.3754	3.70702
Genomic prevalence weighting	0.0006	0.326757	3583	86	68.4301	1.64248
Genomic prevalence weighting	0.0006	0.247863	3696	169	77.8925	3.56164
Genomic prevalence weighting	0.0006	0.435353	3699	22	56.6549	0.336958
Genomic prevalence weighting	0.0006	0.466267	3473	19	53.5296	0.292848
Genomic prevalence weighting	0.0006	0.225052	4442	105	78.9408	1.866
Genomic prevalence weighting	0.0006	0.327586	3354	1345	92.067	36.9201
Genomic prevalence weighting	0.0006	0.215605	3227	464	88.411	12.7123
Genomic prevalence weighting	0.0006	0.176683	4329	346	88.1311	7.04397
Genomic prevalence weighting	0.0006	0.169989	4331	243	87.0553	4.88442
Genomic prevalence weighting	0.0006	0.30513	3630	321	74.0363	6.54701
Genomic prevalence weighting	0.0006	0.256721	4534	96	75.5163	1.59893
Genomic prevalence weighting	0.0006	0.339155	3519	57	66.7995	1.082
Genomic prevalence weighting	0.0006	0.251097	3925	439	81.7368	9.14202
Genomic prevalence weighting	0.0006	0.196464	4499	292	84.7748	5.50217
Genomic prevalence weighting	0.0006	0.206859	3677	254	83.9115	5.79644
Genomic prevalence weighting	0.0006	0.39114	3711	34	61.2275	0.560964
Genomic prevalence weighting	0.0006	0.28996	4491	106	72.2142	1.70445
Genomic prevalence weighting	0.0006	0.522836	3082	4	47.7459	0.0619675
Genomic prevalence weighting	0.0006	0.247635	3500	179	78.2473	4.00179
Genomic prevalence weighting	0.0006	0.165189	4801	156	85.8088	2.7882
Genomic prevalence weighting	0.0006	0.268037	3561	168	75.8143	3.57675
Genomic prevalence weighting	0.0006	0.610443	2559	0	38.9557	0
Genomic prevalence weighting	0.0006	0.266039	4519	92	74.5095	1.5169
Genomic prevalence weighting	0.0006	0.310284	3541	118	70.5941	2.35247
Genomic prevalence weighting	0.0006	0.194119	3508	363	87.9198	9.09774
Genomic prevalence weighting	0.0006	0.255689	3336	648	87.011	16.9014
Genomic prevalence weighting	0.0006	0.352121	3483	51	65.4085	0.957746
Genomic prevalence weighting	0.0006	0.210168	3480	267	84.0783	6.45083
Genomic prevalence weighting	0.0006	0.246844	4534	106	76.6655	1.79236
Genomic prevalence weighting	0.0006	0.290284	3594	135	72.9154	2.73889
Genomic prevalence weighting	0.0006	0.250737	3556	236	78.847	5.23282
Genomic prevalence weighting	0.0006	0.173889	4461	378	88.8292	7.52688
Genomic prevalence weighting	0.0006	0.300535	3661	118	71.5598	2.30649
Genomic prevalence weighting	0.0006	0.383205	3533	36	62.0696	0.632467
Genomic prevalence weighting	0.0006	0.211947	4116	537	87.8361	11.4597
Genomic prevalence weighting	0.0006	0.432891	3545	13	56.8291	0.2084
Genomic prevalence weighting	0.0006	0.206276	4452	239	82.905	4.45065
Genomic prevalence weighting	0.0006	0.229526	3528	329	83.0118	7.74118
Genomic prevalence weighting	0.0006	0.249195	4664	57	75.7758	0.926076
Genomic prevalence weighting	0.0006	0.393716	3454	43	61.0895	0.760524
Discriminatory weighting	0.0007	0.2423	4059	843	89.9202	18.6752
Discriminatory weighting	0.0007	0.249016	3435	439	83.0713	10.6167
Discriminatory weighting	0.0007	0.273572	3598	225	76.0998	4.75888
Discriminatory weighting	0.0007	0.321019	4797	56	68.4406	0.798973
Discriminatory weighting	0.0007	0.223171	3728	155	80.2756	3.33764
Discriminatory weighting	0.0007	0.198041	3438	421	88.9291	10.8898
Discriminatory weighting	0.0007	0.267106	4445	60	74.0216	0.999167
Discriminatory weighting	0.0007	0.233937	3553	321	82.3025	7.43572
Discriminatory weighting	0.0007	0.373469	3684	65	63.3534	1.1178
Discriminatory weighting	0.0007	0.316643	3876	168	70.4215	3.05233
Discriminatory weighting	0.0007	0.302778	3689	108	71.175	2.08374
Discriminatory weighting	0.0007	0.243431	3916	875	91.0486	20.3441
Discriminatory weighting	0.0007	0.402947	3525	66	60.3803	1.13052
Discriminatory weighting	0.0007	0.307706	3818	179	71.5517	3.35457
Discriminatory weighting	0.0007	0.198389	4477	337	85.3087	6.42149
Discriminatory weighting	0.0007	0.303734	3450	79	70.7547	1.62018
Discriminatory weighting	0.0007	0.207819	3789	149	81.7652	3.21536
Discriminatory weighting	0.0007	0.277438	3667	153	74.5022	3.10849
Discriminatory weighting	0.0007	0.240013	4661	135	77.7092	2.25075
Discriminatory weighting	0.0007	0.218257	4513	189	80.8202	3.38467
Discriminatory weighting	0.0007	0.305421	3716	114	70.9702	2.17723
Discriminatory weighting	0.0007	0.243089	3724	175	78.4826	3.68809
Discriminatory weighting	0.0007	0.435353	3699	22	56.6549	0.336958
Discriminatory weighting	0.0007	0.459044	3520	19	54.254	0.292848
Discriminatory weighting	0.0007	0.225052	4442	105	78.9408	1.866
Discriminatory weighting	0.0007	0.327829	3338	1323	91.6278	36.3162
Discriminatory weighting	0.0007	0.215205	3231	467	88.5205	12.7945
Discriminatory weighting	0.0007	0.176683	4329	346	88.1311	7.04397
Discriminatory weighting	0.0007	0.169989	4331	243	87.0553	4.88442
Discriminatory weighting	0.0007	0.311218	3592	312	73.2613	6.36345
Discriminatory weighting	0.0007	0.256721	4534	96	75.5163	1.59893
Discriminatory weighting	0.0007	0.339155	3519	57	66.7995	1.082
Discriminatory weighting	0.0007	0.251097	3925	439	81.7368	9.14202
Discriminatory weighting	0.0007	0.196464	4499	292	84.7748	5.50217
Discriminatory weighting	0.0007	0.206859	3677	254	83.9115	5.79644
Discriminatory weighting	0.0007	0.364599	3902	80	64.3788	1.31991
Discriminatory weighting	0.0007	0.28996	4491	106	72.2142	1.70445
Discriminatory weighting	0.0007	0.522836	3082	4	47.7459	0.0619675
Discriminatory weighting	0.0007	0.235281	3559	181	79.5663	4.0465
Discriminatory weighting	0.0007	0.179854	4706	143	84.1108	2.55585
Discriminatory weighting	0.0007	0.268037	3561	168	75.8143	3.57675
Discriminatory weighting	0.0007	0.610443	2559	0	38.9557	0
Discriminatory weighting	0.0007	0.268756	4503	93	74.2457	1.53339
Discriminatory weighting	0.0007	0.310284	3541	118	70.5941	2.35247
Discriminatory weighting	0.0007	0.194119	3508	363	87.9198	9.09774
Discriminatory weighting	0.0007	0.255689	3336	648	87.011	16.9014
Discriminatory weighting	0.0007	0.30446	3790	124	71.1737	2.32864
Discriminatory weighting	0.0007	0.209023	3489	272	84.2957	6.57164
Discriminatory weighting	0.0007	0.237093	4640	168	78.4579	2.84072
Discriminatory weighting	0.0007	0.272355	3727	193	75.6137	3.9156
Discriminatory weighting	0.0007	0.248689	3583	259	79.4457	5.74279
Discriminatory weighting	0.0007	0.173889	4461	378	88.8292	7.52688
Discriminatory weighting	0.0007	0.297483	3684	128	72.0094	2.50195
Discriminatory weighting	0.0007	0.383205	3533	36	62.0696	0.632467
Discriminatory weighting	0.0007	0.210415	4124	537	88.0068	11.4597
Discriminatory weighting	0.0007	0.4098	3710	48	59.4742	0.769477
Discriminatory weighting	0.0007	0.203022	4483	255	83.4823	4.7486
Discriminatory weighting	0.0007	0.231392	3511	318	82.6118	7.48235
Discriminatory weighting	0.0007	0.249195	4664	57	75.7758	0.926076
Discriminatory weighting	0.0007	0.39354	3455	43	61.1072	0.760524
Core group weighting	0.0007	0.249449	4089	934	90.5848	20.6912
Core group weighting	0.0007	0.252143	3577	648	86.5054	15.6711
Core group weighting	0.0007	0.271063	3703	352	78.3206	7.44501
Core group weighting	0.0007	0.30601	4919	79	70.1812	1.12712
Core group weighting	0.0007	0.22703	3769	232	81.1585	4.99569
Core group weighting	0.0007	0.212881	3483	559	90.0931	14.4594
Core group weighting	0.0007	0.242306	4653	136	77.4854	2.26478
Core group weighting	0.0007	0.231124	3666	451	84.9201	10.4471
Core group weighting	0.0007	0.333446	3950	111	67.9278	1.90886
Core group weighting	0.0007	0.314376	3906	193	70.9666	3.50654
Core group weighting	0.0007	0.280676	3875	204	74.7637	3.93594
Core group weighting	0.0007	0.247774	3971	978	92.3274	22.7389
Core group weighting	0.0007	0.304907	4377	459	74.9743	7.86228
Core group weighting	0.0007	0.300341	3895	231	72.9948	4.32909
Core group weighting	0.0007	0.202068	4553	458	86.7569	8.72713
Core group weighting	0.0007	0.317709	3872	799	79.4094	16.3864
Core group weighting	0.0007	0.208567	3806	175	82.1321	3.77644
Core group weighting	0.0007	0.221013	4293	589	87.2206	11.9667
Core group weighting	0.0007	0.229045	4746	158	79.1264	2.63421
Core group weighting	0.0007	0.20739	4655	289	83.3632	5.1755
Core group weighting	0.0007	0.283248	3902	208	74.5225	3.9725
Core group weighting	0.0007	0.2374	3813	255	80.3583	5.37408
Core group weighting	0.0007	0.284661	4752	114	72.783	1.74606
Core group weighting	0.0007	0.303035	4662	201	71.8557	3.09803
Core group weighting	0.0007	0.214445	4590	216	81.571	3.83864
Core group weighting	0.0007	0.357707	3417	1677	93.7963	46.0335
Core group weighting	0.0007	0.235375	3333	709	91.3151	19.4247
Core group weighting	0.0007	0.175758	4352	368	88.5993	7.49186
Core group weighting	0.0007	0.177632	4375	345	87.9397	6.93467
Core group weighting	0.0007	0.266455	4168	779	85.0092	15.8882
Core group weighting	0.0007	0.239053	4692	162	78.1479	2.6982
Core group weighting	0.0007	0.33051	4110	871	78.0182	16.5338
Core group weighting	0.0007	0.273142	4146	902	86.339	18.7838
Core group weighting	0.0007	0.194723	4578	378	86.2634	7.12267
Core group weighting	0.0007	0.211365	3761	387	85.8284	8.83158
Core group weighting	0.0007	0.35465	3976	100	65.5997	1.64989
Core group weighting	0.0007	0.258717	4762	205	76.5718	3.29635
Core group weighting	0.0007	0.324716	4571	314	70.8133	4.86445
Core group weighting	0.0007	0.226949	3689	299	82.4726	6.68455
Core group weighting	0.0007	0.151851	4904	187	87.6497	3.34227
Core group weighting	0.0007	0.267398	3674	318	78.2201	6.77028
Core group weighting	0.0007	0.294576	4708	105	71.67	1.59842
Core group weighting	0.0007	0.251126	4655	151	76.7519	2.48969
Core group weighting	0.0007	0.294138	4046	716	80.6619	14.2743
Core group weighting	0.0007	0.201729	3601	521	90.2506	13.0576
Core group weighting	0.0007	0.333775	3519	1448	91.784	37.7673
Core group weighting	0.0007	0.287302	3912	164	73.4648	3.07981
Core group weighting	0.0007	0.210618	3613	438	87.2916	10.5823
Core group weighting	0.0007	0.230544	4726	228	79.9121	3.85526
Core group weighting	0.0007	0.263677	3809	244	77.2773	4.95029
Core group weighting	0.0007	0.253322	3652	381	80.9756	8.44789
Core group weighting	0.0007	0.174025	4490	414	89.4066	8.24373
Core group weighting	0.0007	0.275585	3872	229	75.6841	4.47615
Core group weighting	0.0007	0.316264	4326	635	76.0014	11.156
Core group weighting	0.0007	0.214512	4211	675	89.8634	14.4046
Core group weighting	0.0007	0.364946	4011	78	64.2995	1.2504
Core group weighting	0.0007	0.201325	4582	367	85.3259	6.83426
Core group weighting	0.0007	0.239669	3588	469	84.4235	11.0353
Core group weighting	0.0007	0.232811	4798	99	77.9529	1.60845
Core group weighting	0.0007	0.252201	4501	365	79.6074	6.45561
Genomic prevalence weighting	0.0007	0.241011	4053	826	89.7873	18.2986
Genomic prevalence weighting	0.0007	0.249016	3435	439	83.0713	10.6167
Genomic prevalence weighting	0.0007	0.282728	3534	199	74.7462	4.20897
Genomic prevalence weighting	0.0007	0.343892	4619	31	65.901	0.442288
Genomic prevalence weighting	0.0007	0.225417	3718	156	80.0603	3.35917
Genomic prevalence weighting	0.0007	0.198385	3475	469	89.8862	12.1314
Genomic prevalence weighting	0.0007	0.267106	4445	60	74.0216	0.999167
Genomic prevalence weighting	0.0007	0.234392	3544	312	82.094	7.22724
Genomic prevalence weighting	0.0007	0.392973	3542	20	60.9114	0.343938
Genomic prevalence weighting	0.0007	0.342307	3689	105	67.024	1.9077
Genomic prevalence weighting	0.0007	0.309153	3638	83	70.191	1.60139
Genomic prevalence weighting	0.0007	0.24117	3867	795	89.9093	18.4841
Genomic prevalence weighting	0.0007	0.400575	3542	71	60.6715	1.21617
Genomic prevalence weighting	0.0007	0.316366	3747	145	70.2211	2.71739
Genomic prevalence weighting	0.0007	0.198389	4477	337	85.3087	6.42149
Genomic prevalence weighting	0.0007	0.306295	3438	80	70.5086	1.64069
Genomic prevalence weighting	0.0007	0.208559	3791	156	81.8084	3.36642
Genomic prevalence weighting	0.0007	0.276487	3674	156	74.6445	3.16944
Genomic prevalence weighting	0.0007	0.27096	4426	73	73.7913	1.21707
Genomic prevalence weighting	0.0007	0.215334	4544	207	81.3754	3.70702
Genomic prevalence weighting	0.0007	0.326757	3583	86	68.4301	1.64248
Genomic prevalence weighting	0.0007	0.247863	3696	169	77.8925	3.56164
Genomic prevalence weighting	0.0007	0.435353	3699	22	56.6549	0.336958
Genomic prevalence weighting	0.0007	0.466267	3473	19	53.5296	0.292848
Genomic prevalence weighting	0.0007	0.225052	4442	105	78.9408	1.866
Genomic prevalence weighting	0.0007	0.327586	3354	1345	92.067	36.9201
Genomic prevalence weighting	0.0007	0.215605	3227	464	88.411	12.7123
Genomic prevalence weighting	0.0007	0.176683	4329	346	88.1311	7.04397
Genomic prevalence weighting	0.0007	0.169989	4331	243	87.0553	4.88442
Genomic prevalence weighting	0.0007	0.277808	4032	680	82.2354	13.8691
Genomic prevalence weighting	0.0007	0.256721	4534	96	75.5163	1.59893
Genomic prevalence weighting	0.0007	0.339155	3519	57	66.7995	1.082
Genomic prevalence weighting	0.0007	0.251097	3925	439	81.7368	9.14202
Genomic prevalence weighting	0.0007	0.196464	4499	292	84.7748	5.50217
Genomic prevalence weighting	0.0007	0.206859	3677	254	83.9115	5.79644
Genomic prevalence weighting	0.0007	0.39114	3711	34	61.2275	0.560964
Genomic prevalence weighting	0.0007	0.28996	4491	106	72.2142	1.70445
Genomic prevalence weighting	0.0007	0.522836	3082	4	47.7459	0.0619675
Genomic prevalence weighting	0.0007	0.247635	3500	179	78.2473	4.00179
Genomic prevalence weighting	0.0007	0.165189	4801	156	85.8088	2.7882
Genomic prevalence weighting	0.0007	0.268037	3561	168	75.8143	3.57675
Genomic prevalence weighting	0.0007	0.610443	2559	0	38.9557	0
Genomic prevalence weighting	0.0007	0.266039	4519	92	74.5095	1.5169
Genomic prevalence weighting	0.0007	0.310284	3541	118	70.5941	2.35247
Genomic prevalence weighting	0.0007	0.194119	3508	363	87.9198	9.09774
Genomic prevalence weighting	0.0007	0.255689	3336	648	87.011	16.9014
Genomic prevalence weighting	0.0007	0.352121	3483	51	65.4085	0.957746
Genomic prevalence weighting	0.0007	0.210168	3480	267	84.0783	6.45083
Genomic prevalence weighting	0.0007	0.246844	4534	106	76.6655	1.79236
Genomic prevalence weighting	0.0007	0.290284	3594	135	72.9154	2.73889
Genomic prevalence weighting	0.0007	0.250737	3556	236	78.847	5.23282
Genomic prevalence weighting	0.0007	0.173889	4461	378	88.8292	7.52688
Genomic prevalence weighting	0.0007	0.300535	3661	118	71.5598	2.30649
Genomic prevalence weighting	0.0007	0.383205	3533	36	62.0696	0.632467
Genomic prevalence weighting	0.0007	0.211947	4116	537	87.8361	11.4597
Genomic prevalence weighting	0.0007	0.432891	3545	13	56.8291	0.2084
Genomic prevalence weighting	0.0007	0.206276	4452	239	82.905	4.45065
Genomic prevalence weighting	0.0007	0.229526	3528	329	83.0118	7.74118
Genomic prevalence weighting	0.0007	0.249195	4664	57	75.7758	0.926076
Genomic prevalence weighting	0.0007	0.393716	3454	43	61.0895	0.760524
Discriminatory weighting	0.0008	0.2423	4059	843	89.9202	18.6752
Discriminatory weighting	0.0008	0.249016	3435	439	83.0713	10.6167
Discriminatory weighting	0.0008	0.273422	3614	246	76.4382	5.20305
Discriminatory weighting	0.0008	0.321019	4797	56	68.4406	0.798973
Discriminatory weighting	0.0008	0.223171	3728	155	80.2756	3.33764
Discriminatory weighting	0.0008	0.198041	3438	421	88.9291	10.8898
Discriminatory weighting	0.0008	0.267106	4445	60	74.0216	0.999167
Discriminatory weighting	0.0008	0.233937	3553	321	82.3025	7.43572
Discriminatory weighting	0.0008	0.373469	3684	65	63.3534	1.1178
Discriminatory weighting	0.0008	0.316077	3884	175	70.5669	3.17951
Discriminatory weighting	0.0008	0.296428	3762	164	72.5834	3.16419
Discriminatory weighting	0.0008	0.243431	3916	875	91.0486	20.3441
Discriminatory weighting	0.0008	0.402947	3525	66	60.3803	1.13052
Discriminatory weighting	0.0008	0.307706	3818	179	71.5517	3.35457
Discriminatory weighting	0.0008	0.198389	4477	337	85.3087	6.42149
Discriminatory weighting	0.0008	0.303734	3450	79	70.7547	1.62018
Discriminatory weighting	0.0008	0.207819	3789	149	81.7652	3.21536
Discriminatory weighting	0.0008	0.277438	3667	153	74.5022	3.10849
Discriminatory weighting	0.0008	0.240013	4661	135	77.7092	2.25075
Discriminatory weighting	0.0008	0.218257	4513	189	80.8202	3.38467
Discriminatory weighting	0.0008	0.300093	3769	149	71.9824	2.84568
Discriminatory weighting	0.0008	0.243089	3724	175	78.4826	3.68809
Discriminatory weighting	0.0008	0.435353	3699	22	56.6549	0.336958
Discriminatory weighting	0.0008	0.459044	3520	19	54.254	0.292848
Discriminatory weighting	0.0008	0.225052	4442	105	78.9408	1.866
Discriminatory weighting	0.0008	0.327829	3338	1323	91.6278	36.3162
Discriminatory weighting	0.0008	0.215205	3231	467	88.5205	12.7945
Discriminatory weighting	0.0008	0.176683	4329	346	88.1311	7.04397
Discriminatory weighting	0.0008	0.169989	4331	243	87.0553	4.88442
Discriminatory weighting	0.0008	0.311218	3592	312	73.2613	6.36345
Discriminatory weighting	0.0008	0.256721	4534	96	75.5163	1.59893
Discriminatory weighting	0.0008	0.339155	3519	57	66.7995	1.082
Discriminatory weighting	0.0008	0.251097	3925	439	81.7368	9.14202
Discriminatory weighting	0.0008	0.196464	4499	292	84.7748	5.50217
Discriminatory weighting	0.0008	0.206859	3677	254	83.9115	5.79644
Discriminatory weighting	0.0008	0.366183	3891	78	64.1973	1.28692
Discriminatory weighting	0.0008	0.28996	4491	106	72.2142	1.70445
Discriminatory weighting	0.0008	0.522836	3082	4	47.7459	0.0619675
Discriminatory weighting	0.0008	0.235281	3559	181	79.5663	4.0465
Discriminatory weighting	0.0008	0.179854	4706	143	84.1108	2.55585
Discriminatory weighting	0.0008	0.268037	3561	168	75.8143	3.57675
Discriminatory weighting	0.0008	0.610443	2559	0	38.9557	0
Discriminatory weighting	0.0008	0.268756	4503	93	74.2457	1.53339
Discriminatory weighting	0.0008	0.310284	3541	118	70.5941	2.35247
Discriminatory weighting	0.0008	0.194119	3508	363	87.9198	9.09774
Discriminatory weighting	0.0008	0.255689	3336	648	87.011	16.9014
Discriminatory weighting	0.0008	0.30446	3790	124	71.1737	2.32864
Discriminatory weighting	0.0008	0.209023	3489	272	84.2957	6.57164
Discriminatory weighting	0.0008	0.237093	4640	168	78.4579	2.84072
Discriminatory weighting	0.0008	0.272355	3727	193	75.6137	3.9156
Discriminatory weighting	0.0008	0.248689	3583	259	79.4457	5.74279
Discriminatory weighting	0.0008	0.173889	4461	378	88.8292	7.52688
Discriminatory weighting	0.0008	0.288334	3764	173	73.5731	3.38155
Discriminatory weighting	0.0008	0.383205	3533	36	62.0696	0.632467
Discriminatory weighting	0.0008	0.210415	4124	537	88.0068	11.4597
Discriminatory weighting	0.0008	0.4098	3710	48	59.4742	0.769477
Discriminatory weighting	0.0008	0.200352	4546	315	84.6555	5.86592
Discriminatory weighting	0.0008	0.231392	3511	318	82.6118	7.48235
Discriminatory weighting	0.0008	0.249195	4664	57	75.7758	0.926076
Discriminatory weighting	0.0008	0.39354	3455	43	61.1072	0.760524
Core group weighting	0.0008	0.249449	4089	934	90.5848	20.6912
Core group weighting	0.0008	0.317277	3671	1242	88.7787	30.0363
Core group weighting	0.0008	0.297487	3998	963	84.5601	20.368
Core group weighting	0.0008	0.30601	4919	79	70.1812	1.12712
Core group weighting	0.0008	0.21573	3839	251	82.6658	5.40482
Core group weighting	0.0008	0.325115	3531	1366	91.3347	35.3337
Core group weighting	0.0008	0.242306	4653	136	77.4854	2.26478
Core group weighting	0.0008	0.231124	3666	451	84.9201	10.4471
Core group weighting	0.0008	0.330694	3973	121	68.3233	2.08083
Core group weighting	0.0008	0.314376	3906	193	70.9666	3.50654
Core group weighting	0.0008	0.280676	3875	204	74.7637	3.93594
Core group weighting	0.0008	0.245664	3958	946	92.0251	21.9949
Core group weighting	0.0008	0.304907	4377	459	74.9743	7.86228
Core group weighting	0.0008	0.297865	3913	237	73.3321	4.44153
Core group weighting	0.0008	0.202068	4553	458	86.7569	8.72713
Core group weighting	0.0008	0.308136	3954	839	81.0911	17.2067
Core group weighting	0.0008	0.21411	3843	256	82.9305	5.52438
Core group weighting	0.0008	0.220007	4304	596	87.4441	12.1089
Core group weighting	0.0008	0.229045	4746	158	79.1264	2.63421
Core group weighting	0.0008	0.20739	4655	289	83.3632	5.1755
Core group weighting	0.0008	0.283248	3902	208	74.5225	3.9725
Core group weighting	0.0008	0.2374	3813	255	80.3583	5.37408
Core group weighting	0.0008	0.277128	4823	143	73.8704	2.19023
Core group weighting	0.0008	0.299895	4683	201	72.1794	3.09803
Core group weighting	0.0008	0.214445	4590	216	81.571	3.83864
Core group weighting	0.0008	0.395811	3433	2039	94.2355	55.9704
Core group weighting	0.0008	0.236896	3334	719	91.3425	19.6986
Core group weighting	0.0008	0.178111	4333	360	88.2125	7.32899
Core group weighting	0.0008	0.177753	4376	347	87.9598	6.97487
Core group weighting	0.0008	0.266455	4168	779	85.0092	15.8882
Core group weighting	0.0008	0.233279	4746	186	79.0473	3.09793
Core group weighting	0.0008	0.33051	4110	871	78.0182	16.5338
Core group weighting	0.0008	0.272981	4168	931	86.7972	19.3878
Core group weighting	0.0008	0.194723	4578	378	86.2634	7.12267
Core group weighting	0.0008	0.211365	3761	387	85.8284	8.83158
Core group weighting	0.0008	0.35465	3976	100	65.5997	1.64989
Core group weighting	0.0008	0.258717	4762	205	76.5718	3.29635
Core group weighting	0.0008	0.320248	4606	321	71.3555	4.97289
Core group weighting	0.0008	0.225685	3702	308	82.7632	6.88576
Core group weighting	0.0008	0.151851	4904	187	87.6497	3.34227
Core group weighting	0.0008	0.265168	3694	330	78.6459	7.02576
Core group weighting	0.0008	0.291386	4730	106	72.0049	1.61364
Core group weighting	0.0008	0.243019	4744	202	78.2193	3.33059
Core group weighting	0.0008	0.294138	4046	716	80.6619	14.2743
Core group weighting	0.0008	0.201729	3601	521	90.2506	13.0576
Core group weighting	0.0008	0.341987	3523	1520	91.8884	39.6453
Core group weighting	0.0008	0.287302	3912	164	73.4648	3.07981
Core group weighting	0.0008	0.223197	3630	534	87.7023	12.9017
Core group weighting	0.0008	0.232026	4700	206	79.4724	3.48326
Core group weighting	0.0008	0.263677	3809	244	77.2773	4.95029
Core group weighting	0.0008	0.253322	3652	381	80.9756	8.44789
Core group weighting	0.0008	0.174025	4490	414	89.4066	8.24373
Core group weighting	0.0008	0.275585	3872	229	75.6841	4.47615
Core group weighting	0.0008	0.316264	4326	635	76.0014	11.156
Core group weighting	0.0008	0.218767	4221	717	90.0768	15.3009
Core group weighting	0.0008	0.364946	4011	78	64.2995	1.2504
Core group weighting	0.0008	0.201325	4582	367	85.3259	6.83426
Core group weighting	0.0008	0.239669	3588	469	84.4235	11.0353
Core group weighting	0.0008	0.232614	4800	100	77.9854	1.6247
Core group weighting	0.0008	0.252201	4501	365	79.6074	6.45561
Genomic prevalence weighting	0.0008	0.241011	4053	826	89.7873	18.2986
Genomic prevalence weighting	0.0008	0.249016	3435	439	83.0713	10.6167
Genomic prevalence weighting	0.0008	0.282728	3534	199	74.7462	4.20897
Genomic prevalence weighting	0.0008	0.343892	4619	31	65.901	0.442288
Genomic prevalence weighting	0.0008	0.225417	3718	156	80.0603	3.35917
Genomic prevalence weighting	0.0008	0.198385	3475	469	89.8862	12.1314
Genomic prevalence weighting	0.0008	0.267106	4445	60	74.0216	0.999167
Genomic prevalence weighting	0.0008	0.234392	3544	312	82.094	7.22724
Genomic prevalence weighting	0.0008	0.392973	3542	20	60.9114	0.343938
Genomic prevalence weighting	0.0008	0.342307	3689	105	67.024	1.9077
Genomic prevalence weighting	0.0008	0.309153	3638	83	70.191	1.60139
Genomic prevalence weighting	0.0008	0.24117	3867	795	89.9093	18.4841
Genomic prevalence weighting	0.0008	0.400575	3542	71	60.6715	1.21617
Genomic prevalence weighting	0.0008	0.316366	3747	145	70.2211	2.71739
Genomic prevalence weighting	0.0008	0.198389	4477	337	85.3087	6.42149
Genomic prevalence weighting	0.0008	0.306295	3438	80	70.5086	1.64069
Genomic prevalence weighting	0.0008	0.208559	3791	156	81.8084	3.36642
Genomic prevalence weighting	0.0008	0.276487	3674	156	74.6445	3.16944
Genomic prevalence weighting	0.0008	0.27096	4426	73	73.7913	1.21707
Genomic prevalence weighting	0.0008	0.215334	4544	207	81.3754	3.70702
Genomic prevalence weighting	0.0008	0.326757	3583	86	68.4301	1.64248
Genomic prevalence weighting	0.0008	0.247863	3696	169	77.8925	3.56164
Genomic prevalence weighting	0.0008	0.435353	3699	22	56.6549	0.336958
Genomic prevalence weighting	0.0008	0.466267	3473	19	53.5296	0.292848
Genomic prevalence weighting	0.0008	0.225052	4442	105	78.9408	1.866
Genomic prevalence weighting	0.0008	0.327586	3354	1345	92.067	36.9201
Genomic prevalence weighting	0.0008	0.215605	3227	464	88.411	12.7123
Genomic prevalence weighting	0.0008	0.176683	4329	346	88.1311	7.04397
Genomic prevalence weighting	0.0008	0.169989	4331	243	87.0553	4.88442
Genomic prevalence weighting	0.0008	0.277808	4032	680	82.2354	13.8691
Genomic prevalence weighting	0.0008	0.256721	4534	96	75.5163	1.59893
Genomic prevalence weighting	0.0008	0.339155	3519	57	66.7995	1.082
Genomic prevalence weighting	0.0008	0.251097	3925	439	81.7368	9.14202
Genomic prevalence weighting	0.0008	0.196464	4499	292	84.7748	5.50217
Genomic prevalence weighting	0.0008	0.206859	3677	254	83.9115	5.79644
Genomic prevalence weighting	0.0008	0.39114	3711	34	61.2275	0.560964
Genomic prevalence weighting	0.0008	0.28996	4491	106	72.2142	1.70445
Genomic prevalence weighting	0.0008	0.522836	3082	4	47.7459	0.0619675
Genomic prevalence weighting	0.0008	0.247635	3500	179	78.2473	4.00179
Genomic prevalence weighting	0.0008	0.165189	4801	156	85.8088	2.7882
Genomic prevalence weighting	0.0008	0.268037	3561	168	75.8143	3.57675
Genomic prevalence weighting	0.0008	0.610443	2559	0	38.9557	0
Genomic prevalence weighting	0.0008	0.266039	4519	92	74.5095	1.5169
Genomic prevalence weighting	0.0008	0.310284	3541	118	70.5941	2.35247
Genomic prevalence weighting	0.0008	0.194119	3508	363	87.9198	9.09774
Genomic prevalence weighting	0.0008	0.255689	3336	648	87.011	16.9014
Genomic prevalence weighting	0.0008	0.352121	3483	51	65.4085	0.957746
Genomic prevalence weighting	0.0008	0.210168	3480	267	84.0783	6.45083
Genomic prevalence weighting	0.0008	0.246844	4534	106	76.6655	1.79236
Genomic prevalence weighting	0.0008	0.290284	3594	135	72.9154	2.73889
Genomic prevalence weighting	0.0008	0.250737	3556	236	78.847	5.23282
Genomic prevalence weighting	0.0008	0.173889	4461	378	88.8292	7.52688
Genomic prevalence weighting	0.0008	0.300535	3661	118	71.5598	2.30649
Genomic prevalence weighting	0.0008	0.383205	3533	36	62.0696	0.632467
Genomic prevalence weighting	0.0008	0.211947	4116	537	87.8361	11.4597
Genomic prevalence weighting	0.0008	0.432891	3545	13	56.8291	0.2084
Genomic prevalence weighting	0.0008	0.206276	4452	239	82.905	4.45065
Genomic prevalence weighting	0.0008	0.229526	3528	329	83.0118	7.74118
Genomic prevalence weighting	0.0008	0.249195	4664	57	75.7758	0.926076
Genomic prevalence weighting	0.0008	0.393716	3454	43	61.0895	0.760524
Discriminatory weighting	0.0009	0.2423	4059	843	89.9202	18.6752
Discriminatory weighting	0.0009	0.249016	3435	439	83.0713	10.6167
Discriminatory weighting	0.0009	0.265473	3691	297	78.0668	6.28173
Discriminatory weighting	0.0009	0.321019	4797	56	68.4406	0.798973
Discriminatory weighting	0.0009	0.223171	3728	155	80.2756	3.33764
Discriminatory weighting	0.0009	0.198041	3438	421	88.9291	10.8898
Discriminatory weighting	0.0009	0.267106	4445	60	74.0216	0.999167
Discriminatory weighting	0.0009	0.227032	3643	396	84.3873	9.17304
Discriminatory weighting	0.0009	0.369602	3708	67	63.7661	1.15219
Discriminatory weighting	0.0009	0.314723	3891	174	70.694	3.16134
Discriminatory weighting	0.0009	0.296428	3762	164	72.5834	3.16419
Discriminatory weighting	0.0009	0.243431	3916	875	91.0486	20.3441
Discriminatory weighting	0.0009	0.402947	3525	66	60.3803	1.13052
Discriminatory weighting	0.0009	0.307706	3818	179	71.5517	3.35457
Discriminatory weighting	0.0009	0.198389	4477	337	85.3087	6.42149
Discriminatory weighting	0.0009	0.303734	3450	79	70.7547	1.62018
Discriminatory weighting	0.0009	0.207819	3789	149	81.7652	3.21536
Discriminatory weighting	0.0009	0.277438	3667	153	74.5022	3.10849
Discriminatory weighting	0.0009	0.240013	4661	135	77.7092	2.25075
Discriminatory weighting	0.0009	0.218257	4513	189	80.8202	3.38467
Discriminatory weighting	0.0009	0.300093	3769	149	71.9824	2.84568
Discriminatory weighting	0.0009	0.243089	3724	175	78.4826	3.68809
Discriminatory weighting	0.0009	0.435353	3699	22	56.6549	0.336958
Discriminatory weighting	0.0009	0.459044	3520	19	54.254	0.292848
Discriminatory weighting	0.0009	0.225052	4442	105	78.9408	1.866
Discriminatory weighting	0.0009	0.327829	3338	1323	91.6278	36.3162
Discriminatory weighting	0.0009	0.215205	3231	467	88.5205	12.7945
Discriminatory weighting	0.0009	0.176683	4329	346	88.1311	7.04397
Discriminatory weighting	0.0009	0.169989	4331	243	87.0553	4.88442
Discriminatory weighting	0.0009	0.311218	3592	312	73.2613	6.36345
Discriminatory weighting	0.0009	0.256721	4534	96	75.5163	1.59893
Discriminatory weighting	0.0009	0.339155	3519	57	66.7995	1.082
Discriminatory weighting	0.0009	0.251097	3925	439	81.7368	9.14202
Discriminatory weighting	0.0009	0.196464	4499	292	84.7748	5.50217
Discriminatory weighting	0.0009	0.206859	3677	254	83.9115	5.79644
Discriminatory weighting	0.0009	0.348453	4022	112	66.3587	1.84788
Discriminatory weighting	0.0009	0.28996	4491	106	72.2142	1.70445
Discriminatory weighting	0.0009	0.522836	3082	4	47.7459	0.0619675
Discriminatory weighting	0.0009	0.235281	3559	181	79.5663	4.0465
Discriminatory weighting	0.0009	0.179854	4706	143	84.1108	2.55585
Discriminatory weighting	0.0009	0.263754	3640	247	77.4963	5.25868
Discriminatory weighting	0.0009	0.610443	2559	0	38.9557	0
Discriminatory weighting	0.0009	0.268756	4503	93	74.2457	1.53339
Discriminatory weighting	0.0009	0.310284	3541	118	70.5941	2.35247
Discriminatory weighting	0.0009	0.194119	3508	363	87.9198	9.09774
Discriminatory weighting	0.0009	0.255689	3336	648	87.011	16.9014
Discriminatory weighting	0.0009	0.30446	3790	124	71.1737	2.32864
Discriminatory weighting	0.0009	0.209023	3489	272	84.2957	6.57164
Discriminatory weighting	0.0009	0.237093	4640	168	78.4579	2.84072
Discriminatory weighting	0.0009	0.272355	3727	193	75.6137	3.9156
Discriminatory weighting	0.0009	0.248689	3583	259	79.4457	5.74279
Discriminatory weighting	0.0009	0.173889	4461	378	88.8292	7.52688
Discriminatory weighting	0.0009	0.288334	3764	173	73.5731	3.38155
Discriminatory weighting	0.0009	0.383205	3533	36	62.0696	0.632467
Discriminatory weighting	0.0009	0.210415	4124	537	88.0068	11.4597
Discriminatory weighting	0.0009	0.4098	3710	48	59.4742	0.769477
Discriminatory weighting	0.0009	0.200352	4546	315	84.6555	5.86592
Discriminatory weighting	0.0009	0.229279	3580	395	84.2353	9.29412
Discriminatory weighting	0.0009	0.249195	4664	57	75.7758	0.926076
Discriminatory weighting	0.0009	0.39354	3455	43	61.1072	0.760524
Core group weighting	0.0009	0.249449	4089	934	90.5848	20.6912
Core group weighting	0.0009	0.322759	3672	1287	88.8029	31.1245
Core group weighting	0.0009	0.297487	3998	963	84.5601	20.368
Core group weighting	0.0009	0.30601	4919	79	70.1812	1.12712
Core group weighting	0.0009	0.21573	3839	251	82.6658	5.40482
Core group weighting	0.0009	0.325115	3531	1366	91.3347	35.3337
Core group weighting	0.0009	0.242306	4653	136	77.4854	2.26478
Core group weighting	0.0009	0.231124	3666	451	84.9201	10.4471
Core group weighting	0.0009	0.330694	3973	121	68.3233	2.08083
Core group weighting	0.0009	0.314376	3906	193	70.9666	3.50654
Core group weighting	0.0009	0.279755	3885	211	74.9566	4.071
Core group weighting	0.0009	0.245664	3958	946	92.0251	21.9949
Core group weighting	0.0009	0.304907	4377	459	74.9743	7.86228
Core group weighting	0.0009	0.298387	3915	244	73.3696	4.57271
Core group weighting	0.0009	0.203278	4570	488	87.0808	9.29878
Core group weighting	0.0009	0.308136	3954	839	81.0911	17.2067
Core group weighting	0.0009	0.21411	3843	256	82.9305	5.52438
Core group weighting	0.0009	0.220695	4308	606	87.5254	12.3121
Core group weighting	0.0009	0.22731	4759	161	79.3431	2.68423
Core group weighting	0.0009	0.20739	4655	289	83.3632	5.1755
Core group weighting	0.0009	0.283248	3902	208	74.5225	3.9725
Core group weighting	0.0009	0.2374	3813	255	80.3583	5.37408
Core group weighting	0.0009	0.277128	4823	143	73.8704	2.19023
Core group weighting	0.0009	0.299895	4683	201	72.1794	3.09803
Core group weighting	0.0009	0.214445	4590	216	81.571	3.83864
Core group weighting	0.0009	0.395811	3433	2039	94.2355	55.9704
Core group weighting	0.0009	0.349057	3381	1544	92.6301	42.3014
Core group weighting	0.0009	0.18134	4361	415	88.7826	8.4487
Core group weighting	0.0009	0.177753	4376	347	87.9598	6.97487
Core group weighting	0.0009	0.266455	4168	779	85.0092	15.8882
Core group weighting	0.0009	0.233279	4746	186	79.0473	3.09793
Core group weighting	0.0009	0.33051	4110	871	78.0182	16.5338
Core group weighting	0.0009	0.272981	4168	931	86.7972	19.3878
Core group weighting	0.0009	0.194406	4608	413	86.8287	7.78217
Core group weighting	0.0009	0.211365	3761	387	85.8284	8.83158
Core group weighting	0.0009	0.346645	4041	124	66.6722	2.04587
Core group weighting	0.0009	0.2593	4759	206	76.5236	3.31243
Core group weighting	0.0009	0.320248	4606	321	71.3555	4.97289
Core group weighting	0.0009	0.225685	3702	308	82.7632	6.88576
Core group weighting	0.0009	0.151851	4904	187	87.6497	3.34227
Core group weighting	0.0009	0.265168	3694	330	78.6459	7.02576
Core group weighting	0.0009	0.289694	4742	107	72.1875	1.62886
Core group weighting	0.0009	0.243019	4744	202	78.2193	3.33059
Core group weighting	0.0009	0.286531	4116	753	82.0574	15.012
Core group weighting	0.0009	0.213739	3594	581	90.0752	14.5614
Core group weighting	0.0009	0.35293	3511	1592	91.5754	41.5232
Core group weighting	0.0009	0.287302	3912	164	73.4648	3.07981
Core group weighting	0.0009	0.221178	3648	545	88.1372	13.1674
Core group weighting	0.0009	0.232026	4700	206	79.4724	3.48326
Core group weighting	0.0009	0.263077	3818	252	77.4599	5.1126
Core group weighting	0.0009	0.252862	3655	382	81.0421	8.47007
Core group weighting	0.0009	0.174025	4490	414	89.4066	8.24373
Core group weighting	0.0009	0.274513	3877	228	75.7819	4.45661
Core group weighting	0.0009	0.316264	4326	635	76.0014	11.156
Core group weighting	0.0009	0.218767	4221	717	90.0768	15.3009
Core group weighting	0.0009	0.354452	4096	107	65.6621	1.71529
Core group weighting	0.0009	0.200069	4610	393	85.8473	7.31844
Core group weighting	0.0009	0.233621	3638	497	85.6	11.6941
Core group weighting	0.0009	0.22194	4894	135	79.5126	2.19334
Core group weighting	0.0009	0.252201	4501	365	79.6074	6.45561
Genomic prevalence weighting	0.0009	0.241011	4053	826	89.7873	18.2986
Genomic prevalence weighting	0.0009	0.249016	3435	439	83.0713	10.6167
Genomic prevalence weighting	0.0009	0.282728	3534	199	74.7462	4.20897
Genomic prevalence weighting	0.0009	0.343892	4619	31	65.901	0.442288
Genomic prevalence weighting	0.0009	0.225417	3718	156	80.0603	3.35917
Genomic prevalence weighting	0.0009	0.198385	3475	469	89.8862	12.1314
Genomic prevalence weighting	0.0009	0.267106	4445	60	74.0216	0.999167
Genomic prevalence weighting	0.0009	0.234392	3544	312	82.094	7.22724
Genomic prevalence weighting	0.0009	0.392973	3542	20	60.9114	0.343938
Genomic prevalence weighting	0.0009	0.342307	3689	105	67.024	1.9077
Genomic prevalence weighting	0.0009	0.309153	3638	83	70.191	1.60139
Genomic prevalence weighting	0.0009	0.24117	3867	795	89.9093	18.4841
Genomic prevalence weighting	0.0009	0.400575	3542	71	60.6715	1.21617
Genomic prevalence weighting	0.0009	0.316366	3747	145	70.2211	2.71739
Genomic prevalence weighting	0.0009	0.198389	4477	337	85.3087	6.42149
Genomic prevalence weighting	0.0009	0.306295	3438	80	70.5086	1.64069
Genomic prevalence weighting	0.0009	0.208559	3791	156	81.8084	3.36642
Genomic prevalence weighting	0.0009	0.276487	3674	156	74.6445	3.16944
Genomic prevalence weighting	0.0009	0.27096	4426	73	73.7913	1.21707
Genomic prevalence weighting	0.0009	0.215334	4544	207	81.3754	3.70702
Genomic prevalence weighting	0.0009	0.326757	3583	86	68.4301	1.64248
Genomic prevalence weighting	0.0009	0.247863	3696	169	77.8925	3.56164
Genomic prevalence weighting	0.0009	0.435353	3699	22	56.6549	0.336958
Genomic prevalence weighting	0.0009	0.466267	3473	19	53.5296	0.292848
Genomic prevalence weighting	0.0009	0.225052	4442	105	78.9408	1.866
Genomic prevalence weighting	0.0009	0.327586	3354	1345	92.067	36.9201
Genomic prevalence weighting	0.0009	0.215605	3227	464	88.411	12.7123
Genomic prevalence weighting	0.0009	0.176683	4329	346	88.1311	7.04397
Genomic prevalence weighting	0.0009	0.169989	4331	243	87.0553	4.88442
Genomic prevalence weighting	0.0009	0.277808	4032	680	82.2354	13.8691
Genomic prevalence weighting	0.0009	0.256721	4534	96	75.5163	1.59893
Genomic prevalence weighting	0.0009	0.339155	3519	57	66.7995	1.082
Genomic prevalence weighting	0.0009	0.251097	3925	439	81.7368	9.14202
Genomic prevalence weighting	0.0009	0.196464	4499	292	84.7748	5.50217
Genomic prevalence weighting	0.0009	0.206859	3677	254	83.9115	5.79644
Genomic prevalence weighting	0.0009	0.39114	3711	34	61.2275	0.560964
Genomic prevalence weighting	0.0009	0.28996	4491	106	72.2142	1.70445
Genomic prevalence weighting	0.0009	0.522836	3082	4	47.7459	0.0619675
Genomic prevalence weighting	0.0009	0.247635	3500	179	78.2473	4.00179
Genomic prevalence weighting	0.0009	0.165189	4801	156	85.8088	2.7882
Genomic prevalence weighting	0.0009	0.268037	3561	168	75.8143	3.57675
Genomic prevalence weighting	0.0009	0.610443	2559	0	38.9557	0
Genomic prevalence weighting	0.0009	0.266039	4519	92	74.5095	1.5169
Genomic prevalence weighting	0.0009	0.310284	3541	118	70.5941	2.35247
Genomic prevalence weighting	0.0009	0.194119	3508	363	87.9198	9.09774
Genomic prevalence weighting	0.0009	0.255689	3336	648	87.011	16.9014
Genomic prevalence weighting	0.0009	0.352121	3483	51	65.4085	0.957746
Genomic prevalence weighting	0.0009	0.210168	3480	267	84.0783	6.45083
Genomic prevalence weighting	0.0009	0.246844	4534	106	76.6655	1.79236
Genomic prevalence weighting	0.0009	0.290284	3594	135	72.9154	2.73889
Genomic prevalence weighting	0.0009	0.250737	3556	236	78.847	5.23282
Genomic prevalence weighting	0.0009	0.173889	4461	378	88.8292	7.52688
Genomic prevalence weighting	0.0009	0.300535	3661	118	71.5598	2.30649
Genomic prevalence weighting	0.0009	0.383205	3533	36	62.0696	0.632467
Genomic prevalence weighting	0.0009	0.211947	4116	537	87.8361	11.4597
Genomic prevalence weighting	0.0009	0.432891	3545	13	56.8291	0.2084
Genomic prevalence weighting	0.0009	0.206276	4452	239	82.905	4.45065
Genomic prevalence weighting	0.0009	0.229526	3528	329	83.0118	7.74118
Genomic prevalence weighting	0.0009	0.249195	4664	57	75.7758	0.926076
Genomic prevalence weighting	0.0009	0.393716	3454	43	61.0895	0.760524
Discriminatory weighting	0.001	0.2423	4059	843	89.9202	18.6752
Discriminatory weighting	0.001	0.249016	3435	439	83.0713	10.6167
Discriminatory weighting	0.001	0.265473	3691	297	78.0668	6.28173
Discriminatory weighting	0.001	0.321019	4797	56	68.4406	0.798973
Discriminatory weighting	0.001	0.223171	3728	155	80.2756	3.33764
Discriminatory weighting	0.001	0.198041	3438	421	88.9291	10.8898
Discriminatory weighting	0.001	0.267106	4445	60	74.0216	0.999167
Discriminatory weighting	0.001	0.227032	3643	396	84.3873	9.17304
Discriminatory weighting	0.001	0.349338	3835	79	65.9501	1.35856
Discriminatory weighting	0.001	0.314723	3891	174	70.694	3.16134
Discriminatory weighting	0.001	0.296428	3762	164	72.5834	3.16419
Discriminatory weighting	0.001	0.243431	3916	875	91.0486	20.3441
Discriminatory weighting	0.001	0.402947	3525	66	60.3803	1.13052
Discriminatory weighting	0.001	0.307706	3818	179	71.5517	3.35457
Discriminatory weighting	0.001	0.198389	4477	337	85.3087	6.42149
Discriminatory weighting	0.001	0.303734	3450	79	70.7547	1.62018
Discriminatory weighting	0.001	0.207819	3789	149	81.7652	3.21536
Discriminatory weighting	0.001	0.277438	3667	153	74.5022	3.10849
Discriminatory weighting	0.001	0.240013	4661	135	77.7092	2.25075
Discriminatory weighting	0.001	0.218257	4513	189	80.8202	3.38467
Discriminatory weighting	0.001	0.300093	3769	149	71.9824	2.84568
Discriminatory weighting	0.001	0.243089	3724	175	78.4826	3.68809
Discriminatory weighting	0.001	0.435353	3699	22	56.6549	0.336958
Discriminatory weighting	0.001	0.459044	3520	19	54.254	0.292848
Discriminatory weighting	0.001	0.225052	4442	105	78.9408	1.866
Discriminatory weighting	0.001	0.327829	3338	1323	91.6278	36.3162
Discriminatory weighting	0.001	0.215205	3231	467	88.5205	12.7945
Discriminatory weighting	0.001	0.176683	4329	346	88.1311	7.04397
Discriminatory weighting	0.001	0.169989	4331	243	87.0553	4.88442
Discriminatory weighting	0.001	0.311218	3592	312	73.2613	6.36345
Discriminatory weighting	0.001	0.256721	4534	96	75.5163	1.59893
Discriminatory weighting	0.001	0.339155	3519	57	66.7995	1.082
Discriminatory weighting	0.001	0.251097	3925	439	81.7368	9.14202
Discriminatory weighting	0.001	0.196464	4499	292	84.7748	5.50217
Discriminatory weighting	0.001	0.206859	3677	254	83.9115	5.79644
Discriminatory weighting	0.001	0.348453	4022	112	66.3587	1.84788
Discriminatory weighting	0.001	0.28996	4491	106	72.2142	1.70445
Discriminatory weighting	0.001	0.522836	3082	4	47.7459	0.0619675
Discriminatory weighting	0.001	0.235281	3559	181	79.5663	4.0465
Discriminatory weighting	0.001	0.179854	4706	143	84.1108	2.55585
Discriminatory weighting	0.001	0.263754	3640	247	77.4963	5.25868
Discriminatory weighting	0.001	0.610443	2559	0	38.9557	0
Discriminatory weighting	0.001	0.268756	4503	93	74.2457	1.53339
Discriminatory weighting	0.001	0.310284	3541	118	70.5941	2.35247
Discriminatory weighting	0.001	0.194119	3508	363	87.9198	9.09774
Discriminatory weighting	0.001	0.255689	3336	648	87.011	16.9014
Discriminatory weighting	0.001	0.30446	3790	124	71.1737	2.32864
Discriminatory weighting	0.001	0.209023	3489	272	84.2957	6.57164
Discriminatory weighting	0.001	0.235371	4652	170	78.6608	2.87454
Discriminatory weighting	0.001	0.272355	3727	193	75.6137	3.9156
Discriminatory weighting	0.001	0.248689	3583	259	79.4457	5.74279
Discriminatory weighting	0.001	0.173889	4461	378	88.8292	7.52688
Discriminatory weighting	0.001	0.288334	3764	173	73.5731	3.38155
Discriminatory weighting	0.001	0.383205	3533	36	62.0696	0.632467
Discriminatory weighting	0.001	0.210415	4124	537	88.0068	11.4597
Discriminatory weighting	0.001	0.367257	4004	90	64.1872	1.44277
Discriminatory weighting	0.001	0.200352	4546	315	84.6555	5.86592
Discriminatory weighting	0.001	0.229279	3580	395	84.2353	9.29412
Discriminatory weighting	0.001	0.249195	4664	57	75.7758	0.926076
Discriminatory weighting	0.001	0.39354	3455	43	61.1072	0.760524
Core group weighting	0.001	0.250367	4090	942	90.607	20.8684
Core group weighting	0.001	0.318776	3697	1292	89.4075	31.2455
Core group weighting	0.001	0.299228	3993	970	84.4543	20.5161
Core group weighting	0.001	0.30601	4919	79	70.1812	1.12712
Core group weighting	0.001	0.21573	3839	251	82.6658	5.40482
Core group weighting	0.001	0.32899	3553	1429	91.9038	36.9633
Core group weighting	0.001	0.229961	4765	183	79.3505	3.04746
Core group weighting	0.001	0.231124	3666	451	84.9201	10.4471
Core group weighting	0.001	0.330694	3973	121	68.3233	2.08083
Core group weighting	0.001	0.313179	3919	202	71.2028	3.67006
Core group weighting	0.001	0.279755	3885	211	74.9566	4.071
Core group weighting	0.001	0.258975	3963	1047	92.1414	24.3432
Core group weighting	0.001	0.301911	4421	495	75.728	8.47893
Core group weighting	0.001	0.300323	3900	238	73.0885	4.46027
Core group weighting	0.001	0.202512	4572	485	87.1189	9.24162
Core group weighting	0.001	0.308136	3954	839	81.0911	17.2067
Core group weighting	0.001	0.21411	3843	256	82.9305	5.52438
Core group weighting	0.001	0.220695	4308	606	87.5254	12.3121
Core group weighting	0.001	0.22731	4759	161	79.3431	2.68423
Core group weighting	0.001	0.20739	4655	289	83.3632	5.1755
Core group weighting	0.001	0.283248	3902	208	74.5225	3.9725
Core group weighting	0.001	0.2374	3813	255	80.3583	5.37408
Core group weighting	0.001	0.277128	4823	143	73.8704	2.19023
Core group weighting	0.001	0.299895	4683	201	72.1794	3.09803
Core group weighting	0.001	0.214445	4590	216	81.571	3.83864
Core group weighting	0.001	0.395811	3433	2039	94.2355	55.9704
Core group weighting	0.001	0.350719	3386	1565	92.7671	42.8767
Core group weighting	0.001	0.18134	4361	415	88.7826	8.4487
Core group weighting	0.001	0.221518	4421	704	88.8643	14.1508
Core group weighting	0.001	0.264639	4207	818	85.8046	16.6837
Core group weighting	0.001	0.233279	4746	186	79.0473	3.09793
Core group weighting	0.001	0.33051	4110	871	78.0182	16.5338
Core group weighting	0.001	0.2836	4163	1009	86.693	21.0121
Core group weighting	0.001	0.195418	4636	455	87.3563	8.57358
Core group weighting	0.001	0.211365	3761	387	85.8284	8.83158
Core group weighting	0.001	0.329091	4165	147	68.718	2.42534
Core group weighting	0.001	0.2593	4759	206	76.5236	3.31243
Core group weighting	0.001	0.320248	4606	321	71.3555	4.97289
Core group weighting	0.001	0.225685	3702	308	82.7632	6.88576
Core group weighting	0.001	0.151851	4904	187	87.6497	3.34227
Core group weighting	0.001	0.267398	3674	318	78.2201	6.77028
Core group weighting	0.001	0.289694	4742	107	72.1875	1.62886
Core group weighting	0.001	0.238694	4781	215	78.8293	3.54493
Core group weighting	0.001	0.286531	4116	753	82.0574	15.012
Core group weighting	0.001	0.213739	3594	581	90.0752	14.5614
Core group weighting	0.001	0.35293	3511	1592	91.5754	41.5232
Core group weighting	0.001	0.287302	3912	164	73.4648	3.07981
Core group weighting	0.001	0.285196	3747	1103	90.5291	26.6489
Core group weighting	0.001	0.232026	4700	206	79.4724	3.48326
Core group weighting	0.001	0.263077	3818	252	77.4599	5.1126
Core group weighting	0.001	0.252862	3655	382	81.0421	8.47007
Core group weighting	0.001	0.175041	4482	411	89.2473	8.18399
Core group weighting	0.001	0.274513	3877	228	75.7819	4.45661
Core group weighting	0.001	0.316264	4326	635	76.0014	11.156
Core group weighting	0.001	0.218767	4221	717	90.0768	15.3009
Core group weighting	0.001	0.354452	4096	107	65.6621	1.71529
Core group weighting	0.001	0.200069	4610	393	85.8473	7.31844
Core group weighting	0.001	0.326453	3720	1273	87.5294	29.9529
Core group weighting	0.001	0.22194	4894	135	79.5126	2.19334
Core group weighting	0.001	0.252201	4501	365	79.6074	6.45561
Genomic prevalence weighting	0.001	0.241011	4053	826	89.7873	18.2986
Genomic prevalence weighting	0.001	0.249016	3435	439	83.0713	10.6167
Genomic prevalence weighting	0.001	0.282728	3534	199	74.7462	4.20897
Genomic prevalence weighting	0.001	0.343892	4619	31	65.901	0.442288
Genomic prevalence weighting	0.001	0.225417	3718	156	80.0603	3.35917
Genomic prevalence weighting	0.001	0.198385	3475	469	89.8862	12.1314
Genomic prevalence weighting	0.001	0.267106	4445	60	74.0216	0.999167
Genomic prevalence weighting	0.001	0.234392	3544	312	82.094	7.22724
Genomic prevalence weighting	0.001	0.392973	3542	20	60.9114	0.343938
Genomic prevalence weighting	0.001	0.342307	3689	105	67.024	1.9077
Genomic prevalence weighting	0.001	0.309153	3638	83	70.191	1.60139
Genomic prevalence weighting	0.001	0.24117	3867	795	89.9093	18.4841
Genomic prevalence weighting	0.001	0.400575	3542	71	60.6715	1.21617
Genomic prevalence weighting	0.001	0.316366	3747	145	70.2211	2.71739
Genomic prevalence weighting	0.001	0.198389	4477	337	85.3087	6.42149
Genomic prevalence weighting	0.001	0.306295	3438	80	70.5086	1.64069
Genomic prevalence weighting	0.001	0.208559	3791	156	81.8084	3.36642
Genomic prevalence weighting	0.001	0.276487	3674	156	74.6445	3.16944
Genomic prevalence weighting	0.001	0.27096	4426	73	73.7913	1.21707
Genomic prevalence weighting	0.001	0.215334	4544	207	81.3754	3.70702
Genomic prevalence weighting	0.001	0.326757	3583	86	68.4301	1.64248
Genomic prevalence weighting	0.001	0.247863	3696	169	77.8925	3.56164
Genomic prevalence weighting	0.001	0.435353	3699	22	56.6549	0.336958
Genomic prevalence weighting	0.001	0.466267	3473	19	53.5296	0.292848
Genomic prevalence weighting	0.001	0.225052	4442	105	78.9408	1.866
Genomic prevalence weighting	0.001	0.327586	3354	1345	92.067	36.9201
Genomic prevalence weighting	0.001	0.215605	3227	464	88.411	12.7123
Genomic prevalence weighting	0.001	0.176683	4329	346	88.1311	7.04397
Genomic prevalence weighting	0.001	0.169989	4331	243	87.0553	4.88442
Genomic prevalence weighting	0.001	0.277808	4032	680	82.2354	13.8691
Genomic prevalence weighting	0.001	0.256721	4534	96	75.5163	1.59893
Genomic prevalence weighting	0.001	0.339155	3519	57	66.7995	1.082
Genomic prevalence weighting	0.001	0.251097	3925	439	81.7368	9.14202
Genomic prevalence weighting	0.001	0.196464	4499	292	84.7748	5.50217
Genomic prevalence weighting	0.001	0.206859	3677	254	83.9115	5.79644
Genomic prevalence weighting	0.001	0.39114	3711	34	61.2275	0.560964
Genomic prevalence weighting	0.001	0.28996	4491	106	72.2142	1.70445
Genomic prevalence weighting	0.001	0.522836	3082	4	47.7459	0.0619675
Genomic prevalence weighting	0.001	0.247635	3500	179	78.2473	4.00179
Genomic prevalence weighting	0.001	0.165189	4801	156	85.8088	2.7882
Genomic prevalence weighting	0.001	0.268037	3561	168	75.8143	3.57675
Genomic prevalence weighting	0.001	0.610443	2559	0	38.9557	0
Genomic prevalence weighting	0.001	0.266039	4519	92	74.5095	1.5169
Genomic prevalence weighting	0.001	0.310284	3541	118	70.5941	2.35247
Genomic prevalence weighting	0.001	0.194119	3508	363	87.9198	9.09774
Genomic prevalence weighting	0.001	0.255689	3336	648	87.011	16.9014
Genomic prevalence weighting	0.001	0.352121	3483	51	65.4085	0.957746
Genomic prevalence weighting	0.001	0.210168	3480	267	84.0783	6.45083
Genomic prevalence weighting	0.001	0.246844	4534	106	76.6655	1.79236
Genomic prevalence weighting	0.001	0.290284	3594	135	72.9154	2.73889
Genomic prevalence weighting	0.001	0.250737	3556	236	78.847	5.23282
Genomic prevalence weighting	0.001	0.173889	4461	378	88.8292	7.52688
Genomic prevalence weighting	0.001	0.300535	3661	118	71.5598	2.30649
Genomic prevalence weighting	0.001	0.383205	3533	36	62.0696	0.632467
Genomic prevalence weighting	0.001	0.211947	4116	537	87.8361	11.4597
Genomic prevalence weighting	0.001	0.432891	3545	13	56.8291	0.2084
Genomic prevalence weighting	0.001	0.206276	4452	239	82.905	4.45065
Genomic prevalence weighting	0.001	0.229526	3528	329	83.0118	7.74118
Genomic prevalence weighting	0.001	0.249195	4664	57	75.7758	0.926076
Genomic prevalence weighting	0.001	0.393716	3454	43	61.0895	0.760524
Discriminatory weighting	0.0011	0.2423	4059	843	89.9202	18.6752
Discriminatory weighting	0.0011	0.249016	3435	439	83.0713	10.6167
Discriminatory weighting	0.0011	0.265473	3691	297	78.0668	6.28173
Discriminatory weighting	0.0011	0.30907	4898	80	69.8816	1.14139
Discriminatory weighting	0.0011	0.223171	3728	155	80.2756	3.33764
Discriminatory weighting	0.0011	0.198041	3438	421	88.9291	10.8898
Discriminatory weighting	0.0011	0.267106	4445	60	74.0216	0.999167
Discriminatory weighting	0.0011	0.227032	3643	396	84.3873	9.17304
Discriminatory weighting	0.0011	0.349338	3835	79	65.9501	1.35856
Discriminatory weighting	0.0011	0.30949	3929	186	71.3844	3.37936
Discriminatory weighting	0.0011	0.296428	3762	164	72.5834	3.16419
Discriminatory weighting	0.0011	0.243431	3916	875	91.0486	20.3441
Discriminatory weighting	0.0011	0.402947	3525	66	60.3803	1.13052
Discriminatory weighting	0.0011	0.307706	3818	179	71.5517	3.35457
Discriminatory weighting	0.0011	0.198389	4477	337	85.3087	6.42149
Discriminatory weighting	0.0011	0.303734	3450	79	70.7547	1.62018
Discriminatory weighting	0.0011	0.207819	3789	149	81.7652	3.21536
Discriminatory weighting	0.0011	0.277438	3667	153	74.5022	3.10849
Discriminatory weighting	0.0011	0.240013	4661	135	77.7092	2.25075
[truncated: 16,181 more rows]
