# Supplementary material for: Function-based selection of synthetic communities enables mechanistic microbiome studies
Source: ISME J. 2025 Sep 17;19(1):wraf209. doi: 10.1093/ismejo/wraf209 (PMC12507024; doi:10.1093/ismejo/wraf209)
Supplement: Supplementary_Information_wraf209 [file supplementary_information_wraf209.zip › Table S4.xlsx]

## Sheet: Sheet1
Number of strains encoding the same Pfam within HuSynCom	Number of Pfams	Culumative Pfams	Culumative Pfams (%)
1	931	4178	100
2	504	3247	77.7166
3	403	2743	65.6534
4	264	2340	56.0077
5	297	2076	49.6888
6	265	1779	42.5802
7	209	1514	36.2374
8	200	1305	31.235
9	288	1105	26.4481
10	817	817	19.5548
