# Supplementary material for: Function-based selection of synthetic communities enables mechanistic microbiome studies
Source: ISME J. 2025 Sep 17;19(1):wraf209. doi: 10.1093/ismejo/wraf209 (PMC12507024; doi:10.1093/ismejo/wraf209)
Supplement: Supplementary_Information_wraf209 [file supplementary_information_wraf209.zip › Table S5.xlsx]

## Sheet: 2025-03-20_IBD-nonIBD-different
Pfam	Differential prevalence (%) (positive values enriched in IBD, negative values enriched in nonIBD)	P-value
PF00001	0	0
PF00002	0	0
PF00003	0	0
PF00004	0	0
PF00005	0	0
PF00006	0	0
PF00007	0	0
PF00008	0	0
PF00009	0	0
PF00010	0	0
PF00011	-0.598802	0.3151026239255887
PF00012	0	0
PF00013	0	0
PF00014	0	0
PF00015	-4.52466	0.8389179424029402
PF00016	0.2018435040032287	0
PF00017	0	0
PF00018	-13.3755	1.9784360025590448
PF00019	0	0
PF00020	0	0
PF00021	-1.68539	0.6045260789710193
PF00022	-0.598802	0.3151026239255887
PF00023	-2.39521	1.2685454122945248
PF00024	-0.561798	0
PF00025	-1.1976	0.631553
PF00026	-0.561798	0
PF00027	0	0
PF00028	-11.4176	1.3921828830664975
PF00029	0	0
PF00030	-14.2199	2.0690004358533063
PF00031	0	0
PF00032	1.8334118280293348	0.6947410523087058
PF00033	-0.938572	0.11247829338370796
PF00034	-4.41364	1.0108718004865302
PF00035	-1.1976	0.631553
PF00036	-34.5186	9.835050791268175
PF00037	0	0
PF00038	-0.561798	0
PF00039	0	0
PF00040	0	0
PF00041	-2.99401	1.589112186882963
PF00042	10.35120769696562	1.4430849940937833
PF00043	3.898943685662381	0.2890292995146161
PF00044	-0.598802	0.3151026239255887
PF00045	1.8334118280293348	0.6947410523087058
PF00046	-0.561798	0
PF00047	-1.21106	0.10883738951432743
PF00048	0	0
PF00049	0	0
PF00050	0.22202785440355255	0
PF00051	0	0
PF00052	0	0
PF00053	-0.561798	0
PF00054	-3.87203	0.36716179221512796
PF00055	-0.450784	0
PF00056	0	0
PF00057	0	0
PF00058	-2.13618	0.46970192416269574
PF00059	-4.91153	0.41904984307102977
PF00060	0	0
PF00061	-4.40692	0.5452856713247659
PF00062	0.5988023952095809	0.3151026239255887
PF00063	0	0
PF00064	0	0
PF00066	0	0
PF00067	2.3952095808383236	1.2685454122945248
PF00068	-0.561798	0
PF00069	-1.1976	0.631553
PF00070	0	0
PF00071	0	0
PF00072	0	0
PF00073	0	0
PF00074	0	0
PF00075	-1.79641	0.9493631542860749
PF00076	-3.62982	1.4953995671420066
PF00077	-4.91153	0.41904984307102977
PF00078	0	0
PF00079	-0.672812	0.16992555592995323
PF00080	-2.53986	0.17830288015495674
PF00081	-1.1976	0.631553
PF00082	0	0
PF00083	0	0
PF00084	0.0370046	0
PF00085	0	0
PF00086	0	0
PF00087	0	0
PF00088	0	0
PF00089	-0.598802	0.3151026239255887
PF00090	-0.524793	0
PF00091	-0.598802	0.3151026239255887
PF00092	-0.598802	0.3151026239255887
PF00093	0	0
PF00094	1.1976047904191618	0.631553
PF00095	0	0
PF00096	-3.25977	0.8494774475764311
PF00097	-1.68539	0.6045260789710193
PF00098	-4.49438	2.1305136963493188
PF00100	0	0
PF00101	0	0
PF00102	0.42050730000671876	0
PF00103	0	0
PF00104	0	0
PF00105	-0.561798	0
PF00106	0	0
PF00107	-1.1976	0.631553
PF00108	0	0
PF00109	0	0
PF00110	0	0
PF00111	0	0
PF00112	0	0
PF00113	0	0
PF00114	1.2346094328197537	0.4467019667608832
PF00115	3.1655789544506483	0.284923
PF00116	8.376505416134023	1.603029735593316
PF00117	0	0
PF00118	0	0
PF00119	-0.598802	0.3151026239255887
PF00120	0	0
PF00121	0	0
PF00122	0	0
PF00123	0	0
PF00124	0	0
PF00125	-1.08659	0.20510699180028297
PF00126	0	0
PF00127	3.2530444728520487	0.6215919185430794
PF00128	0	0
PF00129	0	0
PF00130	0.635807	0.21307597539929807
PF00131	0	0
PF00132	0	0
PF00133	0	0
PF00134	0	0
PF00135	-1.1976	0.631553
PF00136	-24.1102	5.029937786767973
PF00137	-0.598802	0.3151026239255887
PF00139	1.6046558568256755	0.17193277830989273
PF00140	-1.1976	0.631553
PF00141	4.073874722465182	0.6984737839466931
PF00142	-0.598802	0.3151026239255887
PF00143	0	0
PF00144	0	0
PF00145	-0.598802	0.3151026239255887
PF00146	0	0
PF00147	-0.561798	0
PF00148	-3.39433	0.32631778797168526
PF00149	0	0
PF00150	-0.598802	0.3151026239255887
PF00151	0	0
PF00152	0	0
PF00153	-0.561798	0
PF00154	0	0
PF00155	0	0
PF00156	0	0
PF00157	-9.08296	1.1019356945656225
PF00158	0	0
PF00159	0	0
PF00160	0	0
PF00161	4.26563	1.5092182843610176
PF00162	0	0
PF00163	0	0
PF00164	0	0
PF00165	0	0
PF00166	-0.598802	0.3151026239255887
PF00167	0.746821	0.12846106727116685
PF00168	0	0
PF00169	0	0
PF00170	1.308618717620938	0.30924476238962556
PF00171	-0.598802	0.3151026239255887
PF00172	0	0
PF00173	0.5988023952095809	0.3151026239255887
PF00174	6.919868128910719	1.5055523379913647
PF00175	-0.598802	0.3151026239255887
PF00176	0	0
PF00177	-0.598802	0.3151026239255887
PF00178	0	0
PF00179	-3.89558	1.4262178731551418
PF00180	0	0
PF00181	0	0
PF00182	4.6726771176747635	0.8300468056999557
PF00183	-0.598802	0.3151026239255887
PF00184	0	0
PF00185	0	0
PF00186	-0.598802	0.3151026239255887
PF00187	0	0
PF00188	-3.29005	0.5836868821038909
PF00189	0	0
PF00190	0.48778846800780684	0
PF00191	0	0
PF00193	-2.24719	0.908032
PF00194	3.290049115252641	0.5836868821038907
PF00195	-11.4815	2.2834607352773912
PF00196	0	0
PF00197	0	0
PF00198	-1.79641	0.9493631542860749
PF00199	-12.6119	6.079383696575726
PF00200	0	0
PF00201	-1.34562	0.27422716205763603
PF00202	0	0
PF00203	-0.598802	0.3151026239255887
PF00204	0	0
PF00205	-0.598802	0.3151026239255887
PF00206	0	0
PF00207	-2.39521	1.2685454122945248
PF00208	0	0
PF00209	0	0
PF00210	0	0
PF00211	-36.0863	10.950521686227127
PF00212	0	0
PF00213	-1.1976	0.631553
PF00214	0	0
PF00215	0	0
PF00216	0	0
PF00217	-17.2341	3.039810594221497
PF00218	0	0
PF00219	0	0
PF00220	-1.1236	0.3018504699309064
PF00221	-0.598802	0.3151026239255887
PF00223	0	0
PF00224	0	0
PF00225	0	0
PF00226	-0.598802	0.3151026239255887
PF00227	-16.3258	2.591498529282953
PF00228	0	0
PF00229	0.8208302496131332	0.10727714630076512
PF00230	-2.39521	1.2685454122945248
PF00231	0	0
PF00232	-3.03102	1.2210010461816583
PF00233	-2.80899	1.2123762239269957
PF00234	0	0
PF00235	0	0
PF00236	0	0
PF00237	-0.598802	0.3151026239255887
PF00238	0	0
PF00239	0	0
PF00240	-4.46411	0.6119564971371589
PF00241	0	0
PF00242	0	0
PF00243	0	0
PF00244	0	0
PF00245	-0.598802	0.3151026239255887
PF00246	-8.75328	2.166239128114106
PF00248	0	0
PF00249	-14.3174	2.8384138564344497
PF00250	0	0
PF00251	0	0
PF00252	-0.598802	0.3151026239255887
PF00253	-0.598802	0.3151026239255887
PF00254	0	0
PF00255	0	0
PF00257	0	0
PF00258	-0.598802	0.3151026239255887
PF00260	0	0
PF00261	-0.450784	0
PF00262	0	0
PF00263	-19.932	4.183296461097289
PF00264	0	0
PF00265	-0.598802	0.3151026239255887
PF00266	0	0
PF00267	-0.225392	0
PF00268	-0.598802	0.3151026239255887
PF00269	-6.46908	1.2666740425917211
PF00270	0	0
PF00271	0	0
PF00272	0	0
PF00273	0	0
PF00274	0.37004642400592136	0
PF00275	0	0
PF00276	0	0
PF00277	-13.4899	3.1821080666330785
PF00278	0	0
PF00280	0	0
PF00281	-0.598802	0.3151026239255887
PF00282	-0.598802	0.3151026239255887
PF00283	0	0
PF00284	0	0
PF00285	0	0
PF00286	0	0
PF00287	0	0
PF00288	-0.598802	0.3151026239255887
PF00289	-1.1976	0.631553
PF00290	-0.598802	0.3151026239255887
PF00291	0	0
PF00292	-1.01258	0.13997123699034636
PF00293	0	0
PF00294	0	0
PF00295	0	0
PF00296	2.7215232456435423	0.2589824509377854
PF00297	-0.598802	0.3151026239255887
PF00298	0	0
PF00299	0	0
PF00300	0	0
PF00301	-1.1976	0.631553
PF00302	-0.598802	0.3151026239255887
PF00303	-0.598802	0.3151026239255887
PF00304	0	0
PF00305	1.1976047904191618	0.631553
PF00306	0	0
PF00307	0	0
PF00308	0	0
PF00309	-0.598802	0.3151026239255887
PF00310	0	0
PF00311	6.0788535288972625	0.6066357089034721
PF00312	-1.1976	0.631553
PF00313	-2.99401	1.589112186882963
PF00314	0	0
PF00316	-9.65821	1.0719205324121355
PF00317	-0.598802	0.3151026239255887
PF00318	0	0
PF00319	0	0
PF00320	0	0
PF00321	0	0
PF00322	0	0
PF00323	0	0
PF00324	0	0
PF00325	-2.58023	0.5533984566378004
PF00326	0	0
PF00327	0	0
PF00328	-4.30263	1.3283493608993775
PF00329	-0.598802	0.3151026239255887
PF00330	-0.598802	0.3151026239255887
PF00331	-1.1976	0.631553
PF00332	-2.13618	0.46970192416269574
PF00333	-0.598802	0.3151026239255887
PF00334	-1.83341	0.6947410523087058
PF00335	0	0
PF00336	0	0
PF00337	-1.42636	0.20525567932344765
PF00338	-0.598802	0.3151026239255887
PF00339	0	0
PF00340	-0.561798	0
PF00341	0	0
PF00342	-1.1976	0.631553
PF00343	0	0
PF00344	0	0
PF00345	4.968714256879499	0.6620661914360387
PF00346	0	0
PF00347	0	0
PF00348	0	0
PF00349	-3.88212	0.43100593430894024
PF00350	0	0
PF00351	1.1976047904191618	0.631553
PF00352	4.864428446477831	1.7648123068956818
PF00353	-18.065	3.860385677249001
PF00354	-1.52392	0.11800407810365525
PF00355	15.128170625042053	2.291832000307443
PF00356	-0.598802	0.3151026239255887
PF00357	0	0
PF00358	-0.185023	0
PF00359	-2.43221	0.9536016003429093
PF00360	1.1976047904191618	0.631553
PF00361	0	0
PF00362	-0.67954	0.0751467
PF00363	0	0
PF00364	0	0
PF00365	0	0
PF00366	0	0
PF00367	-0.746821	0.12846106727116685
PF00368	8.29577	1.192576568669678
PF00370	0	0
PF00372	0	0
PF00373	0	0
PF00374	-7.59268	1.7112809540987004
PF00375	0	0
PF00376	-1.79641	0.9493631542860749
PF00377	0	0
PF00378	-0.598802	0.3151026239255887
PF00379	-3.00074	0.5020088443891197
PF00380	0	0
PF00381	-0.0740093	0
PF00382	4.864428446477831	1.7648123068956818
PF00383	0	0
PF00384	-16.1239	4.208940149954017
PF00385	0	0
PF00386	3.8888515104622208	0.7310173069094148
PF00387	0	0
PF00388	6.751665208908026	0.6817872889627361
PF00389	-0.598802	0.3151026239255887
PF00390	-0.598802	0.3151026239255887
PF00391	-1.1976	0.631553
PF00392	-0.598802	0.3151026239255887
PF00393	-1.23461	0.4467019667608832
PF00394	-12.8978	2.1943256394035595
PF00395	-1.83341	0.6947410523087058
PF00396	0	0
PF00397	1.271614075220346	0.3607836119566569
PF00398	0	0
PF00399	0	0
PF00400	7.209177151315345	0.9225967985174297
PF00401	-1.94443	0.4350428684878967
PF00402	1.1976047904191618	0.631553
PF00403	-1.1976	0.631553
PF00404	-8.64227	2.306019750973582
PF00405	0	0
PF00406	-0.598802	0.3151026239255887
PF00407	0	0
PF00408	-0.598802	0.3151026239255887
PF00410	0	0
PF00411	0	0
PF00412	-2.85945	0.2351560823718285
PF00413	-2.34475	0.23447560498328066
PF00414	0	0
PF00415	-11.246	1.5735899142591958
PF00416	0	0
PF00418	1.7964071856287425	0.9493631542860749
PF00419	9.012312453744196	1.7166102508349985
PF00420	0	0
PF00421	0	0
PF00423	0	0
PF00424	-1.68539	0.6045260789710193
PF00425	0	0
PF00426	0	0
PF00427	-1.68539	0.6045260789710193
PF00428	2.4692188656395073	0.7885137517483929
PF00429	0	0
PF00430	0	0
PF00431	-10.1191	2.0740802410718517
PF00432	-13.8801	1.9914675400489426
PF00433	0.5988023952095809	0.3151026239255887
PF00434	0	0
PF00435	-0.561798	0
PF00436	-0.598802	0.3151026239255887
PF00437	-3.03102	1.2210010461816583
PF00438	0	0
PF00439	0	0
PF00440	0	0
PF00441	-0.598802	0.3151026239255887
PF00443	0	0
PF00444	-0.598802	0.3151026239255887
PF00445	7.141895983314271	1.335109807043581
PF00446	0	0
PF00447	2.9940119760479043	1.589112186882963
PF00448	-0.598802	0.3151026239255887
PF00449	-12.3192	1.6225279531025254
PF00450	-0.265761	0
PF00451	0	0
PF00452	0	0
PF00453	-1.1976	0.631553
PF00454	0.11101392720177627	0
PF00455	-1.79641	0.9493631542860749
PF00456	0	0
PF00457	-2.25392	0.22683757640640934
PF00458	0	0
PF00459	-0.598802	0.3151026239255887
PF00460	-3.81484	0.8344750906269491
PF00462	-0.598802	0.3151026239255887
PF00463	-1.33553	0.0860527
PF00464	0	0
PF00465	-0.598802	0.3151026239255887
PF00466	0	0
PF00467	0	0
PF00468	-1.79641	0.9493631542860749
PF00469	0	0
PF00471	-0.598802	0.3151026239255887
PF00472	0	0
PF00473	0	0
PF00474	0	0
PF00475	-0.598802	0.3151026239255887
PF00476	0	0
PF00477	0	0
PF00478	0	0
PF00479	-0.635807	0.21307597539929807
PF00480	0	0
PF00481	-4.19162	2.2344499115539147
PF00482	-7.89545	2.8158894810892097
PF00483	0	0
PF00484	-0.598802	0.3151026239255887
PF00485	0	0
PF00486	0	0
PF00487	2.4322142232389155	0.9536016003429093
PF00488	-0.598802	0.3151026239255887
PF00489	0	0
PF00490	-8.19148	1.8938057978163727
PF00491	-1.1976	0.631553
PF00493	0	0
PF00494	-24.3188	6.374519414672111
PF00496	-1.79641	0.9493631542860749
PF00497	0	0
PF00498	-1.1976	0.631553
PF00499	-2.43221	0.9536016003429093
PF00500	0	0
PF00501	0	0
PF00502	0	0
PF00503	0	0
PF00504	0.5988023952095809	0.3151026239255887
PF00505	-0.524793	0
PF00506	0	0
PF00507	-2.43221	0.9536016003429093
PF00508	0	0
PF00509	0	0
PF00510	5.1604655856825685	0.9458309740020938
PF00511	0	0
PF00512	0	0
PF00513	0	0
PF00514	-3.77447	0.29106919057300873
PF00515	0	0
PF00516	0	0
PF00517	0	0
PF00518	-2.06217	0.37918070057420256
PF00519	-7.11835	2.0439912095691257
PF00520	-1.87042	0.5680368276718866
PF00521	0	0
PF00522	0	0
PF00523	0	0
PF00524	0	0
PF00525	0	0
PF00526	0	0
PF00527	0	0
PF00528	0	0
PF00529	-2.39521	1.2685454122945248
PF00530	0	0
PF00531	0.635807	0.21307597539929807
PF00532	0	0
PF00533	-2.99401	1.589112186882963
PF00534	0	0
PF00535	0	0
PF00536	0	0
PF00537	0	0
PF00538	0.5988023952095809	0.3151026239255887
PF00539	0	0
PF00540	0	0
PF00541	-0.561798	0
PF00542	-1.1976	0.631553
PF00543	-0.598802	0.3151026239255887
PF00544	-8.70955	1.2979076242410679
PF00545	-14.0113	2.107708525941199
PF00547	-19.6898	3.458141999315988
PF00548	-0.524793	0
PF00549	-5.83328	1.1556012654493575
PF00550	0	0
PF00551	-0.598802	0.3151026239255887
PF00552	0	0
PF00553	-12.6892	1.6337878025072272
PF00554	2.3952095808383236	1.2685454122945248
PF00555	0	0
PF00556	0	0
PF00557	0	0
PF00558	-0.561798	0
PF00559	0	0
PF00560	-4.88798	0.5232716605960505
PF00561	-0.598802	0.3151026239255887
PF00562	0	0
PF00563	-3.03102	1.2210010461816583
PF00564	0	0
PF00565	-23.1851	4.974807157144935
PF00566	0	0
PF00567	0	0
PF00568	0	0
PF00569	0.0370046	0
PF00570	-1.1976	0.631553
PF00571	0	0
PF00572	0	0
PF00573	0	0
PF00574	0	0
PF00575	0	0
PF00576	-0.057189	0
PF00577	10.468949740967505	1.8849310203736704
PF00578	0	0
PF00579	0	0
PF00580	0	0
PF00581	-0.598802	0.3151026239255887
PF00582	-0.598802	0.3151026239255887
PF00583	0	0
PF00584	-1.1976	0.631553
PF00585	-8.79365	0.9790354189195537
PF00586	0	0
PF00587	0	0
PF00588	0	0
PF00589	0	0
PF00590	0	0
PF00591	0	0
PF00593	0	0
PF00594	0	0
PF00595	0	0
PF00596	-0.598802	0.3151026239255887
PF00598	0	0
PF00599	0	0
PF00600	0	0
PF00601	0	0
PF00602	0	0
PF00603	0	0
PF00604	0	0
PF00605	0	0
PF00606	0	0
PF00607	0	0
PF00608	-0.561798	0
PF00609	-7.27309	1.244031922851548
PF00610	0	0
PF00611	0	0
PF00612	0	0
PF00613	0	0
PF00614	0	0
PF00615	0	0
PF00616	0	0
PF00617	0	0
PF00618	0	0
PF00619	0	0
PF00620	0	0
PF00621	0	0
PF00622	0	0
PF00623	0	0
PF00624	0	0
PF00625	-0.598802	0.3151026239255887
PF00626	0	0
PF00627	-2.07562	0.15661711680940377
PF00628	-1.08659	0.20510699180028297
PF00629	-8.62545	1.2509501976074873
PF00630	2.765256004844244	0.40010065586795124
PF00631	0	0
PF00632	0	0
PF00633	0	0
PF00634	0.0370046	0
PF00635	-5.21093	0.8651492949589004
PF00636	0	0
PF00637	0	0
PF00638	0	0
PF00639	-0.598802	0.3151026239255887
PF00640	0	0
PF00641	0.9688488192155029	0.0847218
PF00642	0	0
PF00643	-3.22277	0.7600167770115704
PF00644	-1.88387	0.1796459574260276
PF00645	0	0
PF00646	0	0
PF00647	0	0
PF00648	9.44291	1.109106466857805
PF00649	0	0
PF00650	0	0
PF00651	0.5988023952095809	0.3151026239255887
PF00652	-5.57424	1.496314861983428
PF00653	0.635807	0.21307597539929807
PF00654	0	0
PF00656	-4.03687	0.6001794754086109
PF00657	0	0
PF00658	0	0
PF00659	-0.524793	0
PF00660	0	0
PF00661	0	0
PF00662	-0.0370046	0
PF00664	0	0
PF00665	0	0
PF00666	0	0
PF00667	-16.3796	3.301354115571655
PF00668	-0.740093	0.0617263
PF00669	-1.53065	0.18922313411973862
PF00670	-4.19162	2.2344499115539147
PF00672	0	0
PF00673	0	0
PF00674	0	0
PF00675	0	0
PF00676	-0.598802	0.3151026239255887
PF00677	0	0
PF00679	0	0
PF00680	-0.302765	0
PF00681	-1.1236	0.3018504699309064
PF00682	0	0
PF00683	0	0
PF00684	-1.1976	0.631553
PF00685	0.2657606136042432	0
PF00686	-0.709816	0.14503599313458207
PF00687	0	0
PF00688	-3.30351	0.39126747289204117
PF00689	0	0
PF00690	-1.1976	0.631553
PF00691	0	0
PF00692	0	0
PF00693	0	0
PF00694	-0.598802	0.3151026239255887
PF00695	0	0
PF00696	0	0
PF00697	-1.1976	0.631553
PF00698	-1.79641	0.9493631542860749
PF00699	-11.1519	1.4033116725058479
PF00700	-5.61125	1.3882694135459788
PF00701	0	0
PF00702	0	0
PF00703	0	0
PF00704	-0.598802	0.3151026239255887
PF00705	4.827423804077239	2.061138588086413
PF00706	0	0
PF00707	-0.598802	0.3151026239255887
PF00708	-3.06802	1.0199296380358258
PF00709	0	0
PF00710	0	0
PF00711	-0.561798	0
PF00712	-1.79641	0.9493631542860749
PF00713	0	0
PF00714	0	0
PF00715	0	0
PF00716	0	0
PF00717	0	0
PF00718	0	0
PF00719	-12.3024	2.326557651774292
PF00720	0	0
PF00721	0	0
PF00722	-0.598802	0.3151026239255887
PF00723	-4.86443	1.7648123068956818
PF00724	-0.598802	0.3151026239255887
PF00725	-2.50622	0.6832113325671502
PF00726	0	0
PF00727	0	0
PF00728	0	0
PF00729	0	0
PF00730	-0.598802	0.3151026239255887
PF00731	0	0
PF00732	-20.1608	4.713937400253119
PF00733	0	0
PF00734	0	0
PF00735	-5.45987	0.48599719581854534
PF00736	1.9444257552311104	0.43504286848789664
PF00737	0	0
PF00738	0	0
PF00739	0	0
PF00740	0	0
PF00741	0	0
PF00742	0	0
PF00743	-8.49425	3.082435083633826
PF00745	-1.85023	0.14085802544241596
PF00746	-5.61125	1.3882694135459788
PF00747	0	0
PF00748	-0.561798	0
PF00749	0	0
PF00750	0	0
PF00751	2.4322142232389155	0.9536016003429093
PF00752	3.1420305456502726	0.7945847868829866
PF00753	0	0
PF00754	0	0
PF00755	0	0
PF00756	0	0
PF00757	0	0
PF00758	0	0
PF00759	-3.77784	0.9035193784643847
PF00760	0.2590324968041444	0
PF00761	0	0
PF00762	-4.64576	0.40937581938435536
PF00763	-1.1976	0.631553
PF00764	0	0
PF00765	-0.753549	0.081844
PF00766	0	0
PF00767	0	0
PF00768	-1.1976	0.631553
PF00769	0.6728116800107649	0.16992555592995323
PF00770	-0.561798	0
PF00771	-4.63567	0.7290008534574326
PF00772	-0.598802	0.3151026239255887
PF00773	0	0
PF00775	-1.27834	0.1656812935301044
PF00777	-0.524793	0
PF00778	6.018300477696295	0.9834015635677459
PF00779	0	0
PF00780	-12.1106	1.8567155991211606
PF00781	0	0
PF00782	-11.1788	1.941611590801909
PF00784	0	0
PF00786	0	0
PF00787	0	0
PF00788	0.635807	0.21307597539929807
PF00789	0.9183879432146931	0.0462077
PF00790	0	0
PF00791	-8.13766	1.2920333804941508
PF00792	0	0
PF00793	0	0
PF00794	0	0
PF00795	0	0
PF00796	0	0
PF00797	-6.68775	0.6923661109677417
PF00798	0	0
PF00799	1.8334118280293348	0.6947410523087058
PF00800	-1.1976	0.631553
PF00801	-3.03102	1.2210010461816583
PF00802	0.5988023952095809	0.3151026239255887
PF00803	0	0
PF00804	-1.68539	0.6045260789710193
PF00805	-3.59281	1.9110760893826362
PF00806	0	0
PF00807	0	0
PF00808	0.0740093	0
PF00809	0	0
PF00810	0	0
PF00811	0	0
PF00812	0	0
PF00813	-4.93171	0.6776702235014272
PF00814	0	0
PF00815	0	0
PF00816	0.5416134024086681	0
PF00817	0	0
PF00818	0	0
PF00819	0	0
PF00820	0	0
PF00821	-19.3702	3.9517219135774053
PF00822	0	0
PF00823	0	0
PF00825	-0.598802	0.3151026239255887
PF00827	2.5802327928412843	0.5533984566378004
PF00828	0	0
PF00829	-1.1976	0.631553
PF00830	-1.79641	0.9493631542860749
PF00831	0	0
PF00832	1.9074211128305187	0.4894581946136143
PF00833	2.506223508040099	0.6832113325671502
PF00834	0	0
PF00835	0	0
PF00836	0	0
PF00837	9.597658615353556	1.1858670236857523
PF00838	1.2346094328197537	0.4467019667608832
PF00839	0	0
PF00840	0	0
PF00841	0	0
PF00842	-0.598802	0.3151026239255887
PF00843	0	0
PF00844	0	0
PF00845	-3.14876	0.6386661369334627
PF00846	0	0
PF00847	-2.11936	0.1391999279474894
PF00848	3.7778375832604465	0.9035193784643847
PF00849	0	0
PF00850	-6.17641	0.5504955825444473
PF00851	0	0
PF00852	-5.21429	0.4317803588197718
PF00853	0	0
PF00854	0.5617977528089853	0
PF00855	0	0
PF00856	0	0
PF00857	-1.90742	0.4894581946136143
PF00858	0	0
PF00859	0	0
PF00860	0	0
PF00861	-0.598802	0.3151026239255887
PF00862	0	0
PF00863	0	0
PF00864	-1.1236	0.3018504699309064
PF00865	0	0
PF00866	0.8948395344143174	0.0939951
PF00867	3.6668236560586696	1.2605924369853292
PF00868	0	0
PF00869	0	0
PF00870	0	0
PF00871	0	0
PF00872	0	0
PF00873	0	0
PF00874	-1.87042	0.5680368276718866
PF00875	3.475072327255602	0.57432
PF00876	0	0
PF00877	-0.598802	0.3151026239255887
PF00878	0	0
PF00879	-1.24134	0.15890888729427385
PF00880	0	0
PF00881	0	0
PF00882	-2.27747	0.25103467978044924
PF00883	0.5517055776088284	0
PF00884	0	0
PF00885	-1.1976	0.631553
PF00886	-1.1976	0.631553
PF00887	0	0
PF00888	0	0
PF00889	0	0
PF00890	0	0
PF00891	-1.79641	0.9493631542860749
PF00892	0	0
PF00893	-6.13604	1.8575222729053287
PF00894	0	0
PF00895	0	0
PF00897	0	0
PF00898	0	0
PF00899	0	0
PF00900	3.7038282984592614	1.1040281487499428
PF00901	0	0
PF00902	-1.1976	0.631553
PF00903	0	0
PF00904	0	0
PF00905	0	0
PF00906	0	0
PF00907	0	0
PF00908	-0.598802	0.3151026239255887
PF00909	-0.598802	0.3151026239255887
PF00910	-0.598802	0.3151026239255887
PF00912	0	0
PF00913	0	0
PF00915	0	0
PF00916	-0.598802	0.3151026239255887
PF00917	0	0
PF00918	0	0
PF00919	0	0
PF00920	0	0
PF00921	-0.561798	0
PF00922	0	0
PF00923	-1.79641	0.9493631542860749
PF00924	0	0
PF00925	0	0
PF00926	-0.598802	0.3151026239255887
PF00927	0	0
PF00928	-0.561798	0
PF00929	0	0
PF00930	-1.1976	0.631553
PF00931	-2.61724	0.509876
PF00932	-0.148019	0
PF00933	0	0
PF00934	0.635807	0.21307597539929807
PF00935	3.6668236560586696	1.2605924369853292
PF00936	2.334656529637371	0.2376106156442273
PF00937	0	0
PF00938	-0.561798	0
PF00939	0	0
PF00940	-2.92673	0.45892511872830916
PF00941	-4.33964	1.1955002261144587
PF00942	-5.43968	0.7606109172099013
PF00943	0	0
PF00944	-0.561798	0
PF00945	0	0
PF00946	0	0
PF00947	0	0
PF00948	0	0
PF00949	-10.2469	1.9957774798842352
PF00950	0	0
PF00951	0	0
PF00952	0	0
PF00953	0	0
PF00954	0	0
PF00955	-2.13618	0.46970192416269574
PF00956	0	0
PF00957	-0.265761	0
PF00958	0	0
PF00959	-10.4757	2.8252850502658284
PF00960	0	0
PF00961	-1.61138	0.3467737182441314
PF00962	-6.84586	1.6828195806848394
PF00963	-10.0249	2.387775451089941
PF00964	0	0
PF00965	0	0
PF00967	0	0
PF00969	0	0
PF00970	-2.39521	1.2685454122945248
PF00971	-5.39595	1.3216522586332595
PF00972	0	0
PF00973	0	0
PF00974	0	0
PF00975	-9.38909	2.276278717061094
PF00976	0	0
PF00977	0	0
PF00978	0	0
PF00979	0	0
PF00980	0	0
PF00981	0	0
PF00982	-1.87042	0.5680368276718866
PF00983	0	0
PF00984	0	0
PF00985	0	0
PF00986	0	0
PF00988	0	0
PF00989	0	0
PF00990	-1.1976	0.631553
PF00992	0	0
PF00993	-0.561798	0
PF00994	-1.83341	0.6947410523087058
PF00995	0	0
PF00996	2.492767274439881	0.22352539346951852
PF00997	0	0
PF00998	0	0
PF00999	0	0
PF01000	-0.598802	0.3151026239255887
PF01001	0	0
PF01002	0	0
PF01003	0	0
PF01004	0.0269125	0
PF01005	0	0
PF01006	0	0
PF01007	-3.37079	1.517565040410504
PF01008	-8.53125	2.827482076535713
PF01010	2.223642602435575	0.16438264368633793
PF01011	-0.635807	0.21307597539929807
PF01012	0	0
PF01014	0	0
PF01015	5.537240126488596	1.6297478840411859
PF01016	-0.598802	0.3151026239255887
PF01017	0	0
PF01018	-0.598802	0.3151026239255887
PF01019	-2.7888	0.20667389630108818
PF01020	1.1976047904191618	0.631553
PF01021	0	0
PF01022	0	0
PF01023	-0.561798	0
PF01024	2.2034582520352552	0.2723406441763911
PF01025	0	0
PF01026	0	0
PF01027	-4.30263	1.3283493608993775
PF01028	-4.98217	1.6799036131471419
PF01029	-0.598802	0.3151026239255887
PF01030	-7.25964	2.843284478536726
PF01031	0	0
PF01032	0	0
PF01033	0	0
PF01034	0	0
PF01035	-0.598802	0.3151026239255887
PF01036	2.9940119760479043	1.589112186882963
PF01037	0	0
PF01039	0	0
PF01040	-0.598802	0.3151026239255887
PF01041	0	0
PF01042	-1.1976	0.631553
PF01043	0	0
PF01044	0	0
PF01047	0	0
PF01048	0	0
PF01049	0	0
PF01050	-7.18563	3.872928619246527
PF01051	0.5617977528089853	0
PF01052	-3.35733	0.3320193371303698
PF01053	0	0
PF01054	0	0
PF01055	0	0
PF01056	0	0
PF01057	-7.19908	1.1761413987647447
PF01058	-0.598802	0.3151026239255887
PF01059	-2.21019	0.6653617884748644
PF01060	1.412904528022608	0.12478032824889826
PF01061	-0.598802	0.3151026239255887
PF01062	5.086456300881384	1.0511882500806198
PF01063	0	0
PF01064	0	0
PF01065	-0.561798	0
PF01066	0	0
PF01067	0	0
PF01068	-17.4931	3.0602079587068185
PF01070	0	0
PF01071	0	0
PF01073	0	0
PF01074	-4.86443	1.7648123068956818
PF01075	-0.598802	0.3151026239255887
PF01076	0	0
PF01077	-9.91388	2.6817002490044137
PF01078	0	0
PF01079	0.6290789208100662	0.066176
PF01080	0	0
PF01081	-1.1976	0.631553
PF01082	0	0
PF01083	0.0370046	0
PF01084	0	0
PF01085	0	0
PF01086	0	0
PF01087	-1.98143	0.39471312268740394
PF01088	-0.561798	0
PF01090	4.864428446477831	1.7648123068956818
PF01091	0	0
PF01092	3.7408329408598533	0.9904400659464097
PF01093	0	0
PF01094	-2.43221	0.9536016003429093
PF01095	-0.598802	0.3151026239255887
PF01096	-6.60028	1.018447754517691
PF01097	0	0
PF01098	0	0
PF01099	0	0
PF01101	0	0
PF01102	0.5988023952095809	0.3151026239255887
PF01103	0	0
PF01104	0	0
PF01105	0.6728116800107649	0.16992555592995323
PF01106	-7.49849	0.7518614754856643
PF01107	0	0
PF01108	-3.33378	1.1658791409375882
PF01109	0	0
PF01110	0	0
PF01111	-3.22277	0.7600167770115704
PF01112	-0.333042	0
PF01113	-0.598802	0.3151026239255887
PF01114	-1.08659	0.20510699180028297
PF01115	0	0
PF01116	0	0
PF01117	-1.04959	0.1638516395947987
PF01118	0	0
PF01119	-0.598802	0.3151026239255887
PF01120	0	0
PF01121	0	0
PF01122	0	0
PF01123	0	0
PF01124	4.036870080064591	0.6001794754086109
PF01125	0	0
PF01126	1.7964071856287425	0.9493631542860749
PF01127	-5.53724	1.6297478840411859
PF01128	0	0
PF01129	-13.7994	2.1980928949769223
PF01130	0	0
PF01131	0	0
PF01132	-1.1976	0.631553
PF01133	0	0
PF01134	0	0
PF01135	-0.598802	0.3151026239255887
PF01136	0	0
PF01137	10.80871963937294	2.222529587649438
PF01138	0	0
PF01139	-5.98802	3.213161596161931
PF01140	0	0
PF01141	0	0
PF01142	7.962726232927404	1.2721297070921807
PF01144	-6.84586	1.6828195806848394
PF01145	0	0
PF01146	0	0
PF01147	0	0
PF01148	0	0
PF01149	-3.58609	0.5215586446893518
PF01150	-2.80899	1.2123762239269957
PF01151	0	0
PF01152	-18.176	4.040014714501628
PF01153	0	0
PF01154	2.9132745744466133	0.44256591337328854
PF01155	-5.16047	0.9458309740020938
PF01156	-5.42623	2.3510863659701053
PF01157	4.864428446477831	1.7648123068956818
PF01158	-1.08659	0.20510699180028297
PF01159	0	0
PF01160	0	0
PF01161	-3.15212	0.23379314751377153
PF01163	-5.08646	1.0511882500806198
PF01165	0	0
PF01166	1.9444257552311104	0.43504286848789664
PF01167	0	0
PF01168	0	0
PF01169	-4.83752	0.42117202003318993
PF01170	0	0
PF01171	0	0
PF01172	3.7038282984592614	1.1040281487499428
PF01174	-1.79641	0.9493631542860749
PF01175	-0.672812	0.16992555592995323
PF01176	-0.598802	0.3151026239255887
PF01177	0	0
PF01179	0.8948395344143174	0.0939951
PF01180	0	0
PF01182	0	0
PF01183	0	0
PF01184	-6.00821	0.6798833653026134
PF01185	0	0
PF01186	4.228621408867658	1.7757103354155037
PF01187	-0.00336406	0
PF01189	0	0
PF01190	0.5988023952095809	0.3151026239255887
PF01191	6.099037879297585	2.0455227572258003
PF01192	-1.1976	0.631553
PF01193	-0.598802	0.3151026239255887
PF01194	3.629819013658077	1.4953995671420066
PF01195	0	0
PF01196	0	0
PF01197	-1.79641	0.9493631542860749
PF01198	4.864428446477831	1.7648123068956818
PF01199	0.635807	0.21307597539929807
PF01200	4.827423804077239	2.061138588086413
PF01201	4.864428446477831	1.7648123068956818
PF01202	-0.598802	0.3151026239255887
PF01203	-0.561798	0
PF01204	-0.598802	0.3151026239255887
PF01205	-1.79641	0.9493631542860749
PF01206	-0.598802	0.3151026239255887
PF01207	0	0
PF01208	-0.598802	0.3151026239255887
PF01209	0	0
PF01210	0	0
PF01212	0	0
PF01213	0	0
PF01214	0	0
PF01215	0	0
PF01216	1.1976047904191618	0.631553
PF01217	0	0
PF01218	4.59867	0.7610396156403979
PF01219	-0.635807	0.21307597539929807
PF01220	0	0
PF01221	0	0
PF01222	4.376639978470026	1.092917668793008
PF01223	1.0865908632173813	0.20510699180028297
PF01225	0	0
PF01226	-12.2351	3.691682753253037
PF01227	-0.598802	0.3151026239255887
PF01228	0	0
PF01229	-8.75328	2.166239128114106
PF01230	-0.598802	0.3151026239255887
PF01231	0.5988023952095809	0.3151026239255887
PF01232	-1.1976	0.631553
PF01233	0	0
PF01234	0.5988023952095809	0.3151026239255887
PF01235	0	0
PF01237	0	0
PF01238	-0.598802	0.3151026239255887
PF01239	-3.37079	1.517565040410504
PF01241	0	0
PF01242	-2.39521	1.2685454122945248
PF01243	-0.598802	0.3151026239255887
PF01244	0	0
PF01245	-1.1976	0.631553
PF01246	6.7348449169077576	2.091627291847413
PF01247	-6.10577	2.179339640458787
PF01248	-9.27807	2.3912027123273205
PF01249	0	0
PF01250	-0.598802	0.3151026239255887
PF01251	0	0
PF01252	-0.598802	0.3151026239255887
PF01253	-2.43221	0.9536016003429093
PF01254	0	0
PF01255	0	0
PF01256	-0.598802	0.3151026239255887
PF01257	-5.38922	2.8854794057264845
PF01258	-2.39521	1.2685454122945248
PF01259	-1.1976	0.631553
PF01261	0	0
PF01262	0	0
PF01263	0	0
PF01264	0	0
PF01265	0	0
PF01266	0	0
PF01267	0	0
PF01268	0	0
PF01269	-5.14365	0.5590271536549918
PF01270	-7.33365	2.3315873537328984
PF01271	0	0
PF01272	-0.598802	0.3151026239255887
PF01273	0	0
PF01274	-6.86604	0.8661574578748246
PF01275	0	0
PF01276	-1.79641	0.9493631542860749
PF01277	0	0
PF01278	9.31508	2.468174425004252
PF01279	0	0
PF01280	3.7408329408598533	0.9904400659464097
PF01281	0	0
PF01282	1.8334118280293348	0.6947410523087058
PF01283	-1.1236	0.3018504699309064
PF01284	0	0
PF01285	0	0
PF01286	0	0
PF01287	-0.524793	0
PF01288	0	0
PF01289	-8.21503	1.013726272017187
PF01290	0	0
PF01291	0	0
PF01292	-9.08632	1.6298359150107398
PF01293	0	0
PF01294	-0.561798	0
PF01295	10.80871963937294	2.222529587649438
PF01296	0	0
PF01297	0	0
PF01298	1.9814303976317036	0.39471312268740394
PF01299	0	0
PF01300	-0.598802	0.3151026239255887
PF01301	0	0
PF01302	0	0
PF01303	0	0
PF01304	0	0
PF01306	-0.709816	0.14503599313458207
PF01307	0	0
PF01308	0	0
PF01309	0	0
PF01310	-0.561798	0
PF01311	-7.96273	1.2721297070921807
PF01312	-5.23447	1.0047710397181968
PF01313	-5.90056	0.7492690931002846
PF01314	-4.2959	0.5845952254731221
PF01315	-3.14203	0.7945847868829866
PF01316	-1.1976	0.631553
PF01318	0	0
PF01320	-0.642535	0.0723799
PF01321	-1.1976	0.631553
PF01322	1.1976047904191618	0.631553
PF01323	-4.14116	0.46372954086982504
PF01324	0	0
PF01325	-2.39521	1.2685454122945248
PF01326	0	0
PF01327	0	0
PF01328	0	0
PF01329	2.3952095808383236	1.2685454122945248
PF01330	-1.1976	0.631553
PF01331	-0.191751	0
PF01333	-12.4437	1.8316249082548925
PF01335	0	0
PF01336	0	0
PF01337	-21.3214	5.228811769525574
PF01338	0	0
PF01339	-8.85757	1.3350776346855964
PF01340	5.345488797685528	0.9065624372635692
PF01341	0	0
PF01342	0	0
PF01343	0	0
PF01344	-0.672812	0.16992555592995323
PF01345	-4.17816	0.45766495237126475
PF01346	-0.598802	0.3151026239255887
PF01347	-3.29678	0.9744594584820708
PF01348	-0.598802	0.3151026239255887
PF01349	0	0
PF01350	0	0
PF01351	-0.598802	0.3151026239255887
PF01352	0	0
PF01353	0	0
PF01355	0	0
PF01356	0	0
PF01357	0	0
PF01358	0	0
PF01359	0	0
PF01361	-12.7834	2.083874105992892
PF01363	0	0
PF01364	-6.80885	1.7946322305712394
PF01365	0	0
PF01366	0	0
PF01367	-1.1976	0.631553
PF01368	0	0
PF01369	0	0
PF01370	0	0
PF01371	-4.22862	1.7757103354155037
PF01372	0	0
PF01373	1.5878355648253972	0.10228199487084702
PF01374	-1.01258	0.13997123699034636
PF01375	0.0740093	0
PF01376	0	0
PF01378	1.7964071856287425	0.9493631542860749
PF01379	-11.0375	3.211398900289746
PF01380	0	0
PF01381	0	0
PF01382	0	0
PF01383	0	0
PF01384	0	0
PF01385	-1.34562	0.27422716205763603
PF01386	0.5617977528089853	0
PF01387	-2.24719	0.908032
PF01388	0	0
PF01389	-7.94927	0.8590824542823787
PF01390	0	0
PF01391	-5.46323	2.0265893627993257
PF01392	0	0
PF01393	0	0
PF01394	0	0
PF01395	0	0
PF01396	-3.03102	1.2210010461816583
PF01397	0	0
PF01398	-4.9418	0.40955409648065844
PF01399	0.5988023952095809	0.3151026239255887
PF01400	-18.6268	4.054581122915966
PF01401	9.479916571351673	1.1056181665821962
PF01402	-7.18563	3.872928619246527
PF01403	0	0
PF01404	-0.561798	0
PF01405	0	0
PF01406	0	0
PF01407	0	0
PF01408	0	0
PF01409	0	0
PF01410	-0.561798	0
PF01411	0	0
PF01412	0	0
PF01413	-0.561798	0
PF01414	0	0
PF01415	0	0
PF01416	0	0
PF01417	0.5988023952095809	0.3151026239255887
PF01418	-2.46922	0.7885137517483929
PF01419	-2.13618	0.46970192416269574
PF01420	0	0
PF01421	0	0
PF01422	0	0
PF01423	3.6668236560586696	1.2605924369853292
PF01424	-1.27161	0.3607836119566569
PF01425	-6.02503	2.6450931760192757
PF01426	0	0
PF01427	-1.79641	0.9493631542860749
PF01428	0	0
PF01429	-0.561798	0
PF01430	-3.03102	1.2210010461816583
PF01431	0.524793	0
PF01432	0	0
PF01433	-0.709816	0.14503599313458207
PF01434	0	0
PF01435	0	0
PF01436	-5.53724	1.6297478840411859
PF01437	0	0
PF01439	0	0
PF01440	0	0
PF01441	0	0
PF01442	-0.376775	0
PF01443	0	0
PF01445	0	0
PF01446	10.72461817937159	1.6791292846058041
PF01447	-0.871291	0.057595262266389106
PF01448	0	0
PF01450	0	0
PF01451	-0.598802	0.3151026239255887
PF01452	0	0
PF01453	0	0
PF01454	0	0
PF01455	-6.72812	1.035086755651335
PF01456	0	0
PF01457	0.4070510664065141	0
PF01458	0	0
PF01459	0	0
PF01462	-0.561798	0
PF01463	0.5988023952095809	0.3151026239255887
PF01464	0	0
PF01465	1.1976047904191618	0.631553
PF01466	-0.561798	0
PF01467	0	0
PF01468	2.3952095808383236	1.2685454122945248
PF01469	-8.95849	1.6908184604151117
PF01470	-9.83314	1.6318712451029609
PF01471	-1.79641	0.9493631542860749
PF01472	-2.43221	0.9536016003429093
PF01473	1.3153468344210353	0.17341174936174814
PF01474	1.1976047904191618	0.631553
PF01475	0	0
PF01476	0	0
PF01477	0	0
PF01478	-6.69784	2.2970630179771994
PF01479	0	0
PF01480	0	0
PF01481	0	0
PF01483	-0.901568	0.10362721220949296
PF01484	0	0
PF01485	-1.01258	0.13997123699034636
PF01486	0	0
PF01487	-1.30862	0.30924476238962556
PF01488	-0.598802	0.3151026239255887
PF01490	-1.63157	0.0902098
PF01491	4.238713584067817	0.35542183248658793
PF01492	0	0
PF01493	-0.598802	0.3151026239255887
PF01494	0	0
PF01496	-2.39521	1.2685454122945248
PF01497	-0.598802	0.3151026239255887
PF01498	-0.413779	0
PF01499	0	0
PF01500	0	0
PF01501	-1.1976	0.631553
PF01502	-2.39521	1.2685454122945248
PF01503	0	0
PF01504	0	0
PF01505	5.9880239520958085	3.213161596161931
PF01506	0	0
PF01507	-0.598802	0.3151026239255887
PF01508	0	0
PF01509	-0.598802	0.3151026239255887
PF01510	0	0
PF01512	-0.598802	0.3151026239255887
PF01513	0	0
PF01514	-5.04272	0.6339281067919468
PF01515	0	0
PF01516	0	0
PF01517	0	0
PF01518	0	0
PF01519	1.1976047904191618	0.631553
PF01520	0	0
PF01521	-3.62645	0.2877077841138305
PF01522	0	0
PF01523	-4.86443	1.7648123068956818
PF01524	-1.1236	0.3018504699309064
PF01525	0	0
PF01526	-6.79203	0.8391876539363112
PF01527	-0.598802	0.3151026239255887
PF01528	0	0
PF01529	0	0
PF01530	0	0
PF01531	-2.39521	1.2685454122945248
PF01532	1.4398169952230546	0.09787
PF01533	-1.1236	0.3018504699309064
PF01534	0	0
PF01535	-6.45563	0.7186965759641427
PF01536	0	0
PF01537	0.5988023952095809	0.3151026239255887
PF01538	0	0
PF01539	0	0
PF01540	-1.08659	0.20510699180028297
PF01541	0	0
PF01542	0.5988023952095809	0.3151026239255887
PF01543	0	0
PF01544	0	0
PF01545	0	0
PF01546	0	0
PF01547	-0.598802	0.3151026239255887
PF01548	0	0
PF01549	0	0
PF01551	0	0
PF01552	1.1976047904191618	0.631553
PF01553	0	0
PF01554	0	0
PF01555	0	0
PF01556	0	0
PF01557	-1.1976	0.631553
PF01558	0	0
PF01559	0	0
PF01560	0	0
PF01561	0	0
PF01562	0	0
PF01563	0	0
PF01564	-3.10503	0.8885759480952297
PF01565	-1.79641	0.9493631542860749
PF01566	-0.635807	0.21307597539929807
PF01567	0	0
PF01568	-6.90641	0.7480919551444524
PF01569	0	0
PF01570	0	0
PF01571	-0.0370046	0
PF01573	0	0
PF01575	-0.598802	0.3151026239255887
PF01576	0	0
PF01577	0	0
PF01578	-4.79042	2.5592466291756613
PF01579	0	0
PF01580	0	0
PF01581	0	0
PF01582	-9.80287	2.9147246253677257
PF01583	-0.598802	0.3151026239255887
PF01584	-1.78968	0.2269236318764535
PF01585	0	0
PF01586	0	0
PF01588	0	0
PF01589	0	0
PF01590	-0.598802	0.3151026239255887
PF01591	-10.7919	2.476557946689618
PF01592	-0.598802	0.3151026239255887
PF01593	0	0
PF01594	0	0
PF01595	0	0
PF01596	-0.598802	0.3151026239255887
PF01597	-0.0370046	0
PF01599	0.6728116800107649	0.16992555592995323
PF01600	0	0
PF01601	0	0
PF01602	0	0
PF01603	0	0
PF01606	0	0
PF01607	0	0
PF01608	0	0
PF01609	0	0
PF01610	0	0
PF01611	0	0
PF01612	0	0
PF01613	-1.1976	0.631553
PF01614	-5.61125	1.3882694135459788
PF01616	0	0
PF01617	-4.19834	0.8469189302737721
PF01618	0	0
PF01619	-3.59281	1.9110760893826362
PF01620	0	0
PF01621	1.1976047904191618	0.631553
PF01623	0	0
PF01624	-0.598802	0.3151026239255887
PF01625	0	0
PF01627	-3.03102	1.2210010461816583
PF01628	-4.22862	1.7757103354155037
PF01629	0	0
PF01630	-7.86517	3.990765495083277
PF01632	-1.1976	0.631553
PF01633	-2.39521	1.2685454122945248
PF01634	-0.598802	0.3151026239255887
PF01635	0.0370046	0
PF01636	0	0
PF01637	-1.23461	0.4467019667608832
PF01638	-0.598802	0.3151026239255887
PF01639	0	0
PF01640	0.4507838256072034	0
PF01641	-4.79042	2.5592466291756613
PF01642	0	0
PF01643	0	0
PF01644	0	0
PF01645	0	0
PF01646	1.308618717620938	0.30924476238962556
PF01648	-0.598802	0.3151026239255887
PF01649	-0.598802	0.3151026239255887
PF01650	-1.2077	0.0838251
PF01652	0	0
PF01653	-0.598802	0.3151026239255887
PF01654	0	0
PF01655	4.376639978470026	1.092917668793008
PF01656	0	0
PF01657	0	0
PF01658	-3.06802	1.0199296380358258
PF01659	0	0
PF01660	0	0
PF01661	-0.598802	0.3151026239255887
PF01663	0	0
PF01664	0	0
PF01665	-1.1236	0.3018504699309064
PF01666	0	0
PF01667	3.629819013658077	1.4953995671420066
PF01668	0	0
PF01669	0	0
PF01670	-0.561798	0
PF01671	0	0
PF01672	0	0
PF01673	0	0
PF01674	-6.1495	0.9734712941652933
PF01676	0	0
PF01677	0	0
PF01678	-1.1976	0.631553
PF01679	-5.40268	0.7428330950964646
PF01680	-6.21005	1.5880838771129475
PF01681	0	0
PF01682	0	0
PF01683	0	0
PF01684	0	0
PF01686	-0.561798	0
PF01687	0	0
PF01688	0.0370046	0
PF01690	0	0
PF01691	0	0
PF01692	0	0
PF01693	-0.0370046	0
PF01694	0	0
PF01695	-0.598802	0.3151026239255887
PF01696	-0.413779	0
PF01697	2.889726165646252	0.33901571845447387
PF01698	-0.561798	0
PF01699	0	0
PF01700	0	0
PF01701	0	0
PF01702	0	0
PF01704	-8.9383	1.8179
PF01705	0	0
PF01706	-4.59194	0.49500954788912627
PF01707	0	0
PF01708	0	0
PF01709	0	0
PF01710	-5.28157	0.4772213321607304
PF01712	-3.70383	1.1040281487499428
PF01713	0	0
PF01715	0	0
PF01716	0	0
PF01717	-6.91987	1.5055523379913645
PF01718	0	0
PF01719	-9.39918	1.0690164311400647
PF01721	0	0
PF01722	11.067752136177083	2.04057
PF01723	0	0
PF01724	0	0
PF01725	-0.598802	0.3151026239255887
PF01726	-7.96945	2.384902241964766
PF01728	-4.79042	2.5592466291756613
PF01729	0	0
PF01730	-16.9178	2.7733756075736045
PF01731	-12.1072	2.208664321091542
PF01732	-3.25641	0.22882434058478038
PF01733	0	0
PF01734	0	0
PF01735	4.413644620870619	1.0108718004865302
PF01736	0	0
PF01737	-0.561798	0
PF01738	0	0
PF01739	-5.46323	2.0265893627993257
PF01740	-1.1976	0.631553
PF01741	-3.59281	1.9110760893826362
PF01742	0	0
PF01743	0	0
PF01744	0.7098163224113574	0.14503599313458213
PF01745	0	0
PF01746	-0.598802	0.3151026239255887
PF01747	-3.29678	0.9744594584820708
PF01749	0	0
PF01750	-9.30162	1.259442302978357
PF01751	0	0
PF01752	-1.1236	0.3018504699309064
PF01753	-2.47595	0.4040774905710713
PF01754	0	0
PF01755	3.020924443248333	0.24209540775107724
PF01756	0	0
PF01757	0	0
PF01758	-0.598802	0.3151026239255887
PF01759	0.5988023952095809	0.3151026239255887
PF01761	-0.598802	0.3151026239255887
PF01762	-16.6756	3.783499311125411
PF01763	0	0
PF01764	-4.33291	0.5705315557264063
PF01765	0	0
PF01766	0	0
PF01767	0	0
PF01768	0	0
PF01769	-0.598802	0.3151026239255887
PF01770	-1.95115	0.305274
PF01771	0	0
PF01773	2.5701406176411297	0.18960444908262597
PF01774	-22.6838	4.620879663435838
PF01775	0.14801856960236837	0
PF01776	0	0
PF01777	0	0
PF01778	0	0
PF01779	0	0
PF01780	4.302630693668842	1.3283493608993775
PF01781	0	0
PF01782	0	0
PF01783	0	0
PF01784	-1.1976	0.631553
PF01785	0	0
PF01786	0	0
PF01787	0	0
PF01788	0	0
PF01789	-9.0695	1.8583949830611428
PF01790	0	0
PF01791	0	0
PF01793	0	0
PF01794	3.572630020857165	0.3213123225443627
PF01795	0	0
PF01796	3.2160398304514577	0.6672056749843817
PF01797	-0.635807	0.21307597539929807
PF01798	3.6668236560586696	1.2605924369853292
PF01799	-4.86443	1.7648123068956818
PF01801	0	0
PF01802	0	0
PF01803	0	0
PF01804	-0.753549	0.081844
PF01805	0	0
PF01806	0	0
PF01807	0	0
PF01808	0	0
PF01809	-1.79641	0.9493631542860749
PF01810	-0.598802	0.3151026239255887
PF01812	-0.598802	0.3151026239255887
PF01813	-1.79641	0.9493631542860749
PF01814	-0.598802	0.3151026239255887
PF01815	4.968714256879499	0.6620661914360387
PF01816	-10.7986	1.7326621650521972
PF01817	-0.598802	0.3151026239255887
PF01818	1.7964071856287425	0.9493631542860749
PF01819	0	0
PF01820	0	0
PF01821	0	0
PF01822	0	0
PF01823	-4.90143	1.560553560614135
PF01824	-0.00672812	0
PF01825	0	0
PF01826	0	0
PF01827	0.5988023952095809	0.3151026239255887
PF01828	0.3330417816053295	0
PF01829	0	0
PF01830	0	0
PF01831	-0.524793	0
PF01832	-1.1976	0.631553
PF01833	-4.26563	1.5092182843610176
PF01834	4.696225526475139	0.4677555105385621
PF01835	-1.83341	0.6947410523087058
PF01837	-8.21839	1.064957203732612
PF01839	-1.83341	0.6947410523087058
PF01840	0	0
PF01841	0	0
PF01842	0	0
PF01843	0.5988023952095809	0.3151026239255887
PF01844	-1.1976	0.631553
PF01845	2.728251362443653	0.4211166811953192
PF01846	0	0
PF01847	0	0
PF01848	4.221893292067552	0.616214
PF01849	4.827423804077239	2.061138588086413
PF01850	-3.77784	0.9035193784643847
PF01851	-0.561798	0
PF01852	0.5988023952095809	0.3151026239255887
PF01853	0	0
PF01855	0	0
PF01856	0	0
PF01857	0	0
PF01858	0	0
PF01861	-3.00747	0.32625416874272073
PF01862	2.960371392047371	0.2284480409418578
PF01863	-0.598802	0.3151026239255887
PF01864	-2.91664	0.22873874012324374
PF01865	-2.43221	0.9536016003429093
PF01866	2.5802327928412843	0.5533984566378004
PF01867	0.5617977528089853	0
PF01868	2.9940119760479043	1.589112186882963
PF01869	0	0
PF01870	-2.25728	0.13344384472412468
PF01871	-1.74931	0.13172881360699903
PF01872	0	0
PF01873	6.025028594496401	2.6450931760192757
PF01874	4.6558568256744906	0.5748206585782553
PF01875	1.2884343672206136	0.0895489
PF01876	0.0370046	0
PF01877	3.7038282984592614	1.1040281487499428
PF01878	-4.88798	0.5232716605960505
PF01880	-0.783826	0.11645904258471357
PF01881	-7.89881	0.7916998527954568
PF01882	-1.1976	0.631553
PF01883	-2.99401	1.589112186882963
PF01884	-4.48429	0.3571195122747399
PF01885	-12.9987	1.8053943116428588
PF01886	1.1976047904191618	0.631553
PF01887	0.14129045280226116	0
PF01888	-1.1976	0.631553
PF01889	0	0
PF01890	-1.79641	0.9493631542860749
PF01891	-8.26549	1.7611292715976639
PF01893	0.5988023952095809	0.3151026239255887
PF01894	1.0865908632173813	0.20510699180028297
PF01895	-0.598802	0.3151026239255887
PF01896	1.4196326448227148	0.2288233108996549
PF01899	-0.891475	0.039628984550233046
PF01900	0.11101392720177627	0
PF01901	-3.8653	0.48969067903324276
PF01902	-29.9334	10.526955215332535
PF01903	-4.19162	2.2344499115539147
PF01904	-6.87277	0.7208548486857083
PF01905	3.653367422458455	0.36805682245037424
PF01906	-0.598802	0.3151026239255887
PF01907	-0.561798	0
PF01909	0	0
PF01910	3.07811	0.23491403003171335
PF01912	4.302630693668842	1.3283493608993775
PF01913	1.271614075220346	0.3607836119566569
PF01914	-1.1976	0.631553
PF01915	0	0
PF01916	-6.29752	1.1135015776567436
PF01917	0	0
PF01918	-0.524793	0
PF01920	1.3254390096212099	0.0890635
PF01921	-9.83314	1.6318712451029609
PF01922	3.1050259032496808	0.8885759480952297
PF01923	-0.598802	0.3151026239255887
PF01924	-9.35208	2.3669969019589976
PF01925	-1.87042	0.5680368276718866
PF01926	0	0
PF01927	-0.561798	0
PF01928	0	0
PF01929	0	0
PF01930	-0.0740093	0
PF01931	4.184888649666959	0.6340807300198439
PF01933	-12.4504	2.186514180680924
PF01934	-1.79641	0.9493631542860749
PF01935	0	0
PF01936	-4.82742	2.061138588086413
PF01937	12.19134764179506	2.2995917770834278
PF01938	-1.1976	0.631553
PF01939	-10.035	1.1708186790550834
PF01940	2.543228150440692	0.6090184195623917
PF01941	1.271614075220346	0.3607836119566569
PF01943	0	0
PF01944	-6.73484	2.091627291847413
PF01946	-0.598802	0.3151026239255887
PF01947	1.2346094328197537	0.4467019667608832
PF01948	-1.1976	0.631553
PF01949	0	0
PF01950	4.302630693668842	1.3283493608993775
PF01951	4.790419161676647	2.5592466291756613
PF01954	0.5988023952095809	0.3151026239255887
PF01955	0.44741976720715826	0
PF01956	2.506223508040099	0.6832113325671502
PF01957	-1.1976	0.631553
PF01958	-1.90742	0.4894581946136143
PF01959	3.4380676848550094	0.47901624981824875
PF01960	-2.39521	1.2685454122945248
PF01963	-2.54323	0.6090184195623917
PF01964	-0.598802	0.3151026239255887
PF01965	0	0
PF01966	0	0
PF01967	-2.54323	0.6090184195623917
PF01968	-4.98553	0.41715
PF01969	-8.08047	1.9779445823544335
PF01970	-1.38263	0.2485796941883186
PF01972	-0.598802	0.3151026239255887
PF01973	-1.13369	0.040649661750868316
PF01974	4.938437731279015	1.4088577094155226
PF01975	0	0
PF01976	-5.86692	0.5812659050186051
PF01977	-19.3467	7.850066377861945
PF01978	-5.46323	2.0265893627993257
PF01979	0	0
PF01980	-3.70383	1.1040281487499428
PF01981	1.2850703088205506	0.11242798985634399
PF01982	4.827423804077239	2.061138588086413
PF01983	-0.359954	0
PF01984	3.1050259032496808	0.8885759480952297
PF01985	-2.58023	0.5533984566378004
PF01986	-0.952029	0.0477914
PF01987	-3.36406	0.5240508964038731
PF01988	-5.44977	0.617658
PF01989	-23.3937	4.899427174214331
PF01990	-0.363318	0
PF01991	-2.04871	0.19266451030445944
PF01992	-0.703088	0.0630962
PF01993	0.6728116800107649	0.16992555592995323
PF01994	3.1050259032496808	0.8885759480952297
PF01995	0.0370046	0
PF01996	-14.092	2.3224211493301867
PF01997	2.4322142232389155	0.9536016003429093
PF01998	0	0
PF02001	-9.61784	4.47836
PF02002	-12.7565	1.7296274455070861
PF02005	-5.75927	1.1016505781578891
PF02006	4.228621408867658	1.7757103354155037
PF02007	6.2100518064993615	1.5880838771129475
PF02008	0	0
PF02009	0	0
PF02010	2.2539191280360598	0.22683757640640934
PF02011	-11.8785	2.773794938052229
PF02012	-0.598802	0.3151026239255887
PF02013	0	0
PF02014	0	0
PF02015	0	0
PF02016	-3.10503	0.8885759480952297
PF02017	-2.24719	0.908032
PF02018	-0.598802	0.3151026239255887
PF02019	0	0
PF02020	0	0
PF02021	0	0
PF02022	0	0
PF02023	0	0
PF02024	0	0
PF02025	0	0
PF02026	-11.3705	2.467095648392702
PF02027	0	0
PF02028	-5.90729	1.077067667686709
PF02029	0	0
PF02030	-4.8207	0.732162
PF02031	6.919868128910719	1.5055523379913647
PF02033	0	0
PF02035	0	0
PF02036	-6.6171	1.1183540499475282
PF02037	-7.50185	1.0094457801850945
PF02038	0	0
PF02040	-13.2779	2.824817034922909
PF02041	-1.87714	0.2742655272158164
PF02042	0.635807	0.21307597539929807
PF02043	0	0
PF02044	0	0
PF02045	0	0
PF02046	0	0
PF02048	0	0
PF02049	-8.78356	1.3766808778765183
PF02050	-9.41264	1.2290755821536847
PF02052	2.3952095808383236	1.2685454122945248
PF02053	0	0
PF02055	-3.03102	1.2210010461816583
PF02056	-5.68526	1.222975035185245
PF02057	-9.72886	3.3425120365517547
PF02058	0	0
PF02059	0	0
PF02060	0	0
PF02061	2.9940119760479043	1.589112186882963
PF02063	-2.80899	1.2123762239269957
PF02064	-0.561798	0
PF02065	0	0
PF02066	0	0
PF02067	0	0
PF02068	0	0
PF02069	5.345488797685528	0.9065624372635692
PF02070	0	0
PF02071	0	0
PF02072	0	0
PF02073	-3.70383	1.1040281487499428
PF02074	-8.15448	1.9711611088161918
PF02075	-1.1976	0.631553
PF02076	0	0
PF02077	3.999865437663998	0.6266070382750492
PF02078	-1.1236	0.3018504699309064
PF02079	0	0
PF02080	0	0
PF02081	3.7408329408598533	0.9904400659464097
PF02082	-0.598802	0.3151026239255887
PF02083	0	0
PF02084	0	0
PF02085	-7.18226	0.7182681025250717
PF02086	-1.1976	0.631553
PF02087	0	0
PF02088	0	0
PF02089	-0.551706	0
PF02090	0.635807	0.21307597539929807
PF02091	-13.0492	2.3448305292061455
PF02092	-8.06701	0.9515880380799407
PF02093	0	0
PF02095	0	0
PF02096	0	0
PF02097	0	0
PF02098	0	0
PF02099	0.5988023952095809	0.3151026239255887
PF02100	0	0
PF02101	0	0
PF02102	0.5988023952095809	0.3151026239255887
PF02104	1.1976047904191618	0.631553
PF02106	0	0
PF02107	-0.198479	0
PF02108	-3.9494	0.3385110776337227
PF02109	-0.561798	0
PF02110	-2.39521	1.2685454122945248
PF02112	4.191616766467066	2.2344499115539147
PF02113	0	0
PF02114	-12.8305	1.870261350051474
PF02115	0	0
PF02116	0.5988023952095809	0.3151026239255887
PF02117	0	0
PF02118	0	0
PF02119	-0.649263	0.0519381
PF02120	-10.0552	1.5997953186445464
PF02121	0	0
PF02122	0.0370046	0
PF02123	0	0
PF02124	0	0
PF02126	4.787055103276593	0.4134692499475185
PF02127	-0.635807	0.21307597539929807
PF02128	-0.561798	0
PF02129	0	0
PF02130	-0.598802	0.3151026239255887
PF02132	-1.1976	0.631553
PF02133	-2.38848	0.31780306374493705
PF02135	0	0
PF02136	-0.767005	0.0454896
PF02137	0	0
PF02138	0	0
PF02140	0	0
PF02141	0	0
PF02142	0	0
PF02144	0.5988023952095809	0.3151026239255887
PF02145	0	0
PF02146	-0.598802	0.3151026239255887
PF02148	0	0
[truncated: 15,930 more rows]
