# Supplementary material for: Function-based selection of synthetic communities enables mechanistic microbiome studies
Source: ISME J. 2025 Sep 17;19(1):wraf209. doi: 10.1093/ismejo/wraf209 (PMC12507024; doi:10.1093/ismejo/wraf209)
Supplement: Supplementary_Information_wraf209 [file supplementary_information_wraf209.zip › Table S6.xlsx]

## Sheet: Taxonomic assignments (GTDB)
MAG	Assignment
BritoIL_2016__W1_5_ST__bin_1	d__Archaea;p__Thermoplasmatota;c__Thermoplasmata;o__Methanomassiliicoccales;f__Methanomethylophilaceae;g__UBA71;s__UBA71 sp900767505
BritoIL_2016__W2_43_ST__bin_33	d__Archaea;p__Methanobacteriota;c__Methanobacteria;o__Methanobacteriales;f__Methanobacteriaceae;g__Methanobrevibacter_A;s__Methanobrevibacter_A sp900766745
BritoIL_2016__W3_22_ST__bin_129	d__Archaea;p__Thermoplasmatota;c__Thermoplasmata;o__Methanomassiliicoccales;f__Methanomethylophilaceae;g__UBA71;s__UBA71 sp006954465
CosteaPI_2017__mickey1-11-0-0__bin_19	d__Archaea;p__Thermoplasmatota;c__Thermoplasmata;o__Methanomassiliicoccales;f__Methanomassiliicoccaceae;g__Methanomassiliicoccus_A;s__Methanomassiliicoccus_A sp905203995
CosteaPI_2017__mickey2-11-30-0__bin_66	d__Archaea;p__Thermoplasmatota;c__Thermoplasmata;o__Methanomassiliicoccales;f__Methanomethylophilaceae;g__MX-02;s__MX-02 sp006954405
CosteaPI_2017__mickey2-11-30-0__bin_69	d__Archaea;p__Thermoplasmatota;c__Thermoplasmata;o__Methanomassiliicoccales;f__Methanomethylophilaceae;g__Methanomethylophilus;s__Methanomethylophilus alvus
FengQ_2015__SID31223__bin_1	d__Archaea;p__Methanobacteriota;c__Methanobacteria;o__Methanobacteriales;f__Methanobacteriaceae;g__Methanobrevibacter_A;s__Methanobrevibacter_A smithii
HMP_2012__SRS048870__bin_16	d__Archaea;p__Thermoplasmatota;c__Thermoplasmata;o__Methanomassiliicoccales;f__Methanomassiliicoccaceae;g__Methanomassiliicoccus_A;s__Methanomassiliicoccus_A intestinalis
VogtmannE_2016__MMRS88581325ST-27-0-0__bin_5	d__Archaea;p__Thermoplasmatota;c__Thermoplasmata;o__Methanomassiliicoccales;f__Methanomethylophilaceae;g__UBA71;s__UBA71 sp006954425
XieH_2016__YSZC12003_35515__bin_27	d__Archaea;p__Methanobacteriota;c__Methanobacteria;o__Methanobacteriales;f__Methanobacteriaceae;g__Methanobrevibacter_A;s__Methanobrevibacter_A smithii_A
XieH_2016__YSZC12003_35561__bin_51	d__Archaea;p__Thermoplasmatota;c__Thermoplasmata;o__Methanomassiliicoccales;f__Methanomethylophilaceae;g__UBA71;s__UBA71 sp905187815
YuJ_2015__SZAXPI015264-87__bin_27	d__Archaea;p__Methanobacteriota;c__Methanobacteria;o__Methanobacteriales;f__Methanobacteriaceae;g__Methanobrevibacter_A;s__Methanobrevibacter_A woesei
ZeeviD_2015__PNP_Main_127_megahit__bin_83	d__Archaea;p__Methanobacteriota;c__Methanobacteria;o__Methanobacteriales;f__Methanobacteriaceae;g__Methanosphaera;s__Methanosphaera stadtmanae
ZeeviD_2015__PNP_Main_133_megahit__bin_32	d__Archaea;p__Thermoplasmatota;c__Thermoplasmata;o__Methanomassiliicoccales;f__Methanomassiliicoccaceae;g__Methanomassiliicoccus_A;s__
ZeeviD_2015__PNP_Main_320_megahit__bin_59	d__Archaea;p__Thermoplasmatota;c__Thermoplasmata;o__Methanomassiliicoccales;f__Methanomethylophilaceae;g__UBA71;s__
ZeeviD_2015__PNP_Main_437_megahit__bin_13	d__Archaea;p__Methanobacteriota;c__Methanobacteria;o__Methanobacteriales;f__Methanobacteriaceae;g__Methanosphaera;s__Methanosphaera cuniculi
ZellerG_2014__CCIS33816588ST-4-0__bin_32	d__Archaea;p__Methanobacteriota;c__Methanobacteria;o__Methanobacteriales;f__Methanobacteriaceae;g__Methanosphaera;s__Methanosphaera sp900322125
ZellerG_2014__CCIS38765456ST-20-0__bin_14	d__Archaea;p__Thermoplasmatota;c__Thermoplasmata;o__Methanomassiliicoccales;f__Methanomethylophilaceae;g__UBA71;s__
ZellerG_2014__CCIS46047672ST-4-0__bin_2	d__Archaea;p__Methanobacteriota;c__Methanobacteria;o__Methanobacteriales;f__Methanobacteriaceae;g__Methanobacterium;s__Methanobacterium sp000499765
AsnicarF_2017__MV_FEI1_t1Q14__bin_9	d__Bacteria;p__Proteobacteria;c__Gammaproteobacteria;o__Enterobacterales;f__Enterobacteriaceae;g__Enterobacter;s__Enterobacter asburiae_B
AsnicarF_2017__MV_FEI4_t2Q15__bin_2	d__Bacteria;p__Firmicutes;c__Bacilli;o__Lactobacillales;f__Lactobacillaceae;g__Lacticaseibacillus;s__Lacticaseibacillus rhamnosus
AsnicarF_2017__MV_FEI4_t2Q15__bin_5	d__Bacteria;p__Firmicutes;c__Bacilli;o__Lactobacillales;f__Lactobacillaceae;g__Pediococcus;s__Pediococcus acidilactici
AsnicarF_2017__MV_FEI5_t2Q14__bin_2	d__Bacteria;p__Proteobacteria;c__Gammaproteobacteria;o__Burkholderiales;f__Burkholderiaceae;g__Parasutterella;s__Parasutterella excrementihominis
AsnicarF_2017__MV_FEM2_t1Q14__bin_30	d__Bacteria;p__Proteobacteria;c__Alphaproteobacteria;o__Rs-D84;f__Rs-D84;g__Enterousia;s__Enterousia intestinigallinarum
BackhedF_2015__SID103_12M__bin_6	d__Bacteria;p__Firmicutes_A;c__Clostridia;o__Lachnospirales;f__Lachnospiraceae;g__Eisenbergiella;s__Eisenbergiella porci
BackhedF_2015__SID103_4M__bin_4	d__Bacteria;p__Firmicutes_A;c__Clostridia;o__Lachnospirales;f__Lachnospiraceae;g__Robinsoniella;s__Robinsoniella sp900540475
BackhedF_2015__SID105_12M__bin_10	d__Bacteria;p__Proteobacteria;c__Gammaproteobacteria;o__Enterobacterales;f__Enterobacteriaceae;g__Escherichia;s__Escherichia albertii
BackhedF_2015__SID105_12M__bin_7	d__Bacteria;p__Proteobacteria;c__Gammaproteobacteria;o__Enterobacterales;f__Pasteurellaceae;g__Haemophilus_D;s__Haemophilus_D sp900755445
BackhedF_2015__SID105_4M__bin_1	d__Bacteria;p__Actinobacteriota;c__Actinomycetia;o__Actinomycetales;f__Bifidobacteriaceae;g__Bifidobacterium;s__Bifidobacterium breve
BackhedF_2015__SID105_4M__bin_14	d__Bacteria;p__Firmicutes;c__Bacilli;o__Lactobacillales;f__Streptococcaceae;g__Streptococcus;s__Streptococcus sp900755085
BackhedF_2015__SID105_4M__bin_17	d__Bacteria;p__Firmicutes;c__Bacilli;o__Lactobacillales;f__Streptococcaceae;g__Streptococcus;s__Streptococcus mitis_D
BackhedF_2015__SID105_M__bin_7	d__Bacteria;p__Firmicutes_A;c__Clostridia;o__Oscillospirales;f__Ruminococcaceae;g__Ruminococcus_C;s__Ruminococcus_C callidus
BackhedF_2015__SID10_4M__bin_11	d__Bacteria;p__Bacteroidota;c__Bacteroidia;o__Bacteroidales;f__Bacteroidaceae;g__Bacteroides;s__Bacteroides fragilis
BackhedF_2015__SID10_M__bin_16	d__Bacteria;p__Bacteroidota;c__Bacteroidia;o__Bacteroidales;f__Tannerellaceae;g__Parabacteroides;s__Parabacteroides sp900540715
BackhedF_2015__SID10_M__bin_28	d__Bacteria;p__Firmicutes_B;c__Peptococcia;o__Peptococcales;f__Peptococcaceae;g__UBA7185;s__UBA7185 sp900556545
BackhedF_2015__SID128_12M__bin_11	d__Bacteria;p__Bacteroidota;c__Bacteroidia;o__Bacteroidales;f__Marinifilaceae;g__Butyricimonas;s__Butyricimonas virosa
BackhedF_2015__SID128_12M__bin_37	d__Bacteria;p__Firmicutes_A;c__Clostridia;o__Lachnospirales;f__Lachnospiraceae;g__Blautia_A;s__Blautia_A massiliensis
BackhedF_2015__SID128_4M__bin_12	d__Bacteria;p__Bacteroidota;c__Bacteroidia;o__Bacteroidales;f__Bacteroidaceae;g__Bacteroides;s__Bacteroides faecis
BackhedF_2015__SID128_4M__bin_2	d__Bacteria;p__Firmicutes_A;c__Clostridia;o__Lachnospirales;f__CAG-274;g__JAHALF01;s__JAHALF01 sp018371275
BackhedF_2015__SID128_M__bin_40	d__Bacteria;p__Firmicutes_A;c__Clostridia;o__Lachnospirales;f__CAG-274;g__CAG-274;s__CAG-274 sp000432155
BackhedF_2015__SID12_4M__bin_10	d__Bacteria;p__Firmicutes_C;c__Negativicutes;o__Veillonellales;f__Veillonellaceae;g__Veillonella;s__Veillonella atypica
BackhedF_2015__SID130_12M__bin_14	d__Bacteria;p__Firmicutes;c__Bacilli;o__Erysipelotrichales;f__Coprobacillaceae;g__Erysipelatoclostridium;s__Erysipelatoclostridium ramosum
BackhedF_2015__SID130_12M__bin_8	d__Bacteria;p__Firmicutes_A;c__Clostridia;o__Lachnospirales;f__Lachnospiraceae;g__Enterocloster;s__Enterocloster sp900541315
BackhedF_2015__SID133_12M__bin_18	d__Bacteria;p__Proteobacteria;c__Alphaproteobacteria;o__RF32;f__CAG-239;g__CAG-267;s__CAG-267 sp001917135
BackhedF_2015__SID133_4M__bin_15	d__Bacteria;p__Firmicutes_A;c__Clostridia;o__Lachnospirales;f__Lachnospiraceae;g__Robinsoniella;s__Robinsoniella sp900539655
BackhedF_2015__SID133_4M__bin_6	d__Bacteria;p__Bacteroidota;c__Bacteroidia;o__Bacteroidales;f__Bacteroidaceae;g__Phocaeicola;s__Phocaeicola dorei
BackhedF_2015__SID133_M__bin_46	d__Bacteria;p__Firmicutes_A;c__Clostridia;o__Lachnospirales;f__Lachnospiraceae;g__Agathobacter;s__Agathobacter rectalis
BackhedF_2015__SID137_4M__bin_9	d__Bacteria;p__Firmicutes;c__Bacilli;o__Lactobacillales;f__Lactobacillaceae;g__Lactobacillus;s__Lactobacillus paragasseri
BackhedF_2015__SID137_M__bin_52	d__Bacteria;p__Firmicutes_A;c__Clostridia;o__Lachnospirales;f__Lachnospiraceae;g__Mediterraneibacter;s__Mediterraneibacter sp900541505
BackhedF_2015__SID137_M__bin_55	d__Bacteria;p__Firmicutes_A;c__Clostridia;o__Oscillospirales;f__Acutalibacteraceae;g__Eubacterium_R;s__Eubacterium_R sp000433975
BackhedF_2015__SID150_4M__bin_2	d__Bacteria;p__Firmicutes_A;c__Clostridia;o__Clostridiales;f__Clostridiaceae;g__Clostridium;s__Clostridium neonatale
BackhedF_2015__SID150_B__bin_1	d__Bacteria;p__Firmicutes;c__Bacilli;o__Lactobacillales;f__Enterococcaceae;g__Enterococcus_B;s__Enterococcus_B faecium
BackhedF_2015__SID157_12M__bin_15	d__Bacteria;p__Firmicutes_A;c__Clostridia;o__Lachnospirales;f__Lachnospiraceae;g__Enterocloster;s__Enterocloster sp900538485
BackhedF_2015__SID157_4M__bin_5	d__Bacteria;p__Proteobacteria;c__Gammaproteobacteria;o__Enterobacterales;f__Pasteurellaceae;g__Haemophilus_D;s__Haemophilus_D sp001815355
BackhedF_2015__SID172_12M__bin_31	d__Bacteria;p__Actinobacteriota;c__Coriobacteriia;o__Coriobacteriales;f__Coriobacteriaceae;g__Collinsella;s__Collinsella sp900540945
BackhedF_2015__SID172_M__bin_21	d__Bacteria;p__Actinobacteriota;c__Coriobacteriia;o__Coriobacteriales;f__Eggerthellaceae;g__CAG-1427;s__CAG-1427 sp000435475
BackhedF_2015__SID172_M__bin_69	d__Bacteria;p__Actinobacteriota;c__Coriobacteriia;o__Coriobacteriales;f__Coriobacteriaceae;g__Collinsella;s__Collinsella sp003436275
BackhedF_2015__SID179_4M__bin_23	d__Bacteria;p__Bacteroidota;c__Bacteroidia;o__Bacteroidales;f__Bacteroidaceae;g__Bacteroides;s__Bacteroides nordii
BackhedF_2015__SID179_4M__bin_6	d__Bacteria;p__Bacteroidota;c__Bacteroidia;o__Bacteroidales;f__Marinifilaceae;g__Butyricimonas;s__Butyricimonas paravirosa
BackhedF_2015__SID179_M__bin_4	d__Bacteria;p__Cyanobacteria;c__Vampirovibrionia;o__Gastranaerophilales;f__Gastranaerophilaceae;g__CAG-196;s__CAG-196 sp002102975
BackhedF_2015__SID180_12M__bin_10	d__Bacteria;p__Bacteroidota;c__Bacteroidia;o__Bacteroidales;f__Bacteroidaceae;g__Prevotella;s__Prevotella buccae
BackhedF_2015__SID180_B__bin_6	d__Bacteria;p__Proteobacteria;c__Gammaproteobacteria;o__Enterobacterales;f__Pasteurellaceae;g__Haemophilus_D;s__Haemophilus_D parainfluenzae_J
BackhedF_2015__SID181_4M__bin_2	d__Bacteria;p__Actinobacteriota;c__Coriobacteriia;o__Coriobacteriales;f__Coriobacteriaceae;g__Collinsella;s__Collinsella sp900540995
BackhedF_2015__SID181_M__bin_58	d__Bacteria;p__Firmicutes_A;c__Clostridia;o__Lachnospirales;f__Lachnospiraceae;g__UMGS1375;s__UMGS1375 sp900066615
BackhedF_2015__SID184_4M__bin_17	d__Bacteria;p__Firmicutes_B;c__Peptococcia;o__Peptococcales;f__Peptococcaceae;g__UMGS1590;s__UMGS1590 sp900553245
BackhedF_2015__SID18_4M__bin_12	d__Bacteria;p__Actinobacteriota;c__Coriobacteriia;o__Coriobacteriales;f__Coriobacteriaceae;g__Collinsella;s__Collinsella sp902363125
BackhedF_2015__SID18_B__bin_7	d__Bacteria;p__Actinobacteriota;c__Actinomycetia;o__Actinomycetales;f__Bifidobacteriaceae;g__Bifidobacterium;s__Bifidobacterium angulatum
BackhedF_2015__SID1_4M__bin_16	d__Bacteria;p__Actinobacteriota;c__Coriobacteriia;o__Coriobacteriales;f__Coriobacteriaceae;g__Collinsella;s__Collinsella sp900542235
BackhedF_2015__SID1_4M__bin_2	d__Bacteria;p__Firmicutes;c__Bacilli;o__Lactobacillales;f__Lactobacillaceae;g__Lacticaseibacillus;s__Lacticaseibacillus paracasei
BackhedF_2015__SID1_4M__bin_4	d__Bacteria;p__Firmicutes;c__Bacilli;o__Lactobacillales;f__Enterococcaceae;g__Enterococcus_A;s__Enterococcus_A raffinosus
BackhedF_2015__SID1_M__bin_5	d__Bacteria;p__Actinobacteriota;c__Coriobacteriia;o__Coriobacteriales;f__Eggerthellaceae;g__CAG-1427;s__CAG-1427 sp900547965
BackhedF_2015__SID201_B__bin_4	d__Bacteria;p__Actinobacteriota;c__Actinomycetia;o__Actinomycetales;f__Bifidobacteriaceae;g__Bifidobacterium;s__Bifidobacterium catenulatum
BackhedF_2015__SID201_M__bin_30	d__Bacteria;p__Firmicutes_C;c__Negativicutes;o__Acidaminococcales;f__Acidaminococcaceae;g__Phascolarctobacterium_A;s__Phascolarctobacterium_A succinatutens_A
BackhedF_2015__SID203_12M__bin_3	d__Bacteria;p__Bacteroidota;c__Bacteroidia;o__Bacteroidales;f__Bacteroidaceae;g__Bacteroides;s__Bacteroides ovatus
BackhedF_2015__SID203_B__bin_3	d__Bacteria;p__Firmicutes;c__Bacilli;o__Lactobacillales;f__Enterococcaceae;g__Enterococcus;s__Enterococcus faecalis
BackhedF_2015__SID203_B__bin_5	d__Bacteria;p__Firmicutes;c__Bacilli;o__Staphylococcales;f__Staphylococcaceae;g__Staphylococcus;s__Staphylococcus lugdunensis
BackhedF_2015__SID224_M__bin_20	d__Bacteria;p__Actinobacteriota;c__Coriobacteriia;o__Coriobacteriales;f__Coriobacteriaceae;g__Collinsella;s__Collinsella sp900551635
BackhedF_2015__SID229_12M__bin_34	d__Bacteria;p__Firmicutes_A;c__Clostridia;o__Peptostreptococcales;f__Peptostreptococcaceae;g__Intestinibacter;s__Intestinibacter bartlettii
BackhedF_2015__SID229_4M__bin_8	d__Bacteria;p__Actinobacteriota;c__Actinomycetia;o__Actinomycetales;f__Actinomycetaceae;g__Winkia;s__Winkia sp002849225
BackhedF_2015__SID238_4M__bin_2	d__Bacteria;p__Proteobacteria;c__Gammaproteobacteria;o__Enterobacterales;f__Enterobacteriaceae;g__Hafnia;s__Hafnia alvei
BackhedF_2015__SID238_4M__bin_4	d__Bacteria;p__Firmicutes_C;c__Negativicutes;o__Veillonellales;f__Veillonellaceae;g__Veillonella;s__Veillonella parvula_A
BackhedF_2015__SID238_M__bin_26	d__Bacteria;p__Firmicutes_A;c__Clostridia;o__Lachnospirales;f__Lachnospiraceae;g__Blautia_A;s__Blautia_A sp900066205
BackhedF_2015__SID240_12M__bin_21	d__Bacteria;p__Actinobacteriota;c__Coriobacteriia;o__Coriobacteriales;f__Coriobacteriaceae;g__Collinsella;s__Collinsella intestinalis
BackhedF_2015__SID241_12M__bin_12	d__Bacteria;p__Firmicutes_C;c__Negativicutes;o__Acidaminococcales;f__Acidaminococcaceae;g__Phascolarctobacterium_A;s__Phascolarctobacterium_A sp900544885
BackhedF_2015__SID241_4M__bin_9	d__Bacteria;p__Firmicutes_A;c__Clostridia;o__Oscillospirales;f__Acutalibacteraceae;g__Clostridium_E;s__Clostridium_E sporosphaeroides
BackhedF_2015__SID244_12M__bin_16	d__Bacteria;p__Firmicutes_A;c__Clostridia;o__Oscillospirales;f__Acutalibacteraceae;g__Scybalenecus;s__Scybalenecus sp900540085
BackhedF_2015__SID263_4M__bin_22	d__Bacteria;p__Firmicutes_A;c__Clostridia;o__Oscillospirales;f__Acutalibacteraceae;g__Caproicibacterium;s__Caproicibacterium sp900554535
BackhedF_2015__SID265_B__bin_5	d__Bacteria;p__Firmicutes_A;c__Clostridia;o__Clostridiales;f__Clostridiaceae;g__Clostridium;s__Clostridium tertium
BackhedF_2015__SID265_B__bin_7	d__Bacteria;p__Firmicutes_A;c__Clostridia;o__Peptostreptococcales;f__Peptostreptococcaceae;g__Peptostreptococcus;s__Peptostreptococcus anaerobius
BackhedF_2015__SID268_12M__bin_33	d__Bacteria;p__Bacteroidota;c__Bacteroidia;o__Bacteroidales;f__Bacteroidaceae;g__Phocaeicola;s__Phocaeicola sp000432735
BackhedF_2015__SID268_B__bin_4	d__Bacteria;p__Firmicutes_C;c__Negativicutes;o__Veillonellales;f__Veillonellaceae;g__F0422;s__F0422 sp900544365
BackhedF_2015__SID268_M__bin_29	d__Bacteria;p__Firmicutes;c__Bacilli;o__RF39;f__UBA660;g__Scybalousia;s__Scybalousia sp900543675
BackhedF_2015__SID26_B__bin_10	d__Bacteria;p__Firmicutes;c__Bacilli;o__Staphylococcales;f__Staphylococcaceae;g__Staphylococcus;s__Staphylococcus hominis
BackhedF_2015__SID26_B__bin_7	d__Bacteria;p__Firmicutes;c__Bacilli;o__Lactobacillales;f__Streptococcaceae;g__Streptococcus;s__
BackhedF_2015__SID272_M__bin_2	d__Bacteria;p__Actinobacteriota;c__Coriobacteriia;o__Coriobacteriales;f__Coriobacteriaceae;g__Collinsella;s__
BackhedF_2015__SID274_M__bin_51	d__Bacteria;p__Actinobacteriota;c__Coriobacteriia;o__Coriobacteriales;f__Eggerthellaceae;g__CAG-1427;s__CAG-1427 sp900555755
BackhedF_2015__SID281_M__bin_36	d__Bacteria;p__Actinobacteriota;c__Coriobacteriia;o__Coriobacteriales;f__Coriobacteriaceae;g__Collinsella;s__Collinsella aerofaciens_Q
BackhedF_2015__SID282_4M__bin_9	d__Bacteria;p__Actinobacteriota;c__Actinomycetia;o__Actinomycetales;f__Actinomycetaceae;g__Pauljensenia;s__Pauljensenia sp900541895
BackhedF_2015__SID326_12M__bin_31	d__Bacteria;p__Firmicutes_A;c__Clostridia;o__Lachnospirales;f__Lachnospiraceae;g__CAG-882;s__CAG-882 sp003486385
BackhedF_2015__SID335_M__bin_15	d__Bacteria;p__Bacteroidota;c__Bacteroidia;o__Bacteroidales;f__UBA932;g__Cryptobacteroides;s__Cryptobacteroides sp000435075
BackhedF_2015__SID335_M__bin_63	d__Bacteria;p__Firmicutes_B;c__Peptococcia;o__Peptococcales;f__Peptococcaceae;g__UMGS1590;s__
BackhedF_2015__SID338_4M__bin_5	d__Bacteria;p__Actinobacteriota;c__Actinomycetia;o__Actinomycetales;f__Bifidobacteriaceae;g__Bifidobacterium;s__Bifidobacterium infantis
BackhedF_2015__SID338_M__bin_57	d__Bacteria;p__Actinobacteriota;c__Coriobacteriia;o__Coriobacteriales;f__Eggerthellaceae;g__CAG-1427;s__
BackhedF_2015__SID341_4M__bin_2	d__Bacteria;p__Actinobacteriota;c__Actinomycetia;o__Actinomycetales;f__Actinomycetaceae;g__Varibaculum;s__Varibaculum cambriense
BackhedF_2015__SID343_M__bin_20	d__Bacteria;p__Firmicutes_A;c__Clostridia;o__Lachnospirales;f__Lachnospiraceae;g__Blautia_A;s__Blautia_A sp000436615
BackhedF_2015__SID343_M__bin_27	d__Bacteria;p__Firmicutes;c__Bacilli;o__Erysipelotrichales;f__Coprobacillaceae;g__Faecalibacillus;s__Faecalibacillus faecis
BackhedF_2015__SID345_4M__bin_14	d__Bacteria;p__Firmicutes_A;c__Clostridia;o__Lachnospirales;f__Lachnospiraceae;g__Blautia_A;s__Blautia_A sp900541985
BackhedF_2015__SID345_4M__bin_6	d__Bacteria;p__Firmicutes_A;c__Clostridia;o__Lachnospirales;f__Lachnospiraceae;g__CAG-317;s__CAG-317 sp900543415
BackhedF_2015__SID350_12M__bin_3	d__Bacteria;p__Proteobacteria;c__Alphaproteobacteria;o__RF32;f__CAG-239;g__Scatacola_A;s__Scatacola_A faecigallinarum
BackhedF_2015__SID367_4M__bin_1	d__Bacteria;p__Actinobacteriota;c__Actinomycetia;o__Actinomycetales;f__Actinomycetaceae;g__Pauljensenia;s__Pauljensenia radingae_A
BackhedF_2015__SID367_4M__bin_21	d__Bacteria;p__Actinobacteriota;c__Actinomycetia;o__Actinomycetales;f__Actinomycetaceae;g__Varibaculum;s__Varibaculum cambriense_A
BackhedF_2015__SID377_4M__bin_15	d__Bacteria;p__Bacteroidota;c__Bacteroidia;o__Bacteroidales;f__Bacteroidaceae;g__Phocaeicola;s__Phocaeicola vulgatus
BackhedF_2015__SID383_M__bin_5	d__Bacteria;p__Actinobacteriota;c__Coriobacteriia;o__Coriobacteriales;f__Eggerthellaceae;g__CAG-1427;s__CAG-1427 sp900542525
BackhedF_2015__SID385_4M__bin_1	d__Bacteria;p__Firmicutes;c__Bacilli;o__Lactobacillales;f__Streptococcaceae;g__Streptococcus;s__Streptococcus sp000187445
BackhedF_2015__SID385_B__bin_6	d__Bacteria;p__Firmicutes_A;c__Clostridia;o__Peptostreptococcales;f__Peptostreptococcaceae;g__Paraclostridium;s__Paraclostridium sordellii
BackhedF_2015__SID385_M__bin_18	d__Bacteria;p__Bacteroidota;c__Bacteroidia;o__Bacteroidales;f__Paludibacteraceae;g__RF16;s__RF16 sp900542355
BackhedF_2015__SID385_M__bin_8	d__Bacteria;p__Bacteroidota;c__Bacteroidia;o__Bacteroidales;f__Bacteroidaceae;g__Prevotella;s__Prevotella sp002251365
BackhedF_2015__SID387_12M__bin_14	d__Bacteria;p__Firmicutes_A;c__Clostridia;o__Lachnospirales;f__Lachnospiraceae;g__Anaerostipes;s__Anaerostipes rhamnosivorans
BackhedF_2015__SID387_4M__bin_11	d__Bacteria;p__Firmicutes;c__Bacilli;o__Lactobacillales;f__Aerococcaceae;g__Granulicatella;s__Granulicatella sp015264885
BackhedF_2015__SID397_4M__bin_4	d__Bacteria;p__Actinobacteriota;c__Actinomycetia;o__Actinomycetales;f__Actinomycetaceae;g__Pauljensenia;s__Pauljensenia sp001064145
BackhedF_2015__SID397_M__bin_34	d__Bacteria;p__Firmicutes_A;c__Clostridia;o__Lachnospirales;f__Lachnospiraceae;g__Coprococcus;s__Coprococcus sp900066115
BackhedF_2015__SID39_12M__bin_17	d__Bacteria;p__Firmicutes_A;c__Clostridia;o__Peptostreptococcales;f__Anaerovoracaceae;g__Fimisoma;s__Fimisoma sp000435715
BackhedF_2015__SID39_4M__bin_18	d__Bacteria;p__Firmicutes_A;c__Clostridia;o__Tissierellales;f__Peptoniphilaceae;g__Peptoniphilus_C;s__Peptoniphilus_C sp902363535
BackhedF_2015__SID42_4M__bin_11	d__Bacteria;p__Firmicutes_A;c__Clostridia;o__Lachnospirales;f__Lachnospiraceae;g__Eisenbergiella;s__Eisenbergiella tayi
BackhedF_2015__SID42_4M__bin_16	d__Bacteria;p__Bacteroidota;c__Bacteroidia;o__Bacteroidales;f__Marinifilaceae;g__Butyricimonas;s__Butyricimonas faecihominis
BackhedF_2015__SID42_B__bin_1	d__Bacteria;p__Firmicutes;c__Bacilli;o__Lactobacillales;f__Streptococcaceae;g__Streptococcus;s__Streptococcus salivarius
BackhedF_2015__SID42_M__bin_25	d__Bacteria;p__Bacteroidota;c__Bacteroidia;o__Bacteroidales;f__Bacteroidaceae;g__Bacteroides;s__Bacteroides luhongzhouii
BackhedF_2015__SID504_12M__bin_13	d__Bacteria;p__Firmicutes_C;c__Negativicutes;o__Veillonellales;f__Veillonellaceae;g__Veillonella;s__Veillonella sp900550175
BackhedF_2015__SID504_12M__bin_4	d__Bacteria;p__Proteobacteria;c__Gammaproteobacteria;o__Burkholderiales;f__Burkholderiaceae;g__Sutterella;s__Sutterella faecalis
BackhedF_2015__SID507_12M__bin_14	d__Bacteria;p__Bacteroidota;c__Bacteroidia;o__Bacteroidales;f__Rikenellaceae;g__Alistipes;s__Alistipes onderdonkii
BackhedF_2015__SID507_12M__bin_18	d__Bacteria;p__Firmicutes_A;c__Clostridia;o__Lachnospirales;f__Lachnospiraceae;g__Blautia;s__Blautia sp900539145
BackhedF_2015__SID507_12M__bin_29	d__Bacteria;p__Firmicutes_A;c__Clostridia;o__Lachnospirales;f__Lachnospiraceae;g__Eisenbergiella;s__Eisenbergiella sp900539715
BackhedF_2015__SID507_12M__bin_30	d__Bacteria;p__Firmicutes_A;c__Clostridia;o__Lachnospirales;f__Lachnospiraceae;g__Faecalimonas;s__Faecalimonas umbilicata
BackhedF_2015__SID507_4M__bin_1	d__Bacteria;p__Actinobacteriota;c__Coriobacteriia;o__Coriobacteriales;f__Coriobacteriaceae;g__Collinsella;s__Collinsella vaginalis
BackhedF_2015__SID507_4M__bin_11	d__Bacteria;p__Firmicutes;c__Bacilli;o__Erysipelotrichales;f__Erysipelotrichaceae;g__Clostridium_AQ;s__Clostridium_AQ innocuum
BackhedF_2015__SID507_M__bin_47	d__Bacteria;p__Firmicutes_A;c__Clostridia;o__Oscillospirales;f__Ruminococcaceae;g__Faecalibacterium;s__Faecalibacterium prausnitzii_J
BackhedF_2015__SID511_12M__bin_15	d__Bacteria;p__Cyanobacteria;c__Vampirovibrionia;o__Gastranaerophilales;f__Gastranaerophilaceae;g__Limenecus;s__Limenecus avicola
BackhedF_2015__SID511_M__bin_3	d__Bacteria;p__Proteobacteria;c__Gammaproteobacteria;o__Enterobacterales;f__Pasteurellaceae;g__Haemophilus_D;s__Haemophilus_D sp001815355
BackhedF_2015__SID51_M__bin_10	d__Bacteria;p__Cyanobacteria;c__Vampirovibrionia;o__Gastranaerophilales;f__Gastranaerophilaceae;g__Spyradomonas;s__Spyradomonas sp900547585
BackhedF_2015__SID521_B__bin_1	d__Bacteria;p__Proteobacteria;c__Gammaproteobacteria;o__Enterobacterales;f__Enterobacteriaceae;g__Escherichia;s__Escherichia coli
BackhedF_2015__SID526_12M__bin_2	d__Bacteria;p__Firmicutes_A;c__Clostridia;o__Oscillospirales;f__Acutalibacteraceae;g__UBA945;s__UBA945 sp900549675
BackhedF_2015__SID526_12M__bin_28	d__Bacteria;p__Firmicutes_A;c__Clostridia;o__Lachnospirales;f__Lachnospiraceae;g__Anaerostipes;s__Anaerostipes sp000508985
BackhedF_2015__SID526_4M__bin_1	d__Bacteria;p__Actinobacteriota;c__Actinomycetia;o__Actinomycetales;f__Bifidobacteriaceae;g__Bifidobacterium;s__Bifidobacterium bifidum
BackhedF_2015__SID526_M__bin_5	d__Bacteria;p__Firmicutes;c__Bacilli;o__Lactobacillales;f__Lactobacillaceae;g__Lactobacillus;s__Lactobacillus delbrueckii
BackhedF_2015__SID532_12M__bin_18	d__Bacteria;p__Bacteroidota;c__Bacteroidia;o__Bacteroidales;f__Bacteroidaceae;g__Bacteroides;s__Bacteroides uniformis
BackhedF_2015__SID532_4M__bin_18	d__Bacteria;p__Firmicutes_A;c__Clostridia;o__Lachnospirales;f__Cellulosilyticaceae;g__Niameybacter;s__Niameybacter stercoravium
BackhedF_2015__SID532_4M__bin_23	d__Bacteria;p__Firmicutes;c__Bacilli;o__Erysipelotrichales;f__Erysipelotrichaceae;g__Amedibacillus;s__Amedibacillus dolichus
BackhedF_2015__SID532_4M__bin_26	d__Bacteria;p__Firmicutes_A;c__Clostridia;o__Lachnospirales;f__Lachnospiraceae;g__Clostridium_Q;s__Clostridium_Q symbiosum
BackhedF_2015__SID532_B__bin_3	d__Bacteria;p__Proteobacteria;c__Gammaproteobacteria;o__Enterobacterales;f__Pasteurellaceae;g__Haemophilus_A;s__
BackhedF_2015__SID532_M__bin_33	d__Bacteria;p__Firmicutes_A;c__Clostridia;o__Oscillospirales;f__Acutalibacteraceae;g__;s__
BackhedF_2015__SID53_12M__bin_15	d__Bacteria;p__Firmicutes_A;c__Clostridia;o__Oscillospirales;f__Ruminococcaceae;g__Pygmaiobacter;s__Pygmaiobacter massiliensis
BackhedF_2015__SID53_12M__bin_26	d__Bacteria;p__Actinobacteriota;c__Coriobacteriia;o__Coriobacteriales;f__Coriobacteriaceae;g__Collinsella;s__Collinsella sp900540945
BackhedF_2015__SID544_M__bin_16	d__Bacteria;p__Cyanobacteria;c__Vampirovibrionia;o__Gastranaerophilales;f__Gastranaerophilaceae;g__Spyradomonas;s__Spyradomonas excrementavium
BackhedF_2015__SID544_M__bin_31	d__Bacteria;p__Firmicutes_A;c__Clostridia;o__Oscillospirales;f__Acutalibacteraceae;g__Ruminococcus_E;s__Ruminococcus_E sp900755995
BackhedF_2015__SID544_M__bin_50	d__Bacteria;p__Bacteroidota;c__Bacteroidia;o__Bacteroidales;f__Marinifilaceae;g__Odoribacter;s__Odoribacter sp900544025
BackhedF_2015__SID544_M__bin_9	d__Bacteria;p__Bacteroidota;c__Bacteroidia;o__Bacteroidales;f__Muribaculaceae;g__CAG-873;s__CAG-873 sp900755985
BackhedF_2015__SID546_12M__bin_20	d__Bacteria;p__Actinobacteriota;c__Coriobacteriia;o__Coriobacteriales;f__Coriobacteriaceae;g__Collinsella;s__Collinsella sp900555955
BackhedF_2015__SID546_4M__bin_10	d__Bacteria;p__Firmicutes_A;c__Clostridia;o__Lachnospirales;f__Lachnospiraceae;g__Scybalomonas;s__Scybalomonas sp900544525
BackhedF_2015__SID546_4M__bin_14	d__Bacteria;p__Firmicutes;c__Bacilli;o__Lactobacillales;f__Enterococcaceae;g__Enterococcus_B;s__Enterococcus_B lactis
BackhedF_2015__SID546_4M__bin_19	d__Bacteria;p__Firmicutes;c__Bacilli;o__Lactobacillales;f__Enterococcaceae;g__Enterococcus_D;s__Enterococcus_D sp002850555
BackhedF_2015__SID546_4M__bin_24	d__Bacteria;p__Firmicutes_A;c__Clostridia;o__Lachnospirales;f__Lachnospiraceae;g__Blautia;s__Blautia sp000432195
BackhedF_2015__SID546_B__bin_1	d__Bacteria;p__Firmicutes;c__Bacilli;o__Staphylococcales;f__Staphylococcaceae;g__Staphylococcus;s__Staphylococcus haemolyticus
BackhedF_2015__SID560_B__bin_4	d__Bacteria;p__Firmicutes;c__Bacilli;o__Lactobacillales;f__Streptococcaceae;g__Streptococcus;s__Streptococcus parasanguinis_F
BackhedF_2015__SID560_B__bin_5	d__Bacteria;p__Proteobacteria;c__Gammaproteobacteria;o__Enterobacterales;f__Pasteurellaceae;g__Haemophilus_D;s__Haemophilus_D parainfluenzae_M
BackhedF_2015__SID560_M__bin_39	d__Bacteria;p__Actinobacteriota;c__Coriobacteriia;o__Coriobacteriales;f__Coriobacteriaceae;g__Collinsella;s__Collinsella sp900552995
BackhedF_2015__SID565_4M__bin_4	d__Bacteria;p__Firmicutes_C;c__Negativicutes;o__Veillonellales;f__Megasphaeraceae;g__Anaeroglobus;s__Anaeroglobus massiliensis
BackhedF_2015__SID566_M__bin_14	d__Bacteria;p__Firmicutes_A;c__Clostridia;o__Lachnospirales;f__Lachnospiraceae;g__CAG-95;s__
BackhedF_2015__SID566_M__bin_24	d__Bacteria;p__Firmicutes;c__Bacilli;o__RF39;f__UBA660;g__SIG204;s__SIG204 sp900544605
BackhedF_2015__SID570_12M__bin_3	d__Bacteria;p__Firmicutes_A;c__Clostridia;o__Lachnospirales;f__Lachnospiraceae;g__Blautia_A;s__Blautia_A caecimuris
BackhedF_2015__SID577_12M__bin_48	d__Bacteria;p__Firmicutes;c__Bacilli;o__Erysipelotrichales;f__Erysipelotrichaceae;g__Holdemanella;s__Holdemanella porci
BackhedF_2015__SID577_12M__bin_51	d__Bacteria;p__Cyanobacteria;c__Vampirovibrionia;o__Gastranaerophilales;f__Gastranaerophilaceae;g__Stercorousia;s__Stercorousia sp001765415
BackhedF_2015__SID577_4M__bin_20	d__Bacteria;p__Firmicutes_C;c__Negativicutes;o__Veillonellales;f__Veillonellaceae;g__Veillonella_A;s__Veillonella_A seminalis
BackhedF_2015__SID577_M__bin_28	d__Bacteria;p__Firmicutes_A;c__Clostridia;o__Oscillospirales;f__Acutalibacteraceae;g__UBA737;s__UBA737 sp900547445
BackhedF_2015__SID577_M__bin_61	d__Bacteria;p__Firmicutes;c__Bacilli;o__RFN20;f__CAG-288;g__CAG-568;s__CAG-568 sp000434395
BackhedF_2015__SID582_B__bin_4	d__Bacteria;p__Actinobacteriota;c__Actinomycetia;o__Actinomycetales;f__Micrococcaceae;g__Rothia;s__Rothia terrae
BackhedF_2015__SID587_M__bin_28	d__Bacteria;p__Bacteroidota;c__Bacteroidia;o__Bacteroidales;f__Bacteroidaceae;g__Bacteroides;s__Bacteroides salyersiae
BackhedF_2015__SID587_M__bin_39	d__Bacteria;p__Firmicutes_A;c__Clostridia;o__Oscillospirales;f__CAG-272;g__CAG-272;s__CAG-272 sp900556615
BackhedF_2015__SID589_B__bin_9	d__Bacteria;p__Firmicutes;c__Bacilli;o__Lactobacillales;f__Lactobacillaceae;g__Lentilactobacillus;s__Lentilactobacillus parabuchneri
BackhedF_2015__SID589_M__bin_12	d__Bacteria;p__Firmicutes_A;c__Clostridia;o__Oscillospirales;f__Acutalibacteraceae;g__UMGS1491;s__UMGS1491 sp900554335
BackhedF_2015__SID589_M__bin_21	d__Bacteria;p__Firmicutes;c__Bacilli;o__RF39;f__UBA660;g__Aphodocola;s__Aphodocola sp000434835
BackhedF_2015__SID590_12M__bin_28	d__Bacteria;p__Firmicutes_A;c__Clostridia;o__Lachnospirales;f__Lachnospiraceae;g__Faecalimonas;s__Faecalimonas phoceensis
BackhedF_2015__SID590_12M__bin_4	d__Bacteria;p__Firmicutes;c__Bacilli;o__Lactobacillales;f__Streptococcaceae;g__Streptococcus;s__Streptococcus lutetiensis
BackhedF_2015__SID590_4M__bin_15	d__Bacteria;p__Firmicutes_A;c__Clostridia;o__Tissierellales;f__Peptoniphilaceae;g__Peptoniphilus_A;s__Peptoniphilus_A harei
BackhedF_2015__SID590_4M__bin_7	d__Bacteria;p__Firmicutes_A;c__Clostridia;o__Lachnospirales;f__Lachnospiraceae;g__Blautia_A;s__Blautia_A wexlerae
BackhedF_2015__SID599_12M__bin_2	d__Bacteria;p__Firmicutes_A;c__Clostridia;o__Clostridiales;f__Clostridiaceae;g__Clostridium;s__Clostridium sp000435835
BackhedF_2015__SID599_B__bin_2	d__Bacteria;p__Firmicutes;c__Bacilli;o__Staphylococcales;f__Staphylococcaceae;g__Staphylococcus;s__Staphylococcus epidermidis
BackhedF_2015__SID599_M__bin_7	d__Bacteria;p__Firmicutes;c__Bacilli;o__RF39;f__UBA660;g__CAG-605;s__CAG-605 sp000433255
BackhedF_2015__SID608_12M__bin_15	d__Bacteria;p__Firmicutes;c__Bacilli;o__Erysipelotrichales;f__Erysipelotrichaceae;g__Holdemania;s__Holdemania massiliensis
BackhedF_2015__SID608_4M__bin_4	d__Bacteria;p__Actinobacteriota;c__Actinomycetia;o__Actinomycetales;f__Bifidobacteriaceae;g__Bifidobacterium;s__Bifidobacterium longum
BackhedF_2015__SID608_B__bin_1	d__Bacteria;p__Proteobacteria;c__Gammaproteobacteria;o__Enterobacterales;f__Enterobacteriaceae;g__Klebsiella;s__Klebsiella michiganensis
BackhedF_2015__SID608_B__bin_4	d__Bacteria;p__Firmicutes_A;c__Clostridia;o__Clostridiales;f__Clostridiaceae;g__Clostridium_P;s__Clostridium_P perfringens
BackhedF_2015__SID608_M__bin_18	d__Bacteria;p__Firmicutes_A;c__Clostridia;o__Oscillospirales;f__Acutalibacteraceae;g__Eubacterium_R;s__Eubacterium_R faecale
BackhedF_2015__SID615_4M__bin_1	d__Bacteria;p__Firmicutes_A;c__Clostridia;o__Oscillospirales;f__Acutalibacteraceae;g__Clostridium_E;s__Clostridium_E jeddahense
BackhedF_2015__SID615_4M__bin_18	d__Bacteria;p__Firmicutes_A;c__Clostridia;o__Clostridiales;f__Clostridiaceae;g__Clostridium_F;s__Clostridium_F botulinum_A
BackhedF_2015__SID615_M__bin_4	d__Bacteria;p__Firmicutes;c__Bacilli;o__RF39;f__UBA660;g__CAG-417;s__CAG-417 sp000432835
BackhedF_2015__SID615_M__bin_56	d__Bacteria;p__Bacteroidota;c__Bacteroidia;o__Bacteroidales;f__Porphyromonadaceae;g__Porphyromonas;s__Porphyromonas sp900538385
BackhedF_2015__SID622_12M__bin_11	d__Bacteria;p__Firmicutes_C;c__Negativicutes;o__Veillonellales;f__Dialisteraceae;g__Dialister;s__Dialister sp900541485
BackhedF_2015__SID622_M__bin_21	d__Bacteria;p__Firmicutes_A;c__Clostridia;o__Oscillospirales;f__CAG-382;g__UMGS1307;s__UMGS1307 sp900550505
BackhedF_2015__SID622_M__bin_24	d__Bacteria;p__Firmicutes_A;c__Clostridia;o__Oscillospirales;f__Oscillospiraceae;g__Scatomorpha;s__
BackhedF_2015__SID624_M__bin_2	d__Bacteria;p__Desulfobacterota_I;c__Desulfovibrionia;o__Desulfovibrionales;f__Desulfovibrionaceae;g__Desulfovibrio;s__Desulfovibrio legallii
BackhedF_2015__SID626_4M__bin_11	d__Bacteria;p__Firmicutes_A;c__Clostridia;o__Lachnospirales;f__Lachnospiraceae;g__Muricomes;s__Muricomes sp000509105
BackhedF_2015__SID626_M__bin_30	d__Bacteria;p__Actinobacteriota;c__Coriobacteriia;o__Coriobacteriales;f__Eggerthellaceae;g__CAG-1427;s__CAG-1427 sp900540345
BackhedF_2015__SID633_M__bin_39	d__Bacteria;p__Firmicutes;c__Bacilli;o__RF39;f__UBA660;g__Onthocola_B;s__Onthocola_B sp000437355
BackhedF_2015__SID635_4M__bin_9	d__Bacteria;p__Proteobacteria;c__Gammaproteobacteria;o__Enterobacterales;f__Enterobacteriaceae;g__Enterobacter;s__Enterobacter ludwigii
BackhedF_2015__SID635_M__bin_31	d__Bacteria;p__Firmicutes_A;c__Clostridia;o__Lachnospirales;f__Lachnospiraceae;g__Anaerobutyricum;s__Anaerobutyricum soehngenii
BackhedF_2015__SID637_12M__bin_31	d__Bacteria;p__Firmicutes;c__Bacilli;o__Lactobacillales;f__Enterococcaceae;g__Enterococcus_G;s__Enterococcus_G italicus
BackhedF_2015__SID637_4M__bin_9	d__Bacteria;p__Actinobacteriota;c__Actinomycetia;o__Actinomycetales;f__Actinomycetaceae;g__Varibaculum;s__
BackhedF_2015__SID640_4M__bin_16	d__Bacteria;p__Proteobacteria;c__Gammaproteobacteria;o__Enterobacterales;f__Enterobacteriaceae;g__Morganella;s__Morganella morganii_B
BackhedF_2015__SID640_4M__bin_8	d__Bacteria;p__Firmicutes_A;c__Clostridia;o__Lachnospirales;f__Lachnospiraceae;g__Anaerostipes;s__Anaerostipes caccae
BackhedF_2015__SID70_12M__bin_2	d__Bacteria;p__Proteobacteria;c__Gammaproteobacteria;o__Enterobacterales;f__Succinivibrionaceae;g__Anaerobiospirillum;s__Anaerobiospirillum sp900543125
BackhedF_2015__SID70_12M__bin_6	d__Bacteria;p__Firmicutes_A;c__Clostridia;o__Oscillospirales;f__Oscillospiraceae;g__Enterenecus;s__
BackhedF_2015__SID70_4M__bin_5	d__Bacteria;p__Firmicutes_A;c__Clostridia;o__Lachnospirales;f__Lachnospiraceae;g__Ruminococcus_B;s__Ruminococcus_B gnavus
BackhedF_2015__SID78_4M__bin_19	d__Bacteria;p__Firmicutes_A;c__Clostridia;o__Eubacteriales;f__Eubacteriaceae;g__Eubacterium;s__Eubacterium callanderi
BackhedF_2015__SID78_4M__bin_6	d__Bacteria;p__Firmicutes_A;c__Clostridia;o__Oscillospirales;f__Acutalibacteraceae;g__Clostridium_E;s__
BackhedF_2015__SID78_M__bin_21	d__Bacteria;p__Proteobacteria;c__Gammaproteobacteria;o__Pseudomonadales;f__Moraxellaceae;g__Acinetobacter;s__Acinetobacter ursingii
BackhedF_2015__SID78_M__bin_31	d__Bacteria;p__Bacteroidota;c__Bacteroidia;o__Flavobacteriales;f__Flavobacteriaceae;g__Flavobacterium;s__Flavobacterium lindanitolerans
BackhedF_2015__SID78_M__bin_45	d__Bacteria;p__Actinobacteriota;c__Coriobacteriia;o__Coriobacteriales;f__Atopobiaceae;g__Coprovicinus;s__Coprovicinus avistercoris
BackhedF_2015__SID78_M__bin_5	d__Bacteria;p__Proteobacteria;c__Gammaproteobacteria;o__Burkholderiales;f__Rhodocyclaceae;g__Azonexus;s__Azonexus sp900549295
BackhedF_2015__SID7_M__bin_39	d__Bacteria;p__Firmicutes_C;c__Negativicutes;o__Veillonellales;f__Dialisteraceae;g__Dialister;s__Dialister hominis
BackhedF_2015__SID82_M__bin_31	d__Bacteria;p__Firmicutes_A;c__Clostridia;o__Oscillospirales;f__Acutalibacteraceae;g__Pseudoruminococcus_A;s__Pseudoruminococcus_A massiliensis
BackhedF_2015__SID82_M__bin_62	d__Bacteria;p__Firmicutes;c__Bacilli;o__RFN20;f__CAG-288;g__CAG-345;s__CAG-345 sp000433315
BackhedF_2015__SID87_12M__bin_15	d__Bacteria;p__Firmicutes_A;c__Clostridia;o__Lachnospirales;f__Lachnospiraceae;g__Blautia_A;s__Blautia_A sp000285855
BackhedF_2015__SID87_B__bin_1	d__Bacteria;p__Actinobacteriota;c__Actinomycetia;o__Actinomycetales;f__Actinomycetaceae;g__Actinomyces;s__Actinomyces urogenitalis
BackhedF_2015__SID9_4M__bin_13	d__Bacteria;p__Proteobacteria;c__Gammaproteobacteria;o__Enterobacterales;f__Enterobacteriaceae;g__Escherichia;s__Escherichia marmotae
Bengtsson-PalmeJ_2015__TRAVELRES10__bin_114	d__Bacteria;p__Firmicutes_A;c__Clostridia;o__Lachnospirales;f__Lachnospiraceae;g__CAG-95;s__CAG-95 sp000436115
Bengtsson-PalmeJ_2015__TRAVELRES10__bin_126	d__Bacteria;p__Verrucomicrobiota;c__Verrucomicrobiae;o__Opitutales;f__CAG-312;g__Merdousia;s__Merdousia sp000438015
Bengtsson-PalmeJ_2015__TRAVELRES10__bin_130	d__Bacteria;p__Firmicutes_A;c__Clostridia;o__Oscillospirales;f__Ruminococcaceae;g__Ruminiclostridium_E;s__Ruminiclostridium_E siraeum
Bengtsson-PalmeJ_2015__TRAVELRES10__bin_136	d__Bacteria;p__Firmicutes_A;c__Clostridia;o__Oscillospirales;f__CAG-272;g__Flemingibacterium;s__Flemingibacterium sp900546315
Bengtsson-PalmeJ_2015__TRAVELRES10__bin_16	d__Bacteria;p__Firmicutes_A;c__Clostridia;o__Lachnospirales;f__Lachnospiraceae;g__Butyribacter;s__Butyribacter sp003529475
Bengtsson-PalmeJ_2015__TRAVELRES10__bin_30	d__Bacteria;p__Firmicutes;c__Bacilli;o__RFN20;f__CAG-288;g__CAG-288;s__CAG-288 sp000437395
Bengtsson-PalmeJ_2015__TRAVELRES10__bin_31	d__Bacteria;p__Proteobacteria;c__Gammaproteobacteria;o__Burkholderiales;f__Burkholderiaceae;g__Oxalobacter;s__
Bengtsson-PalmeJ_2015__TRAVELRES10__bin_40	d__Bacteria;p__Bacteroidota;c__Bacteroidia;o__Bacteroidales;f__Marinifilaceae;g__Odoribacter;s__Odoribacter sp900548135
Bengtsson-PalmeJ_2015__TRAVELRES10__bin_43	d__Bacteria;p__Firmicutes_A;c__Clostridia;o__Christensenellales;f__Borkfalkiaceae;g__Scatosoma;s__Scatosoma sp900555925
Bengtsson-PalmeJ_2015__TRAVELRES10__bin_8	d__Bacteria;p__Firmicutes_A;c__Clostridia;o__Lachnospirales;f__Lachnospiraceae;g__Eubacterium_F;s__Eubacterium_F sp900539115
Bengtsson-PalmeJ_2015__TRAVELRES10__bin_85	d__Bacteria;p__Firmicutes;c__Bacilli;o__RF39;f__UBA660;g__CAG-628;s__CAG-628 sp000438415
Bengtsson-PalmeJ_2015__TRAVELRES10__bin_92	d__Bacteria;p__Firmicutes_A;c__Clostridia;o__Oscillospirales;f__CAG-272;g__CAG-272;s__CAG-272 sp000433515
Bengtsson-PalmeJ_2015__TRAVELRES11__bin_115	d__Bacteria;p__Firmicutes_A;c__Clostridia;o__TANB77;f__UBA1234;g__HGM13618;s__HGM13618 sp900753975
Bengtsson-PalmeJ_2015__TRAVELRES11__bin_133	d__Bacteria;p__Firmicutes_A;c__Clostridia;o__Lachnospirales;f__Lachnospiraceae;g__RGIG8607;s__
Bengtsson-PalmeJ_2015__TRAVELRES11__bin_134	d__Bacteria;p__Firmicutes;c__Bacilli;o__ML615J-28;f__CAG-698;g__Tener-01;s__Tener-01 sp001940985
Bengtsson-PalmeJ_2015__TRAVELRES11__bin_144	d__Bacteria;p__Bacteroidota;c__Bacteroidia;o__Bacteroidales;f__Muribaculaceae;g__CAG-485;s__CAG-485 sp905198125
Bengtsson-PalmeJ_2015__TRAVELRES11__bin_153	d__Bacteria;p__Bacteroidota;c__Bacteroidia;o__Bacteroidales;f__Muribaculaceae;g__CAG-873;s__
Bengtsson-PalmeJ_2015__TRAVELRES11__bin_19	d__Bacteria;p__Firmicutes_A;c__Clostridia;o__Christensenellales;f__CAG-917;g__CAG-1138;s__CAG-1138 sp000434675
Bengtsson-PalmeJ_2015__TRAVELRES11__bin_26	d__Bacteria;p__Firmicutes_A;c__Clostridia;o__Oscillospirales;f__CAG-272;g__;s__
Bengtsson-PalmeJ_2015__TRAVELRES11__bin_33	d__Bacteria;p__Firmicutes_A;c__Clostridia;o__Christensenellales;f__UBA1242;g__UMGS687;s__UMGS687 sp900544595
Bengtsson-PalmeJ_2015__TRAVELRES11__bin_36	d__Bacteria;p__Proteobacteria;c__Gammaproteobacteria;o__Burkholderiales;f__Burkholderiaceae;g__Aphodousia;s__Aphodousia faecipullorum
Bengtsson-PalmeJ_2015__TRAVELRES11__bin_48	d__Bacteria;p__Firmicutes_A;c__Clostridia;o__Oscillospirales;f__CAG-272;g__UBA1740;s__
Bengtsson-PalmeJ_2015__TRAVELRES12__bin_114	d__Bacteria;p__Bacteroidota;c__Bacteroidia;o__Bacteroidales;f__Muribaculaceae;g__UBA7173;s__UBA7173 sp900548705
Bengtsson-PalmeJ_2015__TRAVELRES12__bin_36	d__Bacteria;p__Bacteroidota;c__Bacteroidia;o__Bacteroidales;f__Tannerellaceae;g__Parabacteroides;s__Parabacteroides intestinavium
Bengtsson-PalmeJ_2015__TRAVELRES12__bin_4	d__Bacteria;p__Bacteroidota;c__Bacteroidia;o__Bacteroidales;f__Bacteroidaceae;g__Prevotella;s__Prevotella sp000436695
Bengtsson-PalmeJ_2015__TRAVELRES12__bin_7	d__Bacteria;p__Proteobacteria;c__Alphaproteobacteria;o__RF32;f__CAG-239;g__CAZU01;s__CAZU01 sp000432275
Bengtsson-PalmeJ_2015__TRAVELRES12__bin_70	d__Bacteria;p__Firmicutes_A;c__Clostridia;o__Lachnospirales;f__Lachnospiraceae;g__VUNI01;s__
Bengtsson-PalmeJ_2015__TRAVELRES12__bin_95	d__Bacteria;p__Bacteroidota;c__Bacteroidia;o__Bacteroidales;f__Muribaculaceae;g__CAG-873;s__
Bengtsson-PalmeJ_2015__TRAVELRES12__bin_99	d__Bacteria;p__Firmicutes_A;c__Clostridia;o__Oscillospirales;f__Oscillospiraceae;g__Faecousia;s__Faecousia sp000434635
Bengtsson-PalmeJ_2015__TRAVELRES13__bin_29	d__Bacteria;p__Elusimicrobiota;c__Elusimicrobia;o__Elusimicrobiales;f__Elusimicrobiaceae;g__UBA1436;s__UBA1436 sp002329395
Bengtsson-PalmeJ_2015__TRAVELRES14__bin_100	d__Bacteria;p__Bacteroidota;c__Bacteroidia;o__Bacteroidales;f__Rikenellaceae;g__Alistipes_A;s__Alistipes_A pullistercoris
Bengtsson-PalmeJ_2015__TRAVELRES14__bin_124	d__Bacteria;p__Firmicutes_A;c__Clostridia;o__Christensenellales;f__Borkfalkiaceae;g__UBA7597;s__UBA7597 sp003448195
Bengtsson-PalmeJ_2015__TRAVELRES14__bin_51	d__Bacteria;p__Firmicutes_A;c__Clostridia;o__Lachnospirales;f__Lachnospiraceae;g__Choladocola;s__Choladocola sp018223365
Bengtsson-PalmeJ_2015__TRAVELRES14__bin_57	d__Bacteria;p__Firmicutes_A;c__Clostridia;o__Lachnospirales;f__Lachnospiraceae;g__RUG115;s__RUG115 sp900066395
Bengtsson-PalmeJ_2015__TRAVELRES14__bin_88	d__Bacteria;p__Verrucomicrobiota;c__Lentisphaeria;o__Victivallales;f__UBA1829;g__UBA1829;s__UBA1829 sp900548385
Bengtsson-PalmeJ_2015__TRAVELRES14__bin_93	d__Bacteria;p__Bacteroidota;c__Bacteroidia;o__Bacteroidales;f__Bacteroidaceae;g__UBA6398;s__UBA6398 sp900555645
Bengtsson-PalmeJ_2015__TRAVELRES14__bin_94	d__Bacteria;p__Firmicutes_A;c__Clostridia;o__Lachnospirales;f__Lachnospiraceae;g__VSOB01;s__
Bengtsson-PalmeJ_2015__TRAVELRES15__bin_49	d__Bacteria;p__Firmicutes_A;c__Clostridia;o__Oscillospirales;f__Ruminococcaceae;g__Ruminococcus_D;s__Ruminococcus_D bicirculans
Bengtsson-PalmeJ_2015__TRAVELRES16__bin_54	d__Bacteria;p__Firmicutes_A;c__Clostridia;o__Oscillospirales;f__Ruminococcaceae;g__CAG-115;s__CAG-115 sp003531585
Bengtsson-PalmeJ_2015__TRAVELRES16__bin_57	d__Bacteria;p__Firmicutes_A;c__Clostridia;o__Oscillospirales;f__Ruminococcaceae;g__CAG-353;s__CAG-353 sp900066885
Bengtsson-PalmeJ_2015__TRAVELRES16__bin_68	d__Bacteria;p__Cyanobacteria;c__Vampirovibrionia;o__Gastranaerophilales;f__Gastranaerophilaceae;g__Stercorousia;s__Stercorousia sp001917115
Bengtsson-PalmeJ_2015__TRAVELRES16__bin_83	d__Bacteria;p__Firmicutes;c__Bacilli;o__RF39;f__UBA660;g__Onthousia;s__
Bengtsson-PalmeJ_2015__TRAVELRES17__bin_52	d__Bacteria;p__Firmicutes_A;c__Clostridia;o__Lachnospirales;f__Lachnospiraceae;g__Coprococcus;s__Coprococcus sp900767685
Bengtsson-PalmeJ_2015__TRAVELRES17__bin_75	d__Bacteria;p__Bacteroidota;c__Bacteroidia;o__Bacteroidales;f__Coprobacteraceae;g__Coprobacter;s__Coprobacter fastidiosus
Bengtsson-PalmeJ_2015__TRAVELRES17__bin_89	d__Bacteria;p__Firmicutes_A;c__Clostridia;o__TANB77;f__CAG-508;g__CAG-269;s__CAG-269 sp900556695
Bengtsson-PalmeJ_2015__TRAVELRES17__bin_94	d__Bacteria;p__Firmicutes_A;c__Clostridia;o__Oscillospirales;f__CAG-382;g__UMGS882;s__UMGS882 sp900757905
Bengtsson-PalmeJ_2015__TRAVELRES18__bin_107	d__Bacteria;p__Proteobacteria;c__Alphaproteobacteria;o__RF32;f__CAG-239;g__Scatocola;s__Scatocola faecipullorum
Bengtsson-PalmeJ_2015__TRAVELRES18__bin_108	d__Bacteria;p__Firmicutes;c__Bacilli;o__RF39;f__UBA660;g__CAG-628;s__CAG-628 sp003524085
Bengtsson-PalmeJ_2015__TRAVELRES18__bin_132	d__Bacteria;p__Firmicutes;c__Bacilli;o__RF39;f__UBA660;g__UBA6448;s__UBA6448 sp000437315
Bengtsson-PalmeJ_2015__TRAVELRES18__bin_21	d__Bacteria;p__Firmicutes_A;c__Clostridia;o__Oscillospirales;f__CAG-272;g__UBA1740;s__UBA1740 sp900767415
Bengtsson-PalmeJ_2015__TRAVELRES18__bin_37	d__Bacteria;p__Firmicutes_A;c__Clostridia;o__Peptostreptococcales;f__Anaerovoracaceae;g__QAKD01;s__QAKD01 sp003343965
Bengtsson-PalmeJ_2015__TRAVELRES18__bin_42	d__Bacteria;p__Firmicutes_A;c__Clostridia;o__Oscillospirales;f__Oscillospiraceae;g__F23-B02;s__F23-B02 sp004553495
Bengtsson-PalmeJ_2015__TRAVELRES18__bin_77	d__Bacteria;p__Firmicutes_A;c__Clostridia;o__TANB77;f__CAG-508;g__CAG-452;s__CAG-452 sp000434035
Bengtsson-PalmeJ_2015__TRAVELRES19__bin_26	d__Bacteria;p__Firmicutes_A;c__Clostridia;o__Oscillospirales;f__Oscillospiraceae;g__CAG-170;s__CAG-170 sp900545925
Bengtsson-PalmeJ_2015__TRAVELRES19__bin_93	d__Bacteria;p__Firmicutes_A;c__Clostridia;o__Oscillospirales;f__Acutalibacteraceae;g__UMGS172;s__UMGS172 sp900539855
Bengtsson-PalmeJ_2015__TRAVELRES1__bin_21	d__Bacteria;p__Firmicutes_A;c__Clostridia;o__Oscillospirales;f__CAG-272;g__CAG-390;s__CAG-390 sp003523225
Bengtsson-PalmeJ_2015__TRAVELRES1__bin_29	d__Bacteria;p__Firmicutes_A;c__Clostridia;o__Christensenellales;f__UBA1242;g__Caccovivens;s__Caccovivens sp003522085
Bengtsson-PalmeJ_2015__TRAVELRES1__bin_51	d__Bacteria;p__Firmicutes_A;c__Clostridia;o__TANB77;f__CAG-508;g__CAG-273;s__CAG-273 sp003507395
Bengtsson-PalmeJ_2015__TRAVELRES1__bin_76	d__Bacteria;p__Verrucomicrobiota;c__Lentisphaeria;o__Victivallales;f__Victivallaceae;g__Victivallis;s__Victivallis lenta
Bengtsson-PalmeJ_2015__TRAVELRES1__bin_8	d__Bacteria;p__Firmicutes;c__Bacilli;o__RFN20;f__CAG-631;g__Caccosoma;s__Caccosoma sp900762575
Bengtsson-PalmeJ_2015__TRAVELRES1__bin_80	d__Bacteria;p__Firmicutes_A;c__Clostridia;o__Oscillospirales;f__Acutalibacteraceae;g__UBA5905;s__UBA5905 sp002437905
Bengtsson-PalmeJ_2015__TRAVELRES20__bin_56	d__Bacteria;p__Firmicutes_A;c__Clostridia;o__TANB77;f__CAG-508;g__CAG-269;s__
Bengtsson-PalmeJ_2015__TRAVELRES20__bin_75	d__Bacteria;p__Patescibacteria;c__Saccharimonadia;o__Saccharimonadales;f__Nanoperiomorbaceae;g__Nanoperiomorbus;s__
Bengtsson-PalmeJ_2015__TRAVELRES20__bin_76	d__Bacteria;p__Firmicutes;c__Bacilli;o__Lactobacillales;f__Lactobacillaceae;g__Lactobacillus;s__Lactobacillus acidophilus
Bengtsson-PalmeJ_2015__TRAVELRES21__bin_106	d__Bacteria;p__Firmicutes_A;c__Clostridia;o__Oscillospirales;f__Oscillospiraceae;g__UMGS1766;s__
Bengtsson-PalmeJ_2015__TRAVELRES21__bin_18	d__Bacteria;p__Actinobacteriota;c__Coriobacteriia;o__Coriobacteriales;f__Eggerthellaceae;g__CAG-1427;s__CAG-1427 sp000435675
Bengtsson-PalmeJ_2015__TRAVELRES21__bin_29	d__Bacteria;p__Firmicutes_A;c__Clostridia;o__Lachnospirales;f__Lachnospiraceae;g__JAGTTR01;s__JAGTTR01 sp018223385
Bengtsson-PalmeJ_2015__TRAVELRES21__bin_95	d__Bacteria;p__Firmicutes_A;c__Clostridia;o__Oscillospirales;f__Acutalibacteraceae;g__Eubacterium_R;s__Eubacterium_R sp900539425
Bengtsson-PalmeJ_2015__TRAVELRES22__bin_81	d__Bacteria;p__Firmicutes;c__Bacilli;o__Erysipelotrichales;f__Erysipelotrichaceae;g__Merdibacter;s__Merdibacter merdigallinarum
Bengtsson-PalmeJ_2015__TRAVELRES24__bin_62	d__Bacteria;p__Firmicutes_A;c__Clostridia;o__Lachnospirales;f__Lachnospiraceae;g__Eubacterium_F;s__Eubacterium_F sp003491505
Bengtsson-PalmeJ_2015__TRAVELRES24__bin_8	d__Bacteria;p__Proteobacteria;c__Gammaproteobacteria;o__Burkholderiales;f__Burkholderiaceae;g__Sutterella;s__Sutterella seckii_A
Bengtsson-PalmeJ_2015__TRAVELRES25__bin_26	d__Bacteria;p__Firmicutes;c__Bacilli;o__RF39;f__UBA660;g__CAG-628;s__
Bengtsson-PalmeJ_2015__TRAVELRES25__bin_47	d__Bacteria;p__Firmicutes_A;c__Clostridia;o__TANB77;f__CAG-508;g__CAG-269;s__CAG-269 sp900554175
Bengtsson-PalmeJ_2015__TRAVELRES25__bin_58	d__Bacteria;p__Firmicutes_A;c__Clostridia;o__Oscillospirales;f__Acutalibacteraceae;g__UBA737;s__UBA737 sp017481865
Bengtsson-PalmeJ_2015__TRAVELRES25__bin_62	d__Bacteria;p__Firmicutes_A;c__Clostridia;o__TANB77;f__CAG-508;g__Merdicola;s__Merdicola sp905200315
Bengtsson-PalmeJ_2015__TRAVELRES25__bin_70	d__Bacteria;p__Cyanobacteria;c__Vampirovibrionia;o__Gastranaerophilales;f__Gastranaerophilaceae;g__Zag111;s__Zag111 sp905211505
Bengtsson-PalmeJ_2015__TRAVELRES25__bin_76	d__Bacteria;p__Firmicutes_A;c__Clostridia;o__Lachnospirales;f__Lachnospiraceae;g__Eubacterium_F;s__Eubacterium_F sp000433735
Bengtsson-PalmeJ_2015__TRAVELRES26_megahit__bin_131	d__Bacteria;p__Campylobacterota;c__Campylobacteria;o__Campylobacterales;f__Campylobacteraceae;g__Campylobacter_D;s__Campylobacter_D jejuni
Bengtsson-PalmeJ_2015__TRAVELRES27_megahit__bin_112	d__Bacteria;p__Firmicutes;c__Bacilli;o__ML615J-28;f__CAG-313;g__CAG-313;s__CAG-313 sp003539625
Bengtsson-PalmeJ_2015__TRAVELRES27_megahit__bin_126	d__Bacteria;p__Firmicutes;c__Bacilli;o__RF39;f__UBA660;g__CAG-582;s__CAG-582 sp000435515
Bengtsson-PalmeJ_2015__TRAVELRES27_megahit__bin_135	d__Bacteria;p__Firmicutes_A;c__Clostridia;o__Lachnospirales;f__Lachnospiraceae;g__Blautia_A;s__Blautia_A sp900066505
Bengtsson-PalmeJ_2015__TRAVELRES27_megahit__bin_164	d__Bacteria;p__Firmicutes_A;c__Clostridia;o__Oscillospirales;f__CAG-272;g__UMGS911;s__
Bengtsson-PalmeJ_2015__TRAVELRES27_megahit__bin_17	d__Bacteria;p__Firmicutes_A;c__Clostridia;o__Lachnospirales;f__Lachnospiraceae;g__CAJJNI01;s__CAJJNI01 sp905193085
Bengtsson-PalmeJ_2015__TRAVELRES27_megahit__bin_212	d__Bacteria;p__Bacteroidota;c__Bacteroidia;o__Bacteroidales;f__Bacteroidaceae;g__Bacteroides;s__
Bengtsson-PalmeJ_2015__TRAVELRES27_megahit__bin_27	d__Bacteria;p__Bacteroidota;c__Bacteroidia;o__Bacteroidales;f__Rikenellaceae;g__Alistipes;s__Alistipes communis
Bengtsson-PalmeJ_2015__TRAVELRES27_megahit__bin_3	d__Bacteria;p__Firmicutes_A;c__Clostridia;o__Oscillospirales;f__Acutalibacteraceae;g__UMGS1623;s__
Bengtsson-PalmeJ_2015__TRAVELRES28__bin_19	d__Bacteria;p__Verrucomicrobiota;c__Verrucomicrobiae;o__Opitutales;f__CAG-312;g__UMGS1490;s__UMGS1490 sp017629765
Bengtsson-PalmeJ_2015__TRAVELRES28__bin_44	d__Bacteria;p__Firmicutes_A;c__Clostridia;o__Oscillospirales;f__CAG-272;g__Firm-07;s__Firm-07 sp900548735
Bengtsson-PalmeJ_2015__TRAVELRES2__bin_111	d__Bacteria;p__Firmicutes_A;c__Clostridia;o__Oscillospirales;f__Acutalibacteraceae;g__;s__
Bengtsson-PalmeJ_2015__TRAVELRES2__bin_43	d__Bacteria;p__Firmicutes_A;c__Clostridia;o__Oscillospirales;f__Acutalibacteraceae;g__Ruminococcus_E;s__Ruminococcus_E sp003521625
Bengtsson-PalmeJ_2015__TRAVELRES2__bin_49	d__Bacteria;p__Firmicutes_A;c__Clostridia;o__Lachnospirales;f__Lachnospiraceae;g__Agathobacter;s__Agathobacter rectalis
Bengtsson-PalmeJ_2015__TRAVELRES2__bin_64	d__Bacteria;p__Firmicutes;c__Bacilli;o__RF39;f__UBA660;g__CAG-605;s__CAG-605 sp000433255
Bengtsson-PalmeJ_2015__TRAVELRES30__bin_100	d__Bacteria;p__Proteobacteria;c__Gammaproteobacteria;o__Enterobacterales;f__Succinivibrionaceae;g__Succinivibrio;s__Succinivibrio sp000431835
Bengtsson-PalmeJ_2015__TRAVELRES30__bin_101	d__Bacteria;p__Firmicutes_A;c__Clostridia;o__Lachnospirales;f__Lachnospiraceae;g__COE1;s__COE1 sp001916965
Bengtsson-PalmeJ_2015__TRAVELRES30__bin_3	d__Bacteria;p__Proteobacteria;c__Gammaproteobacteria;o__Burkholderiales;f__Burkholderiaceae;g__Sutterella;s__Sutterella sp905198475
Bengtsson-PalmeJ_2015__TRAVELRES30__bin_30	d__Bacteria;p__Bacteroidota;c__Bacteroidia;o__Bacteroidales;f__Barnesiellaceae;g__UMGS27;s__UMGS27 sp900538555
Bengtsson-PalmeJ_2015__TRAVELRES30__bin_61	d__Bacteria;p__Bacteroidota;c__Bacteroidia;o__Bacteroidales;f__UBA932;g__Cryptobacteroides;s__
Bengtsson-PalmeJ_2015__TRAVELRES30__bin_71	d__Bacteria;p__Bacteroidota;c__Bacteroidia;o__Bacteroidales;f__Rikenellaceae;g__Alistipes_A;s__Alistipes_A sp900539755
Bengtsson-PalmeJ_2015__TRAVELRES30__bin_9	d__Bacteria;p__Proteobacteria;c__Alphaproteobacteria;o__RF32;f__CAG-239;g__;s__
Bengtsson-PalmeJ_2015__TRAVELRES31__bin_95	d__Bacteria;p__Firmicutes_A;c__Clostridia;o__Oscillospirales;f__Acutalibacteraceae;g__CAG-217;s__CAG-217 sp900547275
Bengtsson-PalmeJ_2015__TRAVELRES32__bin_72	d__Bacteria;p__Bacteroidota;c__Bacteroidia;o__Bacteroidales;f__Barnesiellaceae;g__Barnesiella;s__Barnesiella intestinihominis
Bengtsson-PalmeJ_2015__TRAVELRES34__bin_28	d__Bacteria;p__Bacteroidota;c__Bacteroidia;o__Bacteroidales;f__Marinifilaceae;g__Butyricimonas;s__Butyricimonas sp003479425
Bengtsson-PalmeJ_2015__TRAVELRES35__bin_13	d__Bacteria;p__Actinobacteriota;c__Coriobacteriia;o__Coriobacteriales;f__Coriobacteriaceae;g__Collinsella;s__
Bengtsson-PalmeJ_2015__TRAVELRES35__bin_37	d__Bacteria;p__Firmicutes;c__Bacilli;o__Acholeplasmatales;f__Anaeroplasmataceae;g__CAG-307;s__CAG-307 sp001916215
Bengtsson-PalmeJ_2015__TRAVELRES35__bin_80	d__Bacteria;p__Firmicutes_A;c__Clostridia;o__Lachnospirales;f__Lachnospiraceae;g__Butyrivibrio_A;s__Butyrivibrio_A crossotus
Bengtsson-PalmeJ_2015__TRAVELRES35__bin_98	d__Bacteria;p__Firmicutes_A;c__Clostridia;o__TANB77;f__UBA1234;g__UBA1234;s__UBA1234 sp900765095
Bengtsson-PalmeJ_2015__TRAVELRES36__bin_12	d__Bacteria;p__Firmicutes_A;c__Clostridia;o__Lachnospirales;f__Lachnospiraceae;g__Butyribacter;s__
Bengtsson-PalmeJ_2015__TRAVELRES36__bin_65	d__Bacteria;p__Firmicutes_A;c__Clostridia;o__Christensenellales;f__Borkfalkiaceae;g__UBA10281;s__
Bengtsson-PalmeJ_2015__TRAVELRES37__bin_58	d__Bacteria;p__Proteobacteria;c__Gammaproteobacteria;o__Burkholderiales;f__Burkholderiaceae;g__Sutterella;s__Sutterella sp900762445
Bengtsson-PalmeJ_2015__TRAVELRES38__bin_10	d__Bacteria;p__Firmicutes_A;c__Clostridia;o__Lachnospirales;f__Lachnospiraceae;g__Blautia_A;s__
Bengtsson-PalmeJ_2015__TRAVELRES38__bin_35	d__Bacteria;p__Bacteroidota;c__Bacteroidia;o__Bacteroidales;f__Tannerellaceae;g__Parabacteroides;s__Parabacteroides acidifaciens
Bengtsson-PalmeJ_2015__TRAVELRES38__bin_41	d__Bacteria;p__Firmicutes_A;c__Clostridia;o__Oscillospirales;f__Oscillospiraceae;g__ER4;s__ER4 sp000765235
Bengtsson-PalmeJ_2015__TRAVELRES39__bin_1	d__Bacteria;p__Firmicutes_A;c__Clostridia;o__Christensenellales;f__UBA1242;g__Onthoplasma;s__
Bengtsson-PalmeJ_2015__TRAVELRES39__bin_116	d__Bacteria;p__Firmicutes;c__Bacilli;o__RF39;f__UBA660;g__CAG-302;s__CAG-302 sp000431795
Bengtsson-PalmeJ_2015__TRAVELRES39__bin_130	d__Bacteria;p__Bacteroidota;c__Bacteroidia;o__Bacteroidales;f__Muribaculaceae;g__UBA7173;s__
Bengtsson-PalmeJ_2015__TRAVELRES39__bin_61	d__Bacteria;p__Firmicutes_A;c__Clostridia;o__Oscillospirales;f__Acutalibacteraceae;g__Pseudoruminococcus_A;s__Pseudoruminococcus_A sp902765855
Bengtsson-PalmeJ_2015__TRAVELRES39__bin_86	d__Bacteria;p__Firmicutes_A;c__Clostridia;o__Oscillospirales;f__Acutalibacteraceae;g__UMGS1071;s__UMGS1071 sp900542375
Bengtsson-PalmeJ_2015__TRAVELRES39__bin_96	d__Bacteria;p__Firmicutes_A;c__Clostridia;o__UBA1381;f__UBA1381;g__UBA4716;s__
Bengtsson-PalmeJ_2015__TRAVELRES3__bin_42	d__Bacteria;p__Firmicutes_A;c__Clostridia;o__Lachnospirales;f__Lachnospiraceae;g__UBA11774;s__UBA11774 sp003507655
Bengtsson-PalmeJ_2015__TRAVELRES3__bin_95	d__Bacteria;p__Bacteroidota;c__Bacteroidia;o__Bacteroidales;f__Bacteroidaceae;g__Bacteroides;s__Bacteroides sp003545565
Bengtsson-PalmeJ_2015__TRAVELRES40__bin_105	d__Bacteria;p__Firmicutes_A;c__Clostridia;o__Oscillospirales;f__CAG-272;g__CAG-390;s__CAG-390 sp000437015
Bengtsson-PalmeJ_2015__TRAVELRES40__bin_106	d__Bacteria;p__Firmicutes_A;c__Clostridia;o__Christensenellales;f__CAG-552;g__UBA10677;s__UBA10677 sp003533505
Bengtsson-PalmeJ_2015__TRAVELRES40__bin_109	d__Bacteria;p__Bacteroidota;c__Bacteroidia;o__Bacteroidales;f__Marinifilaceae;g__Odoribacter;s__Odoribacter splanchnicus
Bengtsson-PalmeJ_2015__TRAVELRES40__bin_117	d__Bacteria;p__Firmicutes_A;c__Clostridia;o__Christensenellales;f__UBA1242;g__;s__
Bengtsson-PalmeJ_2015__TRAVELRES40__bin_19	d__Bacteria;p__Proteobacteria;c__Gammaproteobacteria;o__Burkholderiales;f__Burkholderiaceae;g__Sutterella;s__Sutterella wadsworthensis
Bengtsson-PalmeJ_2015__TRAVELRES40__bin_34	d__Bacteria;p__Firmicutes;c__Bacilli;o__RFN20;f__CAG-826;g__RUG131;s__RUG131 sp900549975
Bengtsson-PalmeJ_2015__TRAVELRES40__bin_43	d__Bacteria;p__Cyanobacteria;c__Vampirovibrionia;o__Gastranaerophilales;f__Gastranaerophilaceae;g__;s__
Bengtsson-PalmeJ_2015__TRAVELRES40__bin_49	d__Bacteria;p__Firmicutes_A;c__Clostridia;o__Lachnospirales;f__Lachnospiraceae;g__Lachnospira;s__Lachnospira sp900316325
Bengtsson-PalmeJ_2015__TRAVELRES40__bin_52	d__Bacteria;p__Firmicutes_A;c__Clostridia;o__Christensenellales;f__Borkfalkiaceae;g__Scatosoma;s__Scatosoma sp003150575
Bengtsson-PalmeJ_2015__TRAVELRES40__bin_63	d__Bacteria;p__Cyanobacteria;c__Vampirovibrionia;o__Gastranaerophilales;f__Gastranaerophilaceae;g__Zag111;s__Zag111 sp002102825
Bengtsson-PalmeJ_2015__TRAVELRES41__bin_90	d__Bacteria;p__Firmicutes_A;c__Clostridia;o__Lachnospirales;f__Lachnospiraceae;g__Coprococcus;s__Coprococcus eutactus
Bengtsson-PalmeJ_2015__TRAVELRES42__bin_46	d__Bacteria;p__Firmicutes_C;c__Negativicutes;o__Veillonellales;f__Dialisteraceae;g__Dialister;s__
Bengtsson-PalmeJ_2015__TRAVELRES45__bin_118	d__Bacteria;p__Firmicutes_A;c__Clostridia;o__Lachnospirales;f__Lachnospiraceae;g__Eubacterium_G;s__Eubacterium_G ventriosum
Bengtsson-PalmeJ_2015__TRAVELRES45__bin_45	d__Bacteria;p__Bacteroidota;c__Bacteroidia;o__Bacteroidales;f__Muribaculaceae;g__UBA7173;s__UBA7173 sp900545955
Bengtsson-PalmeJ_2015__TRAVELRES45__bin_71	d__Bacteria;p__Bacteroidota;c__Bacteroidia;o__Bacteroidales;f__Rikenellaceae;g__Alistipes;s__Alistipes merdipullorum
Bengtsson-PalmeJ_2015__TRAVELRES46__bin_146	d__Bacteria;p__Bacteroidota;c__Bacteroidia;o__Bacteroidales;f__UBA11471;g__UBA11471;s__UBA11471 sp900547555
Bengtsson-PalmeJ_2015__TRAVELRES46__bin_21	d__Bacteria;p__Firmicutes_A;c__Clostridia;o__Oscillospirales;f__Oscillospiraceae;g__Limivicinus;s__Limivicinus sp900547315
Bengtsson-PalmeJ_2015__TRAVELRES46__bin_32	d__Bacteria;p__Firmicutes_A;c__Clostridia;o__Oscillospirales;f__CAG-272;g__UMGS1865;s__UMGS1865 sp900555785
Bengtsson-PalmeJ_2015__TRAVELRES46__bin_43	d__Bacteria;p__Firmicutes_A;c__Clostridia;o__Lachnospirales;f__Lachnospiraceae;g__Acetatifactor;s__Acetatifactor sp900755865
Bengtsson-PalmeJ_2015__TRAVELRES46__bin_52	d__Bacteria;p__Firmicutes_A;c__Clostridia;o__Oscillospirales;f__CAG-272;g__HGM12713;s__HGM12713 sp900754175
Bengtsson-PalmeJ_2015__TRAVELRES46__bin_63	d__Bacteria;p__Firmicutes_B;c__Peptococcia;o__Peptococcales;f__Peptococcaceae;g__UBA7185;s__
Bengtsson-PalmeJ_2015__TRAVELRES46__bin_68	d__Bacteria;p__Bacteroidota;c__Bacteroidia;o__Flavobacteriales;f__UBA1820;g__Merdimorpha;s__Merdimorpha sp003150615
Bengtsson-PalmeJ_2015__TRAVELRES46__bin_79	d__Bacteria;p__Firmicutes;c__Bacilli;o__RF39;f__UBA660;g__CAG-710;s__CAG-710 sp000432595
Bengtsson-PalmeJ_2015__TRAVELRES46__bin_84	d__Bacteria;p__Bacteroidota;c__Bacteroidia;o__Bacteroidales;f__Muribaculaceae;g__Muribaculum;s__Muribaculum sp003150235
Bengtsson-PalmeJ_2015__TRAVELRES47__bin_13	d__Bacteria;p__Cyanobacteria;c__Vampirovibrionia;o__Gastranaerophilales;f__Gastranaerophilaceae;g__Zag111;s__Zag111 sp002103105
Bengtsson-PalmeJ_2015__TRAVELRES47__bin_23	d__Bacteria;p__Firmicutes_A;c__Clostridia;o__Lachnospirales;f__Anaerotignaceae;g__Metalachnospira;s__Metalachnospira sp900553995
Bengtsson-PalmeJ_2015__TRAVELRES48__bin_1	d__Bacteria;p__Firmicutes_A;c__Clostridia;o__TANB77;f__CAG-508;g__Scatovivens;s__
Bengtsson-PalmeJ_2015__TRAVELRES48__bin_112	d__Bacteria;p__Firmicutes_A;c__Clostridia;o__TANB77;f__CAG-508;g__CAG-269;s__
Bengtsson-PalmeJ_2015__TRAVELRES48__bin_114	d__Bacteria;p__Cyanobacteria;c__Vampirovibrionia;o__Gastranaerophilales;f__Gastranaerophilaceae;g__Stercorousia;s__
Bengtsson-PalmeJ_2015__TRAVELRES48__bin_123	d__Bacteria;p__Firmicutes_A;c__Clostridia;o__Lachnospirales;f__Anaerotignaceae;g__Anaerotignum;s__Anaerotignum faecicola
Bengtsson-PalmeJ_2015__TRAVELRES48__bin_41	d__Bacteria;p__Firmicutes_A;c__Clostridia;o__Oscillospirales;f__Ruminococcaceae;g__CAG-353;s__CAG-353 sp900768995
Bengtsson-PalmeJ_2015__TRAVELRES48__bin_86	d__Bacteria;p__Firmicutes_A;c__Clostridia;o__Oscillospirales;f__Ruminococcaceae;g__RGIG3102;s__
Bengtsson-PalmeJ_2015__TRAVELRES48__bin_92	d__Bacteria;p__Firmicutes;c__Bacilli;o__RF39;f__UBA660;g__UBA5026;s__
Bengtsson-PalmeJ_2015__TRAVELRES49__bin_109	d__Bacteria;p__Firmicutes;c__Bacilli;o__RFN20;f__CAG-449;g__CAG-449;s__CAG-449 sp000432895
Bengtsson-PalmeJ_2015__TRAVELRES49__bin_115	d__Bacteria;p__Proteobacteria;c__Gammaproteobacteria;o__Enterobacterales;f__Pasteurellaceae;g__Haemophilus_D;s__Haemophilus_D sp900755445
Bengtsson-PalmeJ_2015__TRAVELRES49__bin_45	d__Bacteria;p__Firmicutes_A;c__Clostridia;o__Christensenellales;f__CAG-552;g__UMGS1795;s__
Bengtsson-PalmeJ_2015__TRAVELRES49__bin_46	d__Bacteria;p__Firmicutes_A;c__Clostridia;o__Oscillospirales;f__Oscillospiraceae;g__CAG-83;s__CAG-83 sp000435975
Bengtsson-PalmeJ_2015__TRAVELRES49__bin_65	d__Bacteria;p__Firmicutes_A;c__Clostridia;o__Christensenellales;f__Borkfalkiaceae;g__UBA7597;s__UBA7597 sp900542935
Bengtsson-PalmeJ_2015__TRAVELRES49__bin_92	d__Bacteria;p__Firmicutes;c__Bacilli;o__RF39;f__UBA660;g__CAG-1000;s__CAG-1000 sp900761555
Bengtsson-PalmeJ_2015__TRAVELRES4__bin_102	d__Bacteria;p__Firmicutes_A;c__Clostridia;o__Lachnospirales;f__Lachnospiraceae;g__Butyribacter;s__Butyribacter sp000436755
Bengtsson-PalmeJ_2015__TRAVELRES4__bin_134	d__Bacteria;p__Firmicutes_A;c__Clostridia;o__TANB77;f__CAG-508;g__CAG-269;s__
Bengtsson-PalmeJ_2015__TRAVELRES4__bin_92	d__Bacteria;p__Bacteroidota;c__Bacteroidia;o__Bacteroidales;f__Bacteroidaceae;g__Bacteroides;s__Bacteroides cellulosilyticus
Bengtsson-PalmeJ_2015__TRAVELRES50__bin_114	d__Bacteria;p__Firmicutes;c__Bacilli;o__ML615J-28;f__CAG-313;g__UBA1737;s__
Bengtsson-PalmeJ_2015__TRAVELRES50__bin_25	d__Bacteria;p__Firmicutes_A;c__Clostridia;o__Lachnospirales;f__Lachnospiraceae;g__CAG-127;s__CAG-127 sp900319515
Bengtsson-PalmeJ_2015__TRAVELRES50__bin_54	d__Bacteria;p__Firmicutes_A;c__Clostridia;o__Lachnospirales;f__Lachnospiraceae;g__V9D3004;s__V9D3004 sp900760345
Bengtsson-PalmeJ_2015__TRAVELRES50__bin_59	d__Bacteria;p__Firmicutes;c__Bacilli;o__RF39;f__UBA660;g__CAG-611;s__CAG-611 sp900552235
Bengtsson-PalmeJ_2015__TRAVELRES50__bin_91	d__Bacteria;p__Firmicutes_A;c__Clostridia;o__Christensenellales;f__Borkfalkiaceae;g__UMGS775;s__UMGS775 sp900545325
Bengtsson-PalmeJ_2015__TRAVELRES52__bin_57	d__Bacteria;p__Bacteroidota;c__Bacteroidia;o__Bacteroidales;f__Bacteroidaceae;g__Bacteroides;s__Bacteroides clarus
Bengtsson-PalmeJ_2015__TRAVELRES52__bin_59	d__Bacteria;p__Proteobacteria;c__Gammaproteobacteria;o__Burkholderiales;f__Burkholderiaceae;g__Duodenibacillus;s__Duodenibacillus intestinavium
Bengtsson-PalmeJ_2015__TRAVELRES53_megahit__bin_42	d__Bacteria;p__Firmicutes_A;c__Clostridia;o__Oscillospirales;f__Acutalibacteraceae;g__Fimivicinus;s__Fimivicinus sp900544375
Bengtsson-PalmeJ_2015__TRAVELRES53_megahit__bin_56	d__Bacteria;p__Bacteroidota;c__Bacteroidia;o__Bacteroidales;f__Muribaculaceae;g__UBA7173;s__UBA7173 sp900540205
Bengtsson-PalmeJ_2015__TRAVELRES53_megahit__bin_58	d__Bacteria;p__Firmicutes_A;c__Clostridia;o__Lachnospirales;f__Lachnospiraceae;g__Lachnospira;s__Lachnospira eligens_A
Bengtsson-PalmeJ_2015__TRAVELRES54__bin_24	d__Bacteria;p__Bacteroidota;c__Bacteroidia;o__Bacteroidales;f__Rikenellaceae;g__Alistipes;s__Alistipes sp001941065
Bengtsson-PalmeJ_2015__TRAVELRES54__bin_80	d__Bacteria;p__Cyanobacteria;c__Vampirovibrionia;o__Gastranaerophilales;f__Gastranaerophilaceae;g__Stercorousia;s__Stercorousia sp000433095
Bengtsson-PalmeJ_2015__TRAVELRES54__bin_94	d__Bacteria;p__Firmicutes_A;c__Clostridia;o__Oscillospirales;f__Oscillospiraceae;g__Dysosmobacter;s__
Bengtsson-PalmeJ_2015__TRAVELRES55__bin_127	d__Bacteria;p__Firmicutes_A;c__Clostridia;o__Oscillospirales;f__CAG-272;g__UMGS1865;s__
Bengtsson-PalmeJ_2015__TRAVELRES56__bin_55	d__Bacteria;p__Firmicutes;c__Bacilli;o__Lactobacillales;f__Streptococcaceae;g__Streptococcus;s__Streptococcus sp001556435
Bengtsson-PalmeJ_2015__TRAVELRES56__bin_87	d__Bacteria;p__Bacteroidota;c__Bacteroidia;o__Bacteroidales;f__Marinifilaceae;g__Odoribacter;s__Odoribacter sp905193145
Bengtsson-PalmeJ_2015__TRAVELRES57__bin_15	d__Bacteria;p__Firmicutes_A;c__Clostridia;o__Oscillospirales;f__Butyricicoccaceae;g__Agathobaculum;s__Agathobaculum sp003481705
Bengtsson-PalmeJ_2015__TRAVELRES57__bin_43	d__Bacteria;p__Firmicutes_A;c__Clostridia;o__Lachnospirales;f__Lachnospiraceae;g__Bariatricus;s__Bariatricus comes_A
Bengtsson-PalmeJ_2015__TRAVELRES58__bin_36	d__Bacteria;p__Firmicutes_A;c__Clostridia;o__Lachnospirales;f__Lachnospiraceae;g__Butyribacter;s__Butyribacter intestini
Bengtsson-PalmeJ_2015__TRAVELRES59__bin_63	d__Bacteria;p__Firmicutes_A;c__Clostridia;o__Oscillospirales;f__Acutalibacteraceae;g__Eubacterium_R;s__Eubacterium_R sp000434995
Bengtsson-PalmeJ_2015__TRAVELRES5__bin_48	d__Bacteria;p__Verrucomicrobiota;c__Verrucomicrobiae;o__Opitutales;f__CAG-312;g__Merdousia;s__Merdousia sp900545705
Bengtsson-PalmeJ_2015__TRAVELRES5__bin_91	d__Bacteria;p__Bacteroidota;c__Bacteroidia;o__Bacteroidales;f__Bacteroidaceae;g__Phocaeicola_A;s__Phocaeicola_A sp003489705
Bengtsson-PalmeJ_2015__TRAVELRES60__bin_102	d__Bacteria;p__Firmicutes_A;c__Clostridia;o__Lachnospirales;f__Lachnospiraceae;g__Butyribacter;s__Butyribacter sp003149875
Bengtsson-PalmeJ_2015__TRAVELRES60__bin_3	d__Bacteria;p__Firmicutes_A;c__Clostridia;o__Oscillospirales;f__Oscillospiraceae;g__CAG-83;s__CAG-83 sp003487665
Bengtsson-PalmeJ_2015__TRAVELRES60__bin_48	d__Bacteria;p__Firmicutes_A;c__Clostridia;o__Oscillospirales;f__Acutalibacteraceae;g__Eubacterium_R;s__
Bengtsson-PalmeJ_2015__TRAVELRES60__bin_86	d__Bacteria;p__Firmicutes_A;c__Clostridia;o__Lachnospirales;f__Lachnospiraceae;g__Mediterraneibacter;s__Mediterraneibacter lactaris
Bengtsson-PalmeJ_2015__TRAVELRES61__bin_89	d__Bacteria;p__Firmicutes_A;c__Clostridia;o__Christensenellales;f__Borkfalkiaceae;g__Borkfalkia;s__Borkfalkia ceftriaxoniphila
Bengtsson-PalmeJ_2015__TRAVELRES63__bin_7	d__Bacteria;p__Firmicutes;c__Bacilli;o__RF39;f__UBA660;g__CAG-1193;s__CAG-1193 sp000436255
Bengtsson-PalmeJ_2015__TRAVELRES63__bin_76	d__Bacteria;p__Firmicutes_A;c__Clostridia;o__Christensenellales;f__CAG-552;g__UMGS1795;s__UMGS1795 sp900555125
Bengtsson-PalmeJ_2015__TRAVELRES63__bin_96	d__Bacteria;p__Firmicutes_A;c__Clostridia;o__Oscillospirales;f__CAG-272;g__CAG-448;s__CAG-448 sp003150135
Bengtsson-PalmeJ_2015__TRAVELRES63__bin_97	d__Bacteria;p__Firmicutes;c__Bacilli;o__RF39;f__UBA660;g__Faecisoma;s__Faecisoma sp000432255
Bengtsson-PalmeJ_2015__TRAVELRES64__bin_16	d__Bacteria;p__Firmicutes;c__Bacilli;o__RF39;f__UBA660;g__UMGS1045;s__UMGS1045 sp900547995
Bengtsson-PalmeJ_2015__TRAVELRES65__bin_40	d__Bacteria;p__Firmicutes_A;c__Clostridia;o__Oscillospirales;f__Oscillospiraceae;g__CAG-83;s__CAG-83 sp000431575
Bengtsson-PalmeJ_2015__TRAVELRES66__bin_43	d__Bacteria;p__Cyanobacteria;c__Vampirovibrionia;o__Gastranaerophilales;f__Gastranaerophilaceae;g__Scatousia;s__Scatousia sp900554385
Bengtsson-PalmeJ_2015__TRAVELRES66__bin_78	d__Bacteria;p__Firmicutes_A;c__Clostridia;o__Lachnospirales;f__Lachnospiraceae;g__Choladocola;s__Choladocola sp003481535
Bengtsson-PalmeJ_2015__TRAVELRES66__bin_79	d__Bacteria;p__Bacteroidota;c__Bacteroidia;o__Bacteroidales;f__Muribaculaceae;g__CAG-873;s__
Bengtsson-PalmeJ_2015__TRAVELRES67__bin_35	d__Bacteria;p__Firmicutes_A;c__Clostridia;o__Lachnospirales;f__Lachnospiraceae;g__Coprococcus;s__Coprococcus eutactus_A
Bengtsson-PalmeJ_2015__TRAVELRES68__bin_44	d__Bacteria;p__Firmicutes_A;c__Clostridia;o__TANB77;f__CAG-508;g__CAG-269;s__CAG-269 sp000438255
Bengtsson-PalmeJ_2015__TRAVELRES69__bin_62	d__Bacteria;p__Firmicutes_A;c__Clostridia;o__TANB77;f__CAG-508;g__CAG-269;s__CAG-269 sp900554365
Bengtsson-PalmeJ_2015__TRAVELRES6__bin_119	d__Bacteria;p__Firmicutes;c__Bacilli;o__RFN20;f__CAG-449;g__CAG-449;s__CAG-449 sp900551385
Bengtsson-PalmeJ_2015__TRAVELRES6__bin_124	d__Bacteria;p__Firmicutes_A;c__Clostridia;o__Oscillospirales;f__Ruminococcaceae;g__Merdivicinus;s__
Bengtsson-PalmeJ_2015__TRAVELRES6__bin_23	d__Bacteria;p__Bacteroidota;c__Bacteroidia;o__Bacteroidales;f__Rikenellaceae;g__Alistipes;s__Alistipes shahii
Bengtsson-PalmeJ_2015__TRAVELRES6__bin_4	d__Bacteria;p__Firmicutes_A;c__Clostridia;o__Christensenellales;f__CAG-74;g__Limiplasma;s__Limiplasma sp900548145
Bengtsson-PalmeJ_2015__TRAVELRES6__bin_43	d__Bacteria;p__Bacteroidota;c__Bacteroidia;o__Flavobacteriales;f__UBA1820;g__Merdimorpha;s__Merdimorpha sp002314265
Bengtsson-PalmeJ_2015__TRAVELRES6__bin_62	d__Bacteria;p__Proteobacteria;c__Gammaproteobacteria;o__Enterobacterales;f__Pasteurellaceae;g__Haemophilus_D;s__Haemophilus_D sp001815355
Bengtsson-PalmeJ_2015__TRAVELRES70__bin_69	d__Bacteria;p__Firmicutes_A;c__Clostridia;o__Oscillospirales;f__Ruminococcaceae;g__Ruminococcus_C;s__Ruminococcus_C sp000980705
Bengtsson-PalmeJ_2015__TRAVELRES8__bin_106	d__Bacteria;p__Firmicutes_A;c__Clostridia;o__Oscillospirales;f__Acutalibacteraceae;g__Eubacterium_R;s__Eubacterium_R sp900539775
Bengtsson-PalmeJ_2015__TRAVELRES9__bin_123	d__Bacteria;p__Bacteroidota;c__Bacteroidia;o__Bacteroidales;f__Bacteroidaceae;g__Bacteroides;s__Bacteroides intestinalis_A
Bengtsson-PalmeJ_2015__TRAVELRES9__bin_129	d__Bacteria;p__Firmicutes_A;c__Clostridia;o__Oscillospirales;f__Oscillospiraceae;g__F23-B02;s__F23-B02 sp001916715
Bengtsson-PalmeJ_2015__TRAVELRES9__bin_13	d__Bacteria;p__Verrucomicrobiota;c__Verrucomicrobiae;o__Opitutales;f__CAG-312;g__Merdousia;s__Merdousia gallistercoris
Bengtsson-PalmeJ_2015__TRAVELRES9__bin_140	d__Bacteria;p__Firmicutes_A;c__Clostridia;o__Oscillospirales;f__CAG-272;g__RUG11130;s__
Bengtsson-PalmeJ_2015__TRAVELRES9__bin_157	d__Bacteria;p__Firmicutes_A;c__Clostridia;o__TANB77;f__CAG-508;g__CAG-273;s__CAG-273 sp000437855
Bengtsson-PalmeJ_2015__TRAVELRES9__bin_159	d__Bacteria;p__Firmicutes_A;c__Clostridia;o__UBA1212;f__UBA1255;g__Egerieisoma;s__
Bengtsson-PalmeJ_2015__TRAVELRES9__bin_20	d__Bacteria;p__Firmicutes_A;c__Clostridia;o__Oscillospirales;f__Acutalibacteraceae;g__;s__
Bengtsson-PalmeJ_2015__TRAVELRES9__bin_6	d__Bacteria;p__Firmicutes_A;c__Clostridia;o__Christensenellales;f__UBA1242;g__CAJKWP01;s__CAJKWP01 sp905203645
Bengtsson-PalmeJ_2015__TRAVELRES9__bin_61	d__Bacteria;p__Firmicutes_A;c__Clostridia;o__Oscillospirales;f__CAG-272;g__QALR01;s__QALR01 sp900553085
Bengtsson-PalmeJ_2015__TRAVELRES9__bin_63	d__Bacteria;p__Firmicutes_A;c__Clostridia;o__Oscillospirales;f__Acutalibacteraceae;g__UBA737;s__UBA737 sp900549755
Bengtsson-PalmeJ_2015__TRAVELRES9__bin_65	d__Bacteria;p__Firmicutes_A;c__Clostridia;o__Christensenellales;f__CAG-314;g__CAG-314;s__CAG-314 sp900551395
Bengtsson-PalmeJ_2015__TRAVELRES9__bin_97	d__Bacteria;p__Verrucomicrobiota;c__Lentisphaeria;o__Victivallales;f__UBA1829;g__UBA1829;s__UBA1829 sp002338895
BritoIL_2016__M1_15_ST__bin_27	d__Bacteria;p__Firmicutes;c__Bacilli;o__RFN20;f__CAG-288;g__Enterosoma;s__Enterosoma sp900549915
BritoIL_2016__M1_15_ST__bin_37	d__Bacteria;p__Firmicutes_A;c__Clostridia;o__Christensenellales;f__CAG-917;g__CAG-475;s__CAG-475 sp900550915
BritoIL_2016__M1_15_ST__bin_45	d__Bacteria;p__Firmicutes_A;c__Clostridia;o__Christensenellales;f__CAG-314;g__UMGS692;s__UMGS692 sp900544545
BritoIL_2016__M1_15_ST__bin_47	d__Bacteria;p__Firmicutes_A;c__Clostridia;o__TANB77;f__CAG-508;g__;s__
BritoIL_2016__M1_15_ST__bin_55	d__Bacteria;p__Firmicutes_A;c__Clostridia;o__Christensenellales;f__UBA1242;g__Caccovivens;s__Caccovivens sp900768545
BritoIL_2016__M1_15_ST__bin_67	d__Bacteria;p__Bacteroidota;c__Bacteroidia;o__Bacteroidales;f__Rikenellaceae;g__UBA940;s__UBA940 sp900768115
BritoIL_2016__M1_15_ST__bin_73	d__Bacteria;p__Firmicutes_A;c__Clostridia;o__Oscillospirales;f__CAG-272;g__CAG-841;s__CAG-841 sp000437375
BritoIL_2016__M1_15_ST__bin_74	d__Bacteria;p__Firmicutes_A;c__Clostridia;o__Christensenellales;f__UBA1242;g__UMGS687;s__UMGS687 sp900551705
BritoIL_2016__M1_15_ST__bin_83	d__Bacteria;p__Firmicutes_A;c__Clostridia;o__Lachnospirales;f__Lachnospiraceae;g__CAG-791;s__CAG-791 sp000431495
BritoIL_2016__M1_16_ST__bin_117	d__Bacteria;p__Firmicutes_A;c__Clostridia;o__Christensenellales;f__CAG-314;g__Fimimonas;s__Fimimonas sp003537755
BritoIL_2016__M1_16_ST__bin_2	d__Bacteria;p__Firmicutes_A;c__Clostridia;o__Peptostreptococcales;f__Anaerovoracaceae;g__VUNA01;s__
BritoIL_2016__M1_16_ST__bin_38	d__Bacteria;p__Proteobacteria;c__Alphaproteobacteria;o__RF32;f__CAG-239;g__CAAFZY01;s__CAAFZY01 sp900767645
BritoIL_2016__M1_16_ST__bin_40	d__Bacteria;p__Elusimicrobiota;c__Elusimicrobia;o__Elusimicrobiales;f__Elusimicrobiaceae;g__UBA1436;s__UBA1436 sp900540405
BritoIL_2016__M1_16_ST__bin_43	d__Bacteria;p__Cyanobacteria;c__Vampirovibrionia;o__Gastranaerophilales;f__Gastranaerophilaceae;g__UBA6984;s__UBA6984 sp900550295
BritoIL_2016__M1_16_ST__bin_62	d__Bacteria;p__Cyanobacteria;c__Vampirovibrionia;o__Gastranaerophilales;f__Gastranaerophilaceae;g__QHMH01;s__QHMH01 sp003258795
BritoIL_2016__M1_16_ST__bin_66	d__Bacteria;p__Firmicutes;c__Bacilli;o__RF39;f__UBA660;g__Onthocola_B;s__
BritoIL_2016__M1_16_ST__bin_73	d__Bacteria;p__Firmicutes_A;c__Clostridia;o__Oscillospirales;f__Ruminococcaceae;g__UMGS1668;s__UMGS1668 sp900553955
BritoIL_2016__M1_16_ST__bin_82	d__Bacteria;p__Verrucomicrobiota;c__Lentisphaeria;o__Victivallales;f__Victivallaceae;g__CAAGED01;s__CAAGED01 sp900768505
BritoIL_2016__M1_1_ST__bin_103	d__Bacteria;p__Firmicutes_A;c__Clostridia;o__TANB77;f__CAG-508;g__UMGS1781;s__UMGS1781 sp900553695
BritoIL_2016__M1_1_ST__bin_105	d__Bacteria;p__Firmicutes_A;c__Clostridia;o__Monoglobales;f__Monoglobaceae;g__UMGS1820;s__UMGS1820 sp900545865
BritoIL_2016__M1_1_ST__bin_106	d__Bacteria;p__Verrucomicrobiota;c__Lentisphaeria;o__Victivallales;f__UBA1829;g__UBA1829;s__UBA1829 sp900549045
BritoIL_2016__M1_1_ST__bin_12	d__Bacteria;p__Firmicutes;c__Bacilli;o__RFN20;f__CAG-826;g__CAG-826;s__CAG-826 sp000437235
BritoIL_2016__M1_1_ST__bin_14	d__Bacteria;p__Firmicutes_A;c__Clostridia;o__Oscillospirales;f__Acutalibacteraceae;g__HGM12789;s__HGM12789 sp900766585
BritoIL_2016__M1_1_ST__bin_51	d__Bacteria;p__Firmicutes_A;c__Clostridia;o__Oscillospirales;f__Acutalibacteraceae;g__CAG-488;s__CAG-488 sp000434055
BritoIL_2016__M1_1_ST__bin_88	d__Bacteria;p__Firmicutes_A;c__Clostridia;o__Oscillospirales;f__CAG-272;g__UMGS1696;s__UMGS1696 sp900554225
BritoIL_2016__M1_1_ST__bin_89	d__Bacteria;p__Firmicutes;c__Bacilli;o__RF39;f__UBA660;g__UBA6414;s__
BritoIL_2016__M1_20_SA__bin_2	d__Bacteria;p__Proteobacteria;c__Gammaproteobacteria;o__Burkholderiales;f__Neisseriaceae;g__Neisseria;s__Neisseria perflava
BritoIL_2016__M1_20_ST__bin_15	d__Bacteria;p__Firmicutes;c__Bacilli;o__Erysipelotrichales;f__Coprobacillaceae;g__Catenibacterium;s__Catenibacterium mitsuokai
BritoIL_2016__M1_20_ST__bin_5	d__Bacteria;p__Firmicutes;c__Bacilli;o__RFN20;f__CAG-288;g__Enterosoma;s__Enterosoma sp900763245
BritoIL_2016__M1_20_ST__bin_70	d__Bacteria;p__Firmicutes_A;c__Clostridia;o__Oscillospirales;f__Ruminococcaceae;g__CAG-115;s__CAG-115 sp000432175
BritoIL_2016__M1_20_ST__bin_89	d__Bacteria;p__Verrucomicrobiota;c__Verrucomicrobiae;o__Opitutales;f__CAG-312;g__Merdousia;s__Merdousia sp002405555
BritoIL_2016__M1_24_ST__bin_40	d__Bacteria;p__Proteobacteria;c__Alphaproteobacteria;o__RF32;f__CAG-977;g__UBA2903;s__UBA2903 sp900768465
BritoIL_2016__M1_24_ST__bin_41	d__Bacteria;p__Spirochaetota;c__Brachyspirae;o__Brachyspirales;f__Brachyspiraceae;g__Brachyspira;s__Brachyspira pilosicoli
BritoIL_2016__M1_24_ST__bin_93	d__Bacteria;p__Proteobacteria;c__Gammaproteobacteria;o__Burkholderiales;f__Burkholderiaceae;g__Duodenibacillus;s__Duodenibacillus sp900544255
BritoIL_2016__M1_25_SA__bin_1	d__Bacteria;p__Firmicutes;c__Bacilli;o__Lactobacillales;f__Streptococcaceae;g__Streptococcus;s__Streptococcus mitis_BE
BritoIL_2016__M1_27_ST__bin_105	d__Bacteria;p__Verrucomicrobiota;c__Lentisphaeria;o__UBA1407;f__UBA1407;g__UBA1724;s__UBA1724 sp900548225
BritoIL_2016__M1_27_ST__bin_23	d__Bacteria;p__Firmicutes;c__Bacilli;o__RFN20;f__CAG-288;g__Enterosoma;s__Enterosoma sp900770925
BritoIL_2016__M1_29_ST__bin_26	d__Bacteria;p__Firmicutes_A;c__Clostridia;o__Christensenellales;f__UBA1242;g__UMGS2069;s__UMGS2069 sp900554955
BritoIL_2016__M1_29_ST__bin_36	d__Bacteria;p__Firmicutes_A;c__Clostridia;o__TANB77;f__CAG-508;g__CAG-452;s__CAG-452 sp900770415
BritoIL_2016__M1_29_ST__bin_46	d__Bacteria;p__Bacteroidota;c__Bacteroidia;o__Bacteroidales;f__UBA932;g__Cryptobacteroides;s__Cryptobacteroides sp900546445
BritoIL_2016__M1_29_ST__bin_52	d__Bacteria;p__Firmicutes_A;c__Clostridia;o__Christensenellales;f__Borkfalkiaceae;g__UBA10281;s__UBA10281 sp900767495
BritoIL_2016__M1_29_ST__bin_57	d__Bacteria;p__Firmicutes_A;c__Clostridia;o__Oscillospirales;f__Oscillospiraceae;g__Dysosmobacter;s__
BritoIL_2016__M1_29_ST__bin_75	d__Bacteria;p__Firmicutes_A;c__Clostridia;o__Christensenellales;f__UBA1242;g__UMGS1470;s__UMGS1470 sp900552105
BritoIL_2016__M1_29_ST__bin_85	d__Bacteria;p__Firmicutes;c__Bacilli;o__RF39;f__UBA660;g__CAG-1000;s__CAG-1000 sp900768345
BritoIL_2016__M1_35_ST__bin_39	d__Bacteria;p__Firmicutes_A;c__Clostridia;o__TANB77;f__CAG-508;g__CAG-269;s__CAG-269 sp003525075
BritoIL_2016__M1_36_ST__bin_16	d__Bacteria;p__Firmicutes_C;c__Negativicutes;o__Veillonellales;f__Megasphaeraceae;g__Megasphaera;s__Megasphaera sp000417505
BritoIL_2016__M1_3_ST__bin_29	d__Bacteria;p__Proteobacteria;c__Alphaproteobacteria;o__RF32;f__CAG-239;g__RUG410;s__RUG410 sp900769705
BritoIL_2016__M1_44_ST__bin_11	d__Bacteria;p__Firmicutes_A;c__Clostridia;o__Christensenellales;f__Borkfalkiaceae;g__UBA10281;s__UBA10281 sp000437515
BritoIL_2016__M1_44_ST__bin_59	d__Bacteria;p__Elusimicrobiota;c__Elusimicrobia;o__Elusimicrobiales;f__Elusimicrobiaceae;g__UBA1436;s__UBA1436 sp900541355
BritoIL_2016__M1_44_ST__bin_78	d__Bacteria;p__Proteobacteria;c__Gammaproteobacteria;o__Burkholderiales;f__Burkholderiaceae;g__Duodenibacillus;s__Duodenibacillus sp900544335
BritoIL_2016__M1_48_SA__bin_4	d__Bacteria;p__Firmicutes;c__Bacilli;o__Lactobacillales;f__Streptococcaceae;g__Streptococcus;s__
BritoIL_2016__M1_48_ST__bin_1	d__Bacteria;p__Firmicutes_A;c__Clostridia;o__Oscillospirales;f__CAG-382;g__UMGS882;s__UMGS882 sp900546385
BritoIL_2016__M1_48_ST__bin_112	d__Bacteria;p__Firmicutes_A;c__Clostridia;o__Christensenellales;f__Borkfalkiaceae;g__HGM11412;s__HGM11412 sp900770185
BritoIL_2016__M1_48_ST__bin_55	d__Bacteria;p__Bacteroidota;c__Bacteroidia;o__Bacteroidales;f__Muribaculaceae;g__CAG-873;s__CAG-873 sp001701165
BritoIL_2016__M1_48_ST__bin_80	d__Bacteria;p__Firmicutes_A;c__Clostridia;o__TANB77;f__UBA1234;g__UBA1234;s__UBA1234 sp900753135
BritoIL_2016__M1_48_ST__bin_84	d__Bacteria;p__Proteobacteria;c__Gammaproteobacteria;o__Burkholderiales;f__Burkholderiaceae;g__Duodenibacillus;s__Duodenibacillus sp900767875
BritoIL_2016__M1_4_ST__bin_33	d__Bacteria;p__Firmicutes;c__Bacilli;o__RFN20;f__CAG-826;g__UBA4951;s__UBA4951 sp900540385
BritoIL_2016__M1_59_ST__bin_42	d__Bacteria;p__Cyanobacteria;c__Vampirovibrionia;o__Gastranaerophilales;f__Gastranaerophilaceae;g__Stercorousia;s__Stercorousia sp900769645
BritoIL_2016__M1_59_ST__bin_87	d__Bacteria;p__Bacteroidota;c__Bacteroidia;o__Bacteroidales;f__Bacteroidaceae;g__UBA6398;s__UBA6398 sp003150315
BritoIL_2016__M1_59_ST__bin_96	d__Bacteria;p__Proteobacteria;c__Gammaproteobacteria;o__Burkholderiales;f__Burkholderiaceae;g__Sutterella;s__Sutterella sp900770335
BritoIL_2016__M1_61_ST__bin_13	d__Bacteria;p__Cyanobacteria;c__Vampirovibrionia;o__Gastranaerophilales;f__Gastranaerophilaceae;g__UBA6984;s__UBA6984 sp003258725
BritoIL_2016__M1_61_ST__bin_5	d__Bacteria;p__Firmicutes_A;c__Clostridia;o__Christensenellales;f__UBA1242;g__HGM11367;s__HGM11367 sp900768425
BritoIL_2016__M1_61_ST__bin_92	d__Bacteria;p__Spirochaetota;c__Spirochaetia;o__Treponematales;f__Treponemataceae;g__Treponema_D;s__Treponema_D sp900541995
BritoIL_2016__M1_62_ST__bin_35	d__Bacteria;p__Firmicutes_A;c__Clostridia;o__Lachnospirales;f__Lachnospiraceae;g__Blautia_A;s__Blautia_A sp900066505
BritoIL_2016__M1_64_ST__bin_10	d__Bacteria;p__Firmicutes_A;c__Clostridia;o__Lachnospirales;f__Lachnospiraceae;g__CAG-632;s__CAG-632 sp000431515
BritoIL_2016__M1_64_ST__bin_20	d__Bacteria;p__Verrucomicrobiota;c__Verrucomicrobiae;o__Opitutales;f__CAG-312;g__Merdousia;s__Merdousia sp900546565
BritoIL_2016__M1_64_ST__bin_51	d__Bacteria;p__Firmicutes_A;c__Clostridia;o__Oscillospirales;f__CAG-382;g__UMGS1387;s__
BritoIL_2016__M1_65_ST__bin_2	d__Bacteria;p__Firmicutes_A;c__Clostridia;o__Lachnospirales;f__Lachnospiraceae;g__CAG-127;s__CAG-127 sp900539705
BritoIL_2016__M1_65_ST__bin_43	d__Bacteria;p__Firmicutes_A;c__Clostridia;o__TANB77;f__CAG-508;g__CAG-269;s__
BritoIL_2016__M1_7_ST__bin_34	d__Bacteria;p__Proteobacteria;c__Gammaproteobacteria;o__Enterobacterales;f__Enterobacteriaceae;g__Enterobacter;s__Enterobacter chengduensis
BritoIL_2016__M1_8_ST__bin_7	d__Bacteria;p__Actinobacteriota;c__Coriobacteriia;o__Coriobacteriales;f__Coriobacteriaceae;g__Collinsella;s__Collinsella sp900768435
BritoIL_2016__M2_36_ST__bin_25	d__Bacteria;p__Firmicutes_A;c__Clostridia;o__Oscillospirales;f__Ruminococcaceae;g__Angelakisella;s__Angelakisella sp900552845
BritoIL_2016__M2_36_ST__bin_37	d__Bacteria;p__Spirochaetota;c__Spirochaetia;o__Treponematales;f__Treponemataceae;g__Treponema_D;s__Treponema_D succinifaciens
BritoIL_2016__M2_37_ST__bin_25	d__Bacteria;p__Firmicutes_C;c__Negativicutes;o__Selenomonadales;f__Selenomonadaceae;g__Selenomonas_A;s__Selenomonas_A sp900769615
BritoIL_2016__M2_38_ST__bin_53	d__Bacteria;p__Firmicutes;c__Bacilli;o__Lactobacillales;f__Streptococcaceae;g__Streptococcus;s__Streptococcus infantarius
BritoIL_2016__M2_39_ST__bin_47	d__Bacteria;p__Bacteroidota;c__Bacteroidia;o__Bacteroidales;f__Bacteroidaceae;g__Alloprevotella;s__Alloprevotella sp900546605
BritoIL_2016__M2_3_ST__bin_71	d__Bacteria;p__Firmicutes_A;c__Clostridia;o__Lachnospirales;f__Lachnospiraceae;g__Anaerostipes;s__Anaerostipes sp900066705
BritoIL_2016__M2_40_ST__bin_32	d__Bacteria;p__Firmicutes_A;c__Clostridia;o__Oscillospirales;f__Ruminococcaceae;g__Ruminococcus_C;s__Ruminococcus_C sp000437175
BritoIL_2016__M2_41_SA__bin_1	d__Bacteria;p__Firmicutes;c__Bacilli;o__Lactobacillales;f__Streptococcaceae;g__Streptococcus;s__Streptococcus mitis_BQ
BritoIL_2016__M2_45_ST__bin_45	d__Bacteria;p__Actinobacteriota;c__Coriobacteriia;o__Coriobacteriales;f__Coriobacteriaceae;g__Collinsella;s__Collinsella sp900768265
BritoIL_2016__M2_46_ST__bin_22	d__Bacteria;p__Firmicutes_A;c__Clostridia;o__Oscillospirales;f__CAG-272;g__UBA11512;s__UBA11512 sp003522145
BritoIL_2016__M2_46_ST__bin_32	d__Bacteria;p__Firmicutes_A;c__Clostridia;o__TANB77;f__CAG-508;g__HGM13634;s__HGM13634 sp900770385
BritoIL_2016__M2_46_ST__bin_65	d__Bacteria;p__Firmicutes_C;c__Negativicutes;o__Veillonellales;f__Dialisteraceae;g__Dialister;s__Dialister sp000434475
BritoIL_2016__M2_46_ST__bin_82	d__Bacteria;p__Firmicutes_A;c__Clostridia;o__Lachnospirales;f__Lachnospiraceae;g__Oribacterium;s__Oribacterium sp900770445
BritoIL_2016__M2_46_ST__bin_85	d__Bacteria;p__Firmicutes_A;c__Clostridia;o__UBA1381;f__UBA1381;g__HGM11525;s__HGM11525 sp900770405
BritoIL_2016__M2_46_ST__bin_95	d__Bacteria;p__Firmicutes_A;c__Clostridia;o__Christensenellales;f__UBA1242;g__UMGS2070;s__UMGS2070 sp900557655
BritoIL_2016__M2_48_SA__bin_11	d__Bacteria;p__Proteobacteria;c__Gammaproteobacteria;o__Burkholderiales;f__Neisseriaceae;g__Neisseria;s__Neisseria subflava_A
BritoIL_2016__M2_48_SA__bin_4	d__Bacteria;p__Firmicutes_C;c__Negativicutes;o__Veillonellales;f__Veillonellaceae;g__Veillonella;s__Veillonella sp002959755
BritoIL_2016__M2_48_ST__bin_21	d__Bacteria;p__Bacteroidota;c__Bacteroidia;o__Bacteroidales;f__Bacteroidaceae;g__Prevotella;s__Prevotella sp900543975
BritoIL_2016__M2_49_ST__bin_22	d__Bacteria;p__Firmicutes_A;c__Clostridia;o__Christensenellales;f__Borkfalkiaceae;g__HGM11416;s__HGM11416 sp900766495
BritoIL_2016__M2_49_ST__bin_31	d__Bacteria;p__Firmicutes_A;c__Clostridia;o__Christensenellales;f__Borkfalkiaceae;g__UBA11475;s__UBA11475 sp003538975
BritoIL_2016__M2_49_ST__bin_39	d__Bacteria;p__Firmicutes;c__Bacilli;o__RF39;f__UBA660;g__CAG-1000;s__CAG-1000 sp000434555
BritoIL_2016__M2_50_ST__bin_26	d__Bacteria;p__Firmicutes_A;c__Clostridia;o__Lachnospirales;f__Lachnospiraceae;g__Butyrivibrio_A;s__Butyrivibrio_A sp000431815
BritoIL_2016__M2_50_ST__bin_34	d__Bacteria;p__Cyanobacteria;c__Vampirovibrionia;o__Gastranaerophilales;f__Gastranaerophilaceae;g__Stercorousia;s__Stercorousia sp900767135
BritoIL_2016__M2_50_ST__bin_36	d__Bacteria;p__Firmicutes_A;c__Clostridia;o__Lachnospirales;f__Lachnospiraceae;g__Coprococcus;s__Coprococcus sp000433075
BritoIL_2016__M2_51_ST__bin_70	d__Bacteria;p__Firmicutes_A;c__Clostridia;o__TANB77;f__CAG-508;g__CAG-492;s__CAG-492 sp000434015
BritoIL_2016__M2_52_ST__bin_2	d__Bacteria;p__Cyanobacteria;c__Vampirovibrionia;o__Gastranaerophilales;f__Gastranaerophilaceae;g__Stercorousia;s__Stercorousia sp900769355
BritoIL_2016__M2_52_ST__bin_74	d__Bacteria;p__Spirochaetota;c__Brachyspirae;o__Brachyspirales;f__Brachyspiraceae;g__Brachyspira;s__Brachyspira aalborgi
BritoIL_2016__M2_56_SA__bin_1	d__Bacteria;p__Firmicutes;c__Bacilli;o__Lactobacillales;f__Streptococcaceae;g__Streptococcus;s__
BritoIL_2016__M2_5_ST__bin_25	d__Bacteria;p__Firmicutes;c__Bacilli;o__Lactobacillales;f__Streptococcaceae;g__Lactococcus;s__Lactococcus petauri
BritoIL_2016__M2_5_ST__bin_31	d__Bacteria;p__Cyanobacteria;c__Vampirovibrionia;o__Gastranaerophilales;f__Gastranaerophilaceae;g__CAG-196;s__CAG-196 sp900553895
BritoIL_2016__M2_60_ST__bin_62	d__Bacteria;p__Bacteroidota;c__Bacteroidia;o__Bacteroidales;f__Bacteroidaceae;g__Prevotella;s__Prevotella sp002300055
BritoIL_2016__W1_11_ST__bin_35	d__Bacteria;p__Firmicutes_C;c__Negativicutes;o__Acidaminococcales;f__Acidaminococcaceae;g__Phascolarctobacterium_A;s__Phascolarctobacterium_A sp900770955
BritoIL_2016__W1_11_ST__bin_39	d__Bacteria;p__Firmicutes;c__Bacilli;o__RF39;f__UBA660;g__Scybalousia;s__Scybalousia sp900542735
BritoIL_2016__W1_13_ST__bin_13	d__Bacteria;p__Bacteroidota;c__Bacteroidia;o__Bacteroidales;f__Bacteroidaceae;g__Prevotella;s__Prevotella stercorea
BritoIL_2016__W1_13_ST__bin_68	d__Bacteria;p__Firmicutes_A;c__Clostridia;o__TANB77;f__CAG-508;g__Merdicola;s__Merdicola sp900555085
BritoIL_2016__W1_1_ST__bin_26	d__Bacteria;p__Firmicutes_A;c__Clostridia;o__Lachnospirales;f__Lachnospiraceae;g__CAG-603;s__CAG-603 sp900066105
BritoIL_2016__W1_1_ST__bin_38	d__Bacteria;p__Firmicutes_A;c__Clostridia;o__Oscillospirales;f__Ruminococcaceae;g__CAG-115;s__CAG-115 sp900768125
BritoIL_2016__W1_1_ST__bin_5	d__Bacteria;p__Firmicutes;c__Bacilli;o__Acholeplasmatales;f__Anaeroplasmataceae;g__Anaeroplasma;s__Anaeroplasma sp900767915
BritoIL_2016__W1_1_ST__bin_7	d__Bacteria;p__Firmicutes_A;c__Clostridia;o__Lachnospirales;f__Lachnospiraceae;g__CAG-632;s__CAG-632 sp900539185
BritoIL_2016__W1_1_ST__bin_71	d__Bacteria;p__Firmicutes_A;c__Clostridia;o__Oscillospirales;f__CAG-272;g__UMGS1865;s__UMGS1865 sp900768535
BritoIL_2016__W1_1_ST__bin_82	d__Bacteria;p__Firmicutes_A;c__Clostridia;o__Oscillospirales;f__Acutalibacteraceae;g__HGM12814;s__HGM12814 sp900770165
BritoIL_2016__W1_1_ST__bin_95	d__Bacteria;p__Cyanobacteria;c__Vampirovibrionia;o__Gastranaerophilales;f__Gastranaerophilaceae;g__Zag111;s__Zag111 sp003258735
BritoIL_2016__W1_21_ST__bin_22	d__Bacteria;p__Firmicutes_C;c__Negativicutes;o__Selenomonadales;f__Selenomonadaceae;g__Selenomonas_C;s__Selenomonas_C bovis
BritoIL_2016__W1_21_ST__bin_42	d__Bacteria;p__Proteobacteria;c__Gammaproteobacteria;o__Enterobacterales;f__Succinivibrionaceae;g__WG-1;s__WG-1 sp900539665
BritoIL_2016__W1_21_ST__bin_5	d__Bacteria;p__Proteobacteria;c__Alphaproteobacteria;o__RF32;f__CAG-239;g__RUG410;s__RUG410 sp900553115
BritoIL_2016__W1_22_SA__bin_1	d__Bacteria;p__Firmicutes;c__Bacilli;o__Lactobacillales;f__Streptococcaceae;g__Streptococcus;s__
BritoIL_2016__W1_22_ST__bin_43	d__Bacteria;p__Cyanobacteria;c__Vampirovibrionia;o__Gastranaerophilales;f__Gastranaerophilaceae;g__UBA2883;s__UBA2883 sp002103075
BritoIL_2016__W1_22_ST__bin_44	d__Bacteria;p__Firmicutes_A;c__Clostridia;o__Oscillospirales;f__Ruminococcaceae;g__UMGS363;s__UMGS363 sp900541495
BritoIL_2016__W1_22_ST__bin_81	d__Bacteria;p__Firmicutes_A;c__Clostridia;o__Oscillospirales;f__CAG-272;g__Firm-07;s__Firm-07 sp900770145
BritoIL_2016__W1_26_ST__bin_44	d__Bacteria;p__Firmicutes_A;c__Clostridia;o__Oscillospirales;f__Ruminococcaceae;g__Ruminococcus_C;s__Ruminococcus_C sp900770195
BritoIL_2016__W1_26_ST__bin_69	d__Bacteria;p__Cyanobacteria;c__Vampirovibrionia;o__Gastranaerophilales;f__Gastranaerophilaceae;g__UBA2883;s__UBA2883 sp900768915
BritoIL_2016__W1_26_ST__bin_71	d__Bacteria;p__Firmicutes_A;c__Clostridia;o__Oscillospirales;f__Acutalibacteraceae;g__Eubacterium_R;s__Eubacterium_R sp900539325
BritoIL_2016__W1_26_ST__bin_75	d__Bacteria;p__Firmicutes_A;c__Clostridia;o__UMGS1883;f__HGM11501;g__HGM11501;s__HGM11501 sp900766735
BritoIL_2016__W1_2_ST__bin_109	d__Bacteria;p__Firmicutes_A;c__Clostridia;o__Oscillospirales;f__Acutalibacteraceae;g__UMGS1491;s__UMGS1491 sp900552265
BritoIL_2016__W1_2_ST__bin_67	d__Bacteria;p__Verrucomicrobiota;c__Verrucomicrobiae;o__Opitutales;f__CAG-312;g__QALA01;s__
BritoIL_2016__W1_2_ST__bin_91	d__Bacteria;p__Proteobacteria;c__Gammaproteobacteria;o__Burkholderiales;f__Burkholderiaceae;g__Oxalobacter;s__
BritoIL_2016__W1_31_SA__bin_3	d__Bacteria;p__Actinobacteriota;c__Actinomycetia;o__Actinomycetales;f__Micrococcaceae;g__Rothia;s__
BritoIL_2016__W1_31_ST__bin_64	d__Bacteria;p__Firmicutes;c__Bacilli;o__RF39;f__UBA660;g__UMGS995;s__UMGS995 sp900769695
BritoIL_2016__W1_33_ST__bin_51	d__Bacteria;p__Bacteroidota;c__Bacteroidia;o__Bacteroidales;f__Bacteroidaceae;g__Alloprevotella;s__Alloprevotella sp900540885
BritoIL_2016__W1_36_ST__bin_59	d__Bacteria;p__Firmicutes_C;c__Negativicutes;o__Acidaminococcales;f__Acidaminococcaceae;g__Acidaminococcus;s__Acidaminococcus timonensis
BritoIL_2016__W1_39_ST__bin_18	d__Bacteria;p__Firmicutes;c__Bacilli;o__RF39;f__UBA660;g__UBA5026;s__UBA5026 sp900552335
BritoIL_2016__W1_39_ST__bin_7	d__Bacteria;p__Firmicutes_A;c__Clostridia;o__Lachnospirales;f__Lachnospiraceae;g__Oribacterium;s__
BritoIL_2016__W1_39_ST__bin_89	d__Bacteria;p__Firmicutes_A;c__Clostridia;o__Oscillospirales;f__Ruminococcaceae;g__Gemmiger;s__Gemmiger sp900554145
BritoIL_2016__W1_3_ST__bin_12	d__Bacteria;p__Firmicutes_A;c__Clostridia;o__Christensenellales;f__Borkfalkiaceae;g__HGM11416;s__HGM11416 sp900768525
BritoIL_2016__W1_3_ST__bin_74	d__Bacteria;p__Firmicutes;c__Bacilli;o__RF39;f__UBA660;g__CAG-533;s__CAG-533 sp900553855
BritoIL_2016__W1_40_SA__bin_17	d__Bacteria;p__Firmicutes_C;c__Negativicutes;o__Veillonellales;f__Veillonellaceae;g__Veillonella;s__Veillonella dispar
BritoIL_2016__W1_40_ST__bin_9	d__Bacteria;p__Proteobacteria;c__Gammaproteobacteria;o__Enterobacterales;f__Succinivibrionaceae;g__Succinivibrio;s__Succinivibrio sp900767695
BritoIL_2016__W1_41_ST__bin_47	d__Bacteria;p__Firmicutes_A;c__Clostridia;o__Lachnospirales;f__Lachnospiraceae;g__CAG-127;s__CAG-127 sp900553925
BritoIL_2016__W1_41_ST__bin_84	d__Bacteria;p__Bacteroidota;c__Bacteroidia;o__Bacteroidales;f__Bacteroidaceae;g__Prevotella;s__Prevotella hominis
BritoIL_2016__W1_41_ST__bin_85	d__Bacteria;p__Firmicutes_A;c__Clostridia;o__Oscillospirales;f__Acutalibacteraceae;g__UMGS1224;s__UMGS1224 sp900549775
BritoIL_2016__W1_42_ST__bin_64	d__Bacteria;p__Firmicutes;c__Bacilli;o__Lactobacillales;f__Lactobacillaceae;g__Leuconostoc;s__Leuconostoc lactis
BritoIL_2016__W1_51_ST__bin_59	d__Bacteria;p__Firmicutes_A;c__Clostridia;o__Oscillospirales;f__Acutalibacteraceae;g__Fimenecus;s__Fimenecus sp004556705
BritoIL_2016__W1_54_ST__bin_60	d__Bacteria;p__Actinobacteriota;c__Coriobacteriia;o__Coriobacteriales;f__Coriobacteriaceae;g__Collinsella;s__Collinsella sp900768265
BritoIL_2016__W1_55_ST__bin_3	d__Bacteria;p__Cyanobacteria;c__Vampirovibrionia;o__Gastranaerophilales;f__Gastranaerophilaceae;g__UMGS1585;s__UMGS1585 sp900766355
BritoIL_2016__W1_5_SA__bin_1	d__Bacteria;p__Firmicutes;c__Bacilli;o__Lactobacillales;f__Streptococcaceae;g__Streptococcus;s__
BritoIL_2016__W1_5_SA__bin_2	d__Bacteria;p__Proteobacteria;c__Gammaproteobacteria;o__Burkholderiales;f__Neisseriaceae;g__Neisseria;s__Neisseria flavescens_B
BritoIL_2016__W1_8_ST__bin_44	d__Bacteria;p__Firmicutes_A;c__Clostridia;o__Clostridiales;f__Clostridiaceae;g__Clostridium;s__Clostridium sp900769625
BritoIL_2016__W1_9_ST__bin_4	d__Bacteria;p__Firmicutes_A;c__Clostridia;o__Oscillospirales;f__Acutalibacteraceae;g__CAG-488;s__CAG-488 sp900554995
BritoIL_2016__W1_9_ST__bin_43	d__Bacteria;p__Bacteroidota;c__Bacteroidia;o__Bacteroidales;f__Bacteroidaceae;g__Alloprevotella;s__Alloprevotella timonensis
BritoIL_2016__W1_9_ST__bin_79	d__Bacteria;p__Verrucomicrobiota;c__Verrucomicrobiae;o__Opitutales;f__CAG-312;g__Merdousia;s__
BritoIL_2016__W2_11_ST__bin_30	d__Bacteria;p__Firmicutes_A;c__Clostridia;o__Lachnospirales;f__Lachnospiraceae;g__CAG-882;s__CAG-882 sp000435595
BritoIL_2016__W2_19_ST__bin_14	d__Bacteria;p__Firmicutes_A;c__Clostridia;o__Oscillospirales;f__CAG-272;g__CAG-724;s__CAG-724 sp003524145
BritoIL_2016__W2_19_ST__bin_47	d__Bacteria;p__Elusimicrobiota;c__Elusimicrobia;o__Elusimicrobiales;f__Elusimicrobiaceae;g__Avelusimicrobium;s__Avelusimicrobium sp900762815
BritoIL_2016__W2_21_ST__bin_17	d__Bacteria;p__Cyanobacteria;c__Vampirovibrionia;o__Gastranaerophilales;f__Gastranaerophilaceae;g__Stercorousia;s__Stercorousia sp900556295
BritoIL_2016__W2_23_SA__bin_5	d__Bacteria;p__Bacteroidota;c__Bacteroidia;o__Bacteroidales;f__Bacteroidaceae;g__Alloprevotella;s__Alloprevotella tannerae_B
BritoIL_2016__W2_25_ST__bin_41	d__Bacteria;p__Firmicutes_A;c__Clostridia;o__Oscillospirales;f__Ruminococcaceae;g__Faecalibacterium;s__
BritoIL_2016__W2_25_ST__bin_6	d__Bacteria;p__Campylobacterota;c__Campylobacteria;o__Campylobacterales;f__Helicobacteraceae;g__Helicobacter_B;s__Helicobacter_B fennelliae
BritoIL_2016__W2_33_ST__bin_45	d__Bacteria;p__Firmicutes_A;c__Clostridia;o__Lachnospirales;f__Lachnospiraceae;g__CAG-590;s__CAG-590 sp900769115
BritoIL_2016__W2_35_ST__bin_30	d__Bacteria;p__Firmicutes_A;c__Clostridia;o__Lachnospirales;f__Lachnospiraceae;g__UBA2882;s__UBA2882 sp900549665
BritoIL_2016__W2_35_ST__bin_37	d__Bacteria;p__Firmicutes_A;c__Clostridia;o__Oscillospirales;f__CAG-272;g__UMGS902;s__
BritoIL_2016__W2_35_ST__bin_4	d__Bacteria;p__Firmicutes_A;c__Clostridia;o__Christensenellales;f__UBA1242;g__Caccovivens;s__Caccovivens sp900753315
BritoIL_2016__W2_35_ST__bin_74	d__Bacteria;p__Firmicutes_A;c__Clostridia;o__Oscillospirales;f__Ruminococcaceae;g__UMGS1889;s__UMGS1889 sp900556055
BritoIL_2016__W2_35_ST__bin_94	d__Bacteria;p__Firmicutes_A;c__Clostridia;o__Oscillospirales;f__Oscillospiraceae;g__Faecousia;s__Faecousia sp900544945
BritoIL_2016__W2_36_ST__bin_22	d__Bacteria;p__Firmicutes_A;c__Clostridia;o__Oscillospirales;f__Acutalibacteraceae;g__UMGS1279;s__UMGS1279 sp900550315
BritoIL_2016__W2_36_ST__bin_40	d__Bacteria;p__Firmicutes_A;c__Clostridia;o__Oscillospirales;f__Acutalibacteraceae;g__UBA737;s__UBA737 sp900547095
BritoIL_2016__W2_39_SA__bin_8	d__Bacteria;p__Actinobacteriota;c__Coriobacteriia;o__Coriobacteriales;f__Atopobiaceae;g__Lancefieldella;s__Lancefieldella sp000564995
BritoIL_2016__W2_39_ST__bin_67	d__Bacteria;p__Firmicutes_A;c__Clostridia;o__Oscillospirales;f__CAG-272;g__CAG-841;s__CAG-841 sp900544285
BritoIL_2016__W2_39_ST__bin_8	d__Bacteria;p__Bacteroidota;c__Bacteroidia;o__Bacteroidales;f__Bacteroidaceae;g__Prevotella;s__Prevotella sp000436915
BritoIL_2016__W2_39_ST__bin_86	d__Bacteria;p__Firmicutes_A;c__Clostridia;o__TANB77;f__CAG-508;g__CAG-452;s__
BritoIL_2016__W2_41_ST__bin_104	d__Bacteria;p__Firmicutes_A;c__Clostridia;o__Lachnospirales;f__Lachnospiraceae;g__Schaedlerella;s__
BritoIL_2016__W2_43_SA__bin_10	d__Bacteria;p__Actinobacteriota;c__Actinomycetia;o__Actinomycetales;f__Micrococcaceae;g__Rothia;s__Rothia sp015265375
BritoIL_2016__W2_43_SA__bin_4	d__Bacteria;p__Proteobacteria;c__Gammaproteobacteria;o__Burkholderiales;f__Neisseriaceae;g__Neisseria;s__Neisseria sp000186165
BritoIL_2016__W2_43_SA__bin_6	d__Bacteria;p__Proteobacteria;c__Gammaproteobacteria;o__Enterobacterales;f__Pasteurellaceae;g__Haemophilus_D;s__Haemophilus_D parainfluenzae_A
BritoIL_2016__W2_43_ST__bin_13	d__Bacteria;p__Firmicutes_A;c__Clostridia;o__Christensenellales;f__CAG-74;g__Limiplasma;s__Limiplasma sp004556545
BritoIL_2016__W2_43_ST__bin_53	d__Bacteria;p__Actinobacteriota;c__Coriobacteriia;o__Coriobacteriales;f__Coriobacteriaceae;g__Collinsella;s__Collinsella sp900768435
BritoIL_2016__W2_43_ST__bin_65	d__Bacteria;p__Bacteroidota;c__Bacteroidia;o__Bacteroidales;f__Marinifilaceae;g__Odoribacter;s__Odoribacter laneus
BritoIL_2016__W2_44_SA__bin_3	d__Bacteria;p__Bacteroidota;c__Bacteroidia;o__Bacteroidales;f__Porphyromonadaceae;g__Porphyromonas;s__Porphyromonas gingivalis
BritoIL_2016__W2_44_ST__bin_32	d__Bacteria;p__Firmicutes_A;c__Clostridia;o__Oscillospirales;f__Acutalibacteraceae;g__Eubacterium_R;s__Eubacterium_R sp000436835
BritoIL_2016__W2_44_ST__bin_84	d__Bacteria;p__Cyanobacteria;c__Vampirovibrionia;o__Gastranaerophilales;f__Gastranaerophilaceae;g__UBA1221;s__UBA1221 sp900770525
BritoIL_2016__W2_45_ST__bin_41	d__Bacteria;p__Firmicutes_A;c__Clostridia;o__Lachnospirales;f__Lachnospiraceae;g__Lachnospira;s__Lachnospira eligens
BritoIL_2016__W2_46_SA__bin_4	d__Bacteria;p__Bacteroidota;c__Bacteroidia;o__Bacteroidales;f__Porphyromonadaceae;g__Porphyromonas;s__
BritoIL_2016__W2_46_ST__bin_38	d__Bacteria;p__Firmicutes_A;c__Clostridia;o__Christensenellales;f__Borkfalkiaceae;g__UBA4636;s__UBA4636 sp900770945
BritoIL_2016__W2_49_ST__bin_28	d__Bacteria;p__Actinobacteriota;c__Coriobacteriia;o__Coriobacteriales;f__Coriobacteriaceae;g__Collinsella;s__
BritoIL_2016__W2_4_ST__bin_48	d__Bacteria;p__Cyanobacteria;c__Vampirovibrionia;o__Gastranaerophilales;f__Gastranaerophilaceae;g__UMGS1585;s__UMGS1585 sp900553205
BritoIL_2016__W2_53_SA__bin_3	d__Bacteria;p__Firmicutes;c__Bacilli;o__Lactobacillales;f__Streptococcaceae;g__Streptococcus;s__Streptococcus mitis_BB
BritoIL_2016__W2_54_ST__bin_7	d__Bacteria;p__Bacteroidota;c__Bacteroidia;o__Bacteroidales;f__Bacteroidaceae;g__Prevotella;s__Prevotella sp900770395
BritoIL_2016__W2_61_ST__bin_23	d__Bacteria;p__Firmicutes_A;c__Clostridia;o__Lachnospirales;f__Lachnospiraceae;g__Agathobacter;s__Agathobacter sp900548765
BritoIL_2016__W2_61_ST__bin_44	d__Bacteria;p__Firmicutes_A;c__Clostridia;o__Lachnospirales;f__Lachnospiraceae;g__CAG-127;s__CAG-127 sp900767585
BritoIL_2016__W2_61_ST__bin_61	d__Bacteria;p__Firmicutes_A;c__Clostridia;o__Christensenellales;f__UBA1242;g__HGM11367;s__HGM11367 sp900767835
BritoIL_2016__W2_68_ST__bin_16	d__Bacteria;p__Actinobacteriota;c__Coriobacteriia;o__Coriobacteriales;f__Coriobacteriaceae;g__Collinsella;s__Collinsella sp900768265
BritoIL_2016__W2_7_ST__bin_38	d__Bacteria;p__Firmicutes_C;c__Negativicutes;o__Acidaminococcales;f__Acidaminococcaceae;g__Phascolarctobacterium_A;s__Phascolarctobacterium_A sp900551335
BritoIL_2016__W2_8_SA__bin_9	d__Bacteria;p__Firmicutes_C;c__Negativicutes;o__Veillonellales;f__Veillonellaceae;g__Veillonella;s__
BritoIL_2016__W2_8_ST__bin_2	d__Bacteria;p__Firmicutes_A;c__Clostridia;o__Oscillospirales;f__Acutalibacteraceae;g__UBA737;s__
BritoIL_2016__W2_8_ST__bin_70	d__Bacteria;p__Firmicutes_A;c__Clostridia;o__Oscillospirales;f__Acutalibacteraceae;g__CAG-177;s__CAG-177 sp003538135
BritoIL_2016__W2_9_ST__bin_18	d__Bacteria;p__Actinobacteriota;c__Coriobacteriia;o__Coriobacteriales;f__Atopobiaceae;g__Parafannyhessea;s__Parafannyhessea sp900538935
BritoIL_2016__W3_16_ST__bin_6	d__Bacteria;p__Proteobacteria;c__Gammaproteobacteria;o__Enterobacterales;f__Succinivibrionaceae;g__Succinivibrio;s__Succinivibrio sp000431835
BritoIL_2016__W3_16_ST__bin_62	d__Bacteria;p__Fusobacteriota;c__Fusobacteriia;o__Fusobacteriales;f__Fusobacteriaceae;g__Cetobacterium_A;s__Cetobacterium_A sp900766645
BritoIL_2016__W3_17_ST__bin_10	d__Bacteria;p__Firmicutes_A;c__Clostridia;o__Oscillospirales;f__Ruminococcaceae;g__Merdivicinus;s__Merdivicinus sp900555435
BritoIL_2016__W3_17_ST__bin_61	d__Bacteria;p__Firmicutes;c__Bacilli;o__RFN20;f__CAG-826;g__Enteromonas;s__Enteromonas sp900767825
BritoIL_2016__W3_19_ST__bin_32	d__Bacteria;p__Firmicutes_A;c__Clostridia;o__Lachnospirales;f__Lachnospiraceae;g__Lachnospira;s__Lachnospira sp003537285
BritoIL_2016__W3_19_ST__bin_51	d__Bacteria;p__Bacteroidota;c__Bacteroidia;o__Bacteroidales;f__Bacteroidaceae;g__Prevotella;s__Prevotella copri_A
BritoIL_2016__W3_20_SA__bin_3	d__Bacteria;p__Actinobacteriota;c__Actinomycetia;o__Actinomycetales;f__Micrococcaceae;g__Rothia;s__
BritoIL_2016__W3_22_SA__bin_12	d__Bacteria;p__Actinobacteriota;c__Actinomycetia;o__Actinomycetales;f__Micrococcaceae;g__Rothia;s__
BritoIL_2016__W3_22_SA__bin_33	d__Bacteria;p__Bacteroidota;c__Bacteroidia;o__Bacteroidales;f__Bacteroidaceae;g__Alloprevotella;s__
BritoIL_2016__W3_22_ST__bin_107	d__Bacteria;p__Firmicutes_A;c__Clostridia;o__Lachnospirales;f__Lachnospiraceae;g__Oribacterium;s__Oribacterium sp004554245
BritoIL_2016__W3_22_ST__bin_44	d__Bacteria;p__Bacteroidota;c__Bacteroidia;o__Bacteroidales;f__UBA932;g__Cryptobacteroides;s__Cryptobacteroides sp900541925
BritoIL_2016__W3_22_ST__bin_6	d__Bacteria;p__Firmicutes;c__Bacilli;o__RF39;f__UBA660;g__CAG-762;s__CAG-762 sp000432575
BritoIL_2016__W3_22_ST__bin_8	d__Bacteria;p__Bacteroidota;c__Bacteroidia;o__Bacteroidales;f__Muribaculaceae;g__Sodaliphilus;s__Sodaliphilus sp004557565
BritoIL_2016__W3_22_ST__bin_85	d__Bacteria;p__Eremiobacterota;c__Xenobia;o__Xenobiales;f__Xenobiaceae;g__Bruticola;s__Bruticola sp004554425
BritoIL_2016__W3_22_ST__bin_91	d__Bacteria;p__Firmicutes_C;c__Negativicutes;o__Veillonellales;f__Dialisteraceae;g__Dialister;s__Dialister sp000434475
BritoIL_2016__W3_23_SA__bin_17	d__Bacteria;p__Firmicutes_C;c__Negativicutes;o__Veillonellales;f__Veillonellaceae;g__Veillonella;s__
BritoIL_2016__W3_23_SA__bin_8	d__Bacteria;p__Bacteroidota;c__Bacteroidia;o__Bacteroidales;f__Porphyromonadaceae;g__Porphyromonas;s__Porphyromonas pasteri
BritoIL_2016__WL_10_ST__bin_22	d__Bacteria;p__Firmicutes;c__Bacilli;o__RF39;f__UBA660;g__CAG-605;s__CAG-605 sp000433475
BritoIL_2016__WL_12_ST__bin_7	d__Bacteria;p__Firmicutes_C;c__Negativicutes;o__Acidaminococcales;f__Acidaminococcaceae;g__Phascolarctobacterium_A;s__Phascolarctobacterium_A succinatutens
BritoIL_2016__WL_17_ST__bin_1	d__Bacteria;p__Actinobacteriota;c__Coriobacteriia;o__Coriobacteriales;f__Coriobacteriaceae;g__Collinsella;s__Collinsella sp900768435
BritoIL_2016__WL_17_ST__bin_71	d__Bacteria;p__Bacteroidota;c__Bacteroidia;o__Bacteroidales;f__Muribaculaceae;g__Limisoma;s__Limisoma sp000437795
BritoIL_2016__WL_1_ST__bin_21	d__Bacteria;p__Firmicutes_A;c__Clostridia;o__Lachnospirales;f__Lachnospiraceae;g__Agathobacter;s__Agathobacter sp900552085
BritoIL_2016__WL_1_ST__bin_6	d__Bacteria;p__Firmicutes;c__Bacilli;o__Lactobacillales;f__Lactobacillaceae;g__Ligilactobacillus;s__
BritoIL_2016__WL_20_ST__bin_39	d__Bacteria;p__Bacteroidota;c__Bacteroidia;o__Bacteroidales;f__UBA932;g__Cryptobacteroides;s__Cryptobacteroides sp000434935
BritoIL_2016__WL_28_SA__bin_3	d__Bacteria;p__Actinobacteriota;c__Actinomycetia;o__Mycobacteriales;f__Mycobacteriaceae;g__Corynebacterium;s__Corynebacterium ammoniagenes
BritoIL_2016__WL_28_SA__bin_7	d__Bacteria;p__Proteobacteria;c__Gammaproteobacteria;o__Pseudomonadales;f__Moraxellaceae;g__Acinetobacter;s__Acinetobacter variabilis
BritoIL_2016__WL_32_SA__bin_5	d__Bacteria;p__Firmicutes;c__Bacilli;o__Lactobacillales;f__Streptococcaceae;g__Streptococcus;s__
BritoIL_2016__WL_32_ST__bin_18	d__Bacteria;p__Firmicutes_A;c__Clostridia;o__Lachnospirales;f__Lachnospiraceae;g__Mediterraneibacter;s__
BritoIL_2016__WL_32_ST__bin_65	d__Bacteria;p__Actinobacteriota;c__Coriobacteriia;o__Coriobacteriales;f__Coriobacteriaceae;g__Collinsella;s__Collinsella sp900768265
BritoIL_2016__WL_35_ST__bin_44	d__Bacteria;p__Firmicutes_C;c__Negativicutes;o__Veillonellales;f__Dialisteraceae;g__Dialister;s__Dialister sp900541605
BritoIL_2016__WL_35_ST__bin_56	d__Bacteria;p__Firmicutes_A;c__Clostridia;o__TANB77;f__CAG-508;g__CAG-245;s__CAG-245 sp000435175
BritoIL_2016__WL_37_ST__bin_41	d__Bacteria;p__Proteobacteria;c__Alphaproteobacteria;o__RF32;f__CAG-977;g__CAG-977;s__CAG-977 sp900768845
BritoIL_2016__WL_39_ST__bin_31	d__Bacteria;p__Firmicutes_C;c__Negativicutes;o__Acidaminococcales;f__Acidaminococcaceae;g__Phascolarctobacterium_A;s__
BritoIL_2016__WL_43_SA__bin_3	d__Bacteria;p__Patescibacteria;c__Saccharimonadia;o__Saccharimonadales;f__Nanosynbacteraceae;g__Nanosynbacter;s__Nanosynbacter sp900555425
BritoIL_2016__WL_43_ST__bin_87	d__Bacteria;p__Firmicutes;c__Bacilli;o__Erysipelotrichales;f__Coprobacillaceae;g__Catenibacterium;s__
BritoIL_2016__WL_44_SA__bin_1	d__Bacteria;p__Fusobacteriota;c__Fusobacteriia;o__Fusobacteriales;f__Leptotrichiaceae;g__Streptobacillus;s__
BritoIL_2016__WL_44_SA__bin_20	d__Bacteria;p__Bacteroidota;c__Bacteroidia;o__Bacteroidales;f__Porphyromonadaceae;g__Porphyromonas;s__Porphyromonas sp003640335
BritoIL_2016__WL_44_SA__bin_4	d__Bacteria;p__Actinobacteriota;c__Actinomycetia;o__Actinomycetales;f__Micrococcaceae;g__Rothia;s__Rothia sp015265375
BritoIL_2016__WL_44_SA__bin_40	d__Bacteria;p__Firmicutes_C;c__Negativicutes;o__Veillonellales;f__Veillonellaceae;g__F0422;s__
BritoIL_2016__WL_44_SA__bin_49	d__Bacteria;p__Patescibacteria;c__JAEDAM01;o__Absconditabacterales;f__X112;g__HOT-345;s__
BritoIL_2016__WL_44_SA__bin_51	d__Bacteria;p__Firmicutes;c__Bacilli;o__Lactobacillales;f__Aerococcaceae;g__Granulicatella;s__
BritoIL_2016__WL_44_SA__bin_6	d__Bacteria;p__Proteobacteria;c__Gammaproteobacteria;o__Enterobacterales;f__Pasteurellaceae;g__Haemophilus_A;s__
BritoIL_2016__WL_44_ST__bin_12	d__Bacteria;p__Bacteroidota;c__Bacteroidia;o__Bacteroidales;f__Bacteroidaceae;g__Prevotella;s__Prevotella sp900552675
BritoIL_2016__WL_44_ST__bin_38	d__Bacteria;p__Firmicutes_A;c__Clostridia;o__Lachnospirales;f__Lachnospiraceae;g__Roseburia;s__Roseburia hominis
BritoIL_2016__WL_8_ST__bin_47	d__Bacteria;p__Firmicutes_A;c__Clostridia;o__Lachnospirales;f__Lachnospiraceae;g__Blautia_A;s__Blautia_A wexlerae
BritoIL_2016__WL_9_SA__bin_1	d__Bacteria;p__Firmicutes;c__Bacilli;o__Lactobacillales;f__Streptococcaceae;g__Streptococcus;s__
CM_cf__CF_FIFC001SS_t4M16__bin_1	d__Bacteria;p__Firmicutes;c__Bacilli;o__Lactobacillales;f__Streptococcaceae;g__Streptococcus;s__Streptococcus sp004166885
CM_cf__CF_FIFC001SS_t6M17__bin_11	d__Bacteria;p__Actinobacteriota;c__Coriobacteriia;o__Coriobacteriales;f__Atopobiaceae;g__Thermophilibacter;s__Thermophilibacter sp012027725
CM_cf__CF_FIFC001SS_t6M17__bin_16	d__Bacteria;p__Firmicutes_A;c__Clostridia;o__Oscillospirales;f__Oscillospiraceae;g__;s__
CM_cf__CF_FIFC003SS_t1M16__bin_1	d__Bacteria;p__Actinobacteriota;c__Actinomycetia;o__Actinomycetales;f__Actinomycetaceae;g__Pauljensenia;s__
CM_cf__CF_FIFC004SS_t5M16__bin_3	d__Bacteria;p__Firmicutes;c__Bacilli;o__Lactobacillales;f__Streptococcaceae;g__Streptococcus;s__Streptococcus sanguinis_H
CM_cf__CF_FIFC010SS_t4M16__bin_2	d__Bacteria;p__Firmicutes;c__Bacilli;o__Lactobacillales;f__Streptococcaceae;g__Streptococcus;s__
CM_cf__CF_FIFC010SS_t5M16__bin_8	d__Bacteria;p__Proteobacteria;c__Gammaproteobacteria;o__Burkholderiales;f__Burkholderiaceae;g__Ralstonia;s__Ralstonia insidiosa
CM_cf__CF_TNFC002SA_t1M15__bin_12	d__Bacteria;p__Actinobacteriota;c__Actinomycetia;o__Actinomycetales;f__Actinomycetaceae;g__Pauljensenia;s__Pauljensenia sp902373545
CM_cf__CF_TNFC002SA_t1M15__bin_22	d__Bacteria;p__Patescibacteria;c__Saccharimonadia;o__Saccharimonadales;f__Nanosynbacteraceae;g__Nanosynbacter;s__Nanosynbacter sp900555885
CM_cf__CF_TNFC002SA_t1M15__bin_32	d__Bacteria;p__Patescibacteria;c__Saccharimonadia;o__Saccharimonadales;f__Nanosyncoccaceae;g__Nanosyncoccus;s__
CM_cf__CF_TNFC002SA_t1M15__bin_33	d__Bacteria;p__Firmicutes_C;c__Negativicutes;o__Veillonellales;f__Megasphaeraceae;g__Anaeroglobus;s__Anaeroglobus micronuciformis
CM_cf__CF_TNFC002SA_t1M15__bin_36	d__Bacteria;p__Actinobacteriota;c__Coriobacteriia;o__Coriobacteriales;f__Atopobiaceae;g__Lancefieldella;s__Lancefieldella sp000564995
CM_cf__CF_TNFC003IS_t5M16__bin_10	d__Bacteria;p__Firmicutes_C;c__Negativicutes;o__Veillonellales;f__Veillonellaceae;g__Veillonella;s__Veillonella sp900550455
CM_cf__CF_TNFC003SA_t1M15__bin_7	d__Bacteria;p__Actinobacteriota;c__Actinomycetia;o__Actinomycetales;f__Actinomycetaceae;g__Pauljensenia;s__Pauljensenia sp000278725
CM_cf__CF_TNFC004SA_t1M15__bin_1	d__Bacteria;p__Patescibacteria;c__Saccharimonadia;o__Saccharimonadales;f__Nanosynbacteraceae;g__Nanosynbacter;s__Nanosynbacter sp010202115
CM_cf__CF_TNFC004SA_t1M15__bin_17	d__Bacteria;p__Bacteroidota;c__Bacteroidia;o__Bacteroidales;f__Porphyromonadaceae;g__Porphyromonas;s__Porphyromonas sp905372565
CM_cf__CF_TNFC004SA_t1M15__bin_20	d__Bacteria;p__Firmicutes;c__Bacilli;o__Staphylococcales;f__Gemellaceae;g__Gemella;s__
CM_cf__CF_TNFC004SS_t1M15__bin_11	d__Bacteria;p__Firmicutes;c__Bacilli;o__Lactobacillales;f__Aerococcaceae;g__Granulicatella;s__
CM_cf__CF_TNFC005SA_t1M15__bin_12	d__Bacteria;p__Actinobacteriota;c__Actinomycetia;o__Actinomycetales;f__Actinomycetaceae;g__Pauljensenia;s__
CM_cf__CF_TNFC005SA_t1M15__bin_14	d__Bacteria;p__Campylobacterota;c__Campylobacteria;o__Campylobacterales;f__Campylobacteraceae;g__Campylobacter_A;s__
CM_cf__CF_TNFC005SA_t1M15__bin_18	d__Bacteria;p__Patescibacteria;c__Saccharimonadia;o__Saccharimonadales;f__Nanosynbacteraceae;g__Nanosynbacter;s__
CM_cf__CF_TNFC017IS_t2M15__bin_13	d__Bacteria;p__Proteobacteria;c__Gammaproteobacteria;o__Enterobacterales;f__Pasteurellaceae;g__Haemophilus_D;s__Haemophilus_D parainfluenzae_K
CM_cf__CF_TNFC017IS_t2M15__bin_15	d__Bacteria;p__Proteobacteria;c__Alphaproteobacteria;o__Rhizobiales;f__Xanthobacteraceae;g__Bradyrhizobium;s__Bradyrhizobium sp002831585
CM_cf__CF_TNFC017SA_t1M16__bin_14	d__Bacteria;p__Actinobacteriota;c__Actinomycetia;o__Actinomycetales;f__Actinomycetaceae;g__Pauljensenia;s__Pauljensenia sp018382595
CM_cf__CF_TNFC017SA_t1M16__bin_20	d__Bacteria;p__Campylobacterota;c__Campylobacteria;o__Campylobacterales;f__Campylobacteraceae;g__Campylobacter_A;s__Campylobacter_A concisus_T
CM_cf__CF_TNFC017SA_t1M16__bin_6	d__Bacteria;p__Firmicutes_C;c__Negativicutes;o__Veillonellales;f__Veillonellaceae;g__Veillonella;s__Veillonella nakazawae
CM_cf__CF_TNFC018IS_t1M15__bin_13	d__Bacteria;p__Proteobacteria;c__Gammaproteobacteria;o__Burkholderiales;f__Burkholderiaceae;g__Achromobacter;s__Achromobacter dolens
CM_cf__CF_TNFC018IS_t3M15__bin_13	d__Bacteria;p__Firmicutes;c__Bacilli;o__Lactobacillales;f__Streptococcaceae;g__Streptococcus;s__Streptococcus mitis_BB
CM_cf__CF_TNFC022IS_t1M15__bin_9	d__Bacteria;p__Firmicutes;c__Bacilli;o__Erysipelotrichales;f__Erysipelotrichaceae;g__Bulleidia;s__Bulleidia sp015256455
CM_cf__CF_TNFC022IS_t2M15__bin_16	d__Bacteria;p__Firmicutes_C;c__Negativicutes;o__Veillonellales;f__Veillonellaceae;g__Veillonella;s__Veillonella rogosae
CM_cf__CF_TNFC022IS_t2M15__bin_20	d__Bacteria;p__Firmicutes_A;c__Clostridia;o__Lachnospirales;f__Lachnospiraceae;g__Oribacterium;s__Oribacterium sinus
CM_cf__CF_TNFC022IS_t3M16__bin_1	d__Bacteria;p__Firmicutes_A;c__Clostridia;o__Peptostreptococcales;f__Anaerovoracaceae;g__Eubacterium_B;s__Eubacterium_B sulci
CM_cf__CF_TNFC023IS_t1M15__bin_11	d__Bacteria;p__Actinobacteriota;c__Actinomycetia;o__Actinomycetales;f__Micrococcaceae;g__Rothia;s__Rothia mucilaginosa
CM_cf__CF_TNFC023IS_t1M15__bin_6	d__Bacteria;p__Firmicutes;c__Bacilli;o__Staphylococcales;f__Gemellaceae;g__Gemella;s__Gemella haemolysans_B
CM_cf__CF_TNFC023IS_t3M15__bin_13	d__Bacteria;p__Firmicutes;c__Bacilli;o__Lactobacillales;f__Streptococcaceae;g__Streptococcus;s__Streptococcus peroris
CM_cf__CF_TNFC023IS_t3M15__bin_28	d__Bacteria;p__Patescibacteria;c__Saccharimonadia;o__Saccharimonadales;f__Nanosynbacteraceae;g__Nanosynbacter;s__
CM_cf__CF_TNFC023IS_t3M15__bin_3	d__Bacteria;p__Firmicutes;c__Bacilli;o__Lactobacillales;f__Aerococcaceae;g__Granulicatella;s__Granulicatella sp900551535
CM_cf__CF_TNFC034SA_t1M16__bin_10	d__Bacteria;p__Actinobacteriota;c__Actinomycetia;o__Actinomycetales;f__Actinomycetaceae;g__Pauljensenia;s__Pauljensenia sp000411415
CM_cf__CF_TNFC034SA_t1M16__bin_5	d__Bacteria;p__Campylobacterota;c__Campylobacteria;o__Campylobacterales;f__Campylobacteraceae;g__Campylobacter_A;s__Campylobacter_A concisus_T
CM_cf__CF_TNFC038IS_t4M16__bin_1	d__Bacteria;p__Firmicutes;c__Bacilli;o__Lactobacillales;f__Streptococcaceae;g__Streptococcus;s__Streptococcus sp900766505
CM_cf__CF_TNFC038SA_t1M16__bin_13	d__Bacteria;p__Firmicutes;c__Bacilli;o__Lactobacillales;f__Streptococcaceae;g__Streptococcus;s__Streptococcus sp000411475
CM_cf__CF_TNFC038SA_t1M16__bin_18	d__Bacteria;p__Firmicutes;c__Bacilli;o__Staphylococcales;f__Gemellaceae;g__Gemella;s__
CM_cf__CF_TNFC039IS_t1M15__bin_16	d__Bacteria;p__Proteobacteria;c__Gammaproteobacteria;o__Burkholderiales;f__Neisseriaceae;g__Neisseria;s__Neisseria sp000186165
CM_cf__CF_TNFC039IS_t5M16__bin_11	d__Bacteria;p__Firmicutes;c__Bacilli;o__Lactobacillales;f__Streptococcaceae;g__Streptococcus;s__Streptococcus infantis_H
CM_cf__CF_TNFC039SA_t1M16__bin_4	d__Bacteria;p__Campylobacterota;c__Campylobacteria;o__Campylobacterales;f__Campylobacteraceae;g__Campylobacter_A;s__
CM_cf__CF_TNFC039SA_t1M16__bin_7	d__Bacteria;p__Actinobacteriota;c__Actinomycetia;o__Actinomycetales;f__Actinomycetaceae;g__Pauljensenia;s__Pauljensenia sp018375675
CM_cf__CF_TNFC040IS_t1M15__bin_6	d__Bacteria;p__Proteobacteria;c__Gammaproteobacteria;o__Enterobacterales;f__Pasteurellaceae;g__Haemophilus;s__Haemophilus influenzae
CM_cf__CF_TNFC040IS_t2M15__bin_1	d__Bacteria;p__Firmicutes;c__Bacilli;o__Lactobacillales;f__Streptococcaceae;g__Streptococcus;s__
CM_cf__CF_TNFC040IS_t3M15__bin_2	d__Bacteria;p__Bacteroidota;c__Bacteroidia;o__Flavobacteriales;f__Flavobacteriaceae;g__Capnocytophaga;s__
CM_cf__CF_TNFC041IS_t1M15__bin_1	d__Bacteria;p__Actinobacteriota;c__Actinomycetia;o__Actinomycetales;f__Micrococcaceae;g__Rothia;s__Rothia sp001808955
CM_cf__CF_TNFC041IS_t4M16__bin_15	d__Bacteria;p__Campylobacterota;c__Campylobacteria;o__Campylobacterales;f__Campylobacteraceae;g__Campylobacter_A;s__Campylobacter_A concisus_T
CM_cf__CF_TNFC041SA_t1M15__bin_15	d__Bacteria;p__Actinobacteriota;c__Actinomycetia;o__Actinomycetales;f__Actinomycetaceae;g__Pauljensenia;s__Pauljensenia sp000308055
CM_cf__CF_TNFC045IS_t2M15__bin_3	d__Bacteria;p__Fusobacteriota;c__Fusobacteriia;o__Fusobacteriales;f__Fusobacteriaceae;g__Fusobacterium;s__
CM_cf__CF_TNFC045IS_t2M15__bin_4	d__Bacteria;p__Firmicutes;c__Bacilli;o__Lactobacillales;f__Streptococcaceae;g__Streptococcus;s__Streptococcus oralis_BK
CM_cf__CF_TNFC046IS_t1M15__bin_3	d__Bacteria;p__Actinobacteriota;c__Actinomycetia;o__Mycobacteriales;f__Mycobacteriaceae;g__Lawsonella;s__Lawsonella sp018376445
CM_cf__CF_TNFC046IS_t1M15__bin_5	d__Bacteria;p__Actinobacteriota;c__Actinomycetia;o__Actinomycetales;f__Actinomycetaceae;g__Pauljensenia;s__Pauljensenia sp000466265
CM_cf__CF_TNFC046IS_t2M15__bin_39	d__Bacteria;p__Bacteroidota;c__Bacteroidia;o__Bacteroidales;f__Bacteroidaceae;g__Prevotella;s__Prevotella shahii
CM_cf__CF_TNFC046IS_t3M15__bin_13	d__Bacteria;p__Firmicutes;c__Bacilli;o__Lactobacillales;f__Streptococcaceae;g__Streptococcus;s__Streptococcus australis
CM_cf__CF_TNFC046IS_t3M15__bin_16	d__Bacteria;p__Bacteroidota;c__Bacteroidia;o__Flavobacteriales;f__Flavobacteriaceae;g__Capnocytophaga;s__Capnocytophaga leadbetteri
CM_cf__CF_TNFC047IS_t1M15__bin_13	d__Bacteria;p__Proteobacteria;c__Gammaproteobacteria;o__Xanthomonadales;f__Xanthomonadaceae;g__Stenotrophomonas;s__Stenotrophomonas maltophilia
CM_cf__CF_TNFC048SA_t1M16__bin_1	d__Bacteria;p__Actinobacteriota;c__Actinomycetia;o__Actinomycetales;f__Micrococcaceae;g__Rothia;s__Rothia mucilaginosa_A
CM_cf__CF_TNFC048SA_t1M16__bin_11	d__Bacteria;p__Actinobacteriota;c__Actinomycetia;o__Actinomycetales;f__Actinomycetaceae;g__Pauljensenia;s__Pauljensenia sp000308055
CM_cf__CF_TNFC051SA_t1M16__bin_23	d__Bacteria;p__Actinobacteriota;c__Actinomycetia;o__Actinomycetales;f__Actinomycetaceae;g__Pauljensenia;s__Pauljensenia pyogenes_A
CM_cf__CF_TNFC051SA_t1M16__bin_9	d__Bacteria;p__Bacteroidota;c__Bacteroidia;o__Bacteroidales;f__Bacteroidaceae;g__Prevotella;s__Prevotella histicola
CM_cf__CF_TNFC057IS_t1M15__bin_1	d__Bacteria;p__Bacteroidota;c__Bacteroidia;o__Bacteroidales;f__Bacteroidaceae;g__Alloprevotella;s__Alloprevotella sp015257125
CM_cf__CF_TNFC057IS_t2M15__bin_1	d__Bacteria;p__Actinobacteriota;c__Actinomycetia;o__Actinomycetales;f__Actinomycetaceae;g__Pauljensenia;s__
CM_cf__CF_TNFC057IS_t2M15__bin_11	d__Bacteria;p__Bacteroidota;c__Bacteroidia;o__Bacteroidales;f__Bacteroidaceae;g__Prevotella;s__Prevotella jejuni
CM_cf__CF_TNFC057IS_t3M15__bin_8	d__Bacteria;p__Proteobacteria;c__Gammaproteobacteria;o__Burkholderiales;f__Burkholderiaceae;g__Achromobacter;s__Achromobacter xylosoxidans
CM_cf__CF_TNFC057SA_t1M16__bin_9	d__Bacteria;p__Firmicutes;c__Bacilli;o__Erysipelotrichales;f__Erysipelotrichaceae;g__Bulleidia;s__
CM_cf__CF_TNFC059IS_t2M15__bin_8	d__Bacteria;p__Firmicutes;c__Bacilli;o__Staphylococcales;f__Gemellaceae;g__Gemella;s__Gemella sp900766305
CM_cf__CF_TNFC060IS_t1M15__bin_14	d__Bacteria;p__Actinobacteriota;c__Actinomycetia;o__Actinomycetales;f__Micrococcaceae;g__Rothia;s__Rothia mucilaginosa
CM_cf__CF_TNFC060IS_t1M15__bin_15	d__Bacteria;p__Firmicutes;c__Bacilli;o__Staphylococcales;f__Gemellaceae;g__Gemella;s__
CM_cf__CF_TNFC060IS_t3M15__bin_4	d__Bacteria;p__Proteobacteria;c__Alphaproteobacteria;o__Sphingomonadales;f__Sphingomonadaceae;g__Sphingomonas;s__Sphingomonas sp005503355
CM_cf__CF_TNFC060IS_t5M16__bin_3	d__Bacteria;p__Firmicutes;c__Bacilli;o__Lactobacillales;f__Streptococcaceae;g__Streptococcus;s__
CM_cf__CF_TNFC060IS_t5M16__bin_8	d__Bacteria;p__Firmicutes;c__Bacilli;o__Staphylococcales;f__Gemellaceae;g__Gemella;s__Gemella sanguinis
CM_madagascar__A01_02_1FE__bin_11	d__Bacteria;p__Actinobacteriota;c__Actinomycetia;o__Actinomycetales;f__Actinomycetaceae;g__Pauljensenia;s__Pauljensenia turicensis
CM_madagascar__A04_04_1FE__bin_64	d__Bacteria;p__Cyanobacteria;c__Vampirovibrionia;o__Gastranaerophilales;f__Gastranaerophilaceae;g__Stercorousia;s__
CM_madagascar__A07_01_1FE__bin_38	d__Bacteria;p__Firmicutes_A;c__Clostridia;o__Oscillospirales;f__Ruminococcaceae;g__Gemmiger;s__Gemmiger variabilis_A
CM_madagascar__A07_01_1FE__bin_42	d__Bacteria;p__Actinobacteriota;c__Coriobacteriia;o__Coriobacteriales;f__Coriobacteriaceae;g__Collinsella;s__
CM_madagascar__A08_01_1FE__bin_24	d__Bacteria;p__Firmicutes_C;c__Negativicutes;o__Acidaminococcales;f__Acidaminococcaceae;g__Phascolarctobacterium_A;s__Phascolarctobacterium_A sp900753045
CM_madagascar__A08_01_1FE__bin_38	d__Bacteria;p__Firmicutes_A;c__Clostridia;o__Lachnospirales;f__Lachnospiraceae;g__14-2;s__
CM_madagascar__A08_01_1FE__bin_40	d__Bacteria;p__Verrucomicrobiota;c__Lentisphaeria;o__Victivallales;f__UBA1829;g__UBA11452;s__UBA11452 sp003526375
CM_madagascar__A08_01_1FE__bin_66	d__Bacteria;p__Bacteroidota;c__Bacteroidia;o__Bacteroidales;f__P3;g__Onthomorpha;s__Onthomorpha sp900545215
CM_madagascar__A09_02_1FE__bin_53	d__Bacteria;p__Firmicutes;c__Bacilli;o__Lactobacillales;f__Streptococcaceae;g__Streptococcus;s__Streptococcus sp015594605
CM_madagascar__A09_02_1FE__bin_54	d__Bacteria;p__Actinobacteriota;c__Coriobacteriia;o__Coriobacteriales;f__Eggerthellaceae;g__UMGS1502;s__
CM_madagascar__A09_02_1FE__bin_63	d__Bacteria;p__Firmicutes_A;c__Clostridia;o__Lachnospirales;f__Lachnospiraceae;g__Avilachnospira;s__
CM_madagascar__A10_02_1FE__bin_7	d__Bacteria;p__Firmicutes_A;c__Clostridia;o__Lachnospirales;f__Lachnospiraceae;g__Roseburia;s__Roseburia inulinivorans
CM_madagascar__A11_01_1FE__bin_1	d__Bacteria;p__Actinobacteriota;c__Coriobacteriia;o__Coriobacteriales;f__Coriobacteriaceae;g__Collinsella;s__
CM_madagascar__A11_01_1FE__bin_22	d__Bacteria;p__Actinobacteriota;c__Actinomycetia;o__Actinomycetales;f__Actinomycetaceae;g__Pauljensenia;s__Pauljensenia odontolytica_C
CM_madagascar__A13_01_1FE__bin_25	d__Bacteria;p__Firmicutes;c__Bacilli;o__Lactobacillales;f__Streptococcaceae;g__Streptococcus;s__Streptococcus vestibularis
CM_madagascar__A14_01_1FE__bin_23	d__Bacteria;p__Actinobacteriota;c__Coriobacteriia;o__Coriobacteriales;f__Eggerthellaceae;g__Ellagibacter;s__Ellagibacter isourolithinifaciens
CM_madagascar__A19_01_1FE__bin_12	d__Bacteria;p__Proteobacteria;c__Alphaproteobacteria;o__RF32;f__CAG-239;g__CAZU01;s__
CM_madagascar__A19_01_1FE__bin_27	d__Bacteria;p__Verrucomicrobiota;c__Lentisphaeria;o__Victivallales;f__Victivallaceae;g__Victivallis;s__Victivallis vadensis
CM_madagascar__A20_01_1FE__bin_4	d__Bacteria;p__Firmicutes;c__Bacilli;o__Lactobacillales;f__Streptococcaceae;g__Lactococcus;s__Lactococcus garvieae
CM_madagascar__A25_01_1FE__bin_23	d__Bacteria;p__Firmicutes_A;c__Clostridia;o__Lachnospirales;f__Lachnospiraceae;g__Acetatifactor;s__Acetatifactor sp900766575
CM_madagascar__A27_02_1FE__bin_15	d__Bacteria;p__Bacteroidota;c__Bacteroidia;o__Bacteroidales;f__UBA932;g__Cryptobacteroides;s__Cryptobacteroides sp900544195
CM_madagascar__A27_02_1FE__bin_37	d__Bacteria;p__Firmicutes_A;c__Clostridia;o__Lachnospirales;f__Lachnospiraceae;g__Acetatifactor;s__Acetatifactor sp003447295
CM_madagascar__A28_02_1FE__bin_23	d__Bacteria;p__Firmicutes_A;c__Clostridia;o__Oscillospirales;f__Ruminococcaceae;g__Ruminococcus_C;s__
CM_madagascar__A28_02_1FE__bin_41	d__Bacteria;p__Actinobacteriota;c__Coriobacteriia;o__Coriobacteriales;f__UMGS124;g__UMGS124;s__
CM_madagascar__A28_02_1FE__bin_50	d__Bacteria;p__Actinobacteriota;c__Coriobacteriia;o__Coriobacteriales;f__Atopobiaceae;g__Parolsenella;s__Parolsenella massiliensis
CM_madagascar__A28_02_1FE__bin_69	d__Bacteria;p__Firmicutes_A;c__Clostridia;o__Lachnospirales;f__Lachnospiraceae;g__Butyribacter;s__
CM_madagascar__A28_02_1FE__bin_80	d__Bacteria;p__Firmicutes_A;c__Clostridia;o__UBA1381;f__UBA1381;g__Ornithomonoglobus_A;s__
CM_madagascar__A28_02_1FE__bin_97	d__Bacteria;p__Firmicutes_A;c__Clostridia;o__TANB77;f__CAG-508;g__CAG-245;s__CAG-245 sp000435175
CM_madagascar__A29_01_1FE__bin_15	d__Bacteria;p__Bacteroidota;c__Bacteroidia;o__Bacteroidales;f__Bacteroidaceae;g__Prevotella;s__Prevotella sp900551275
CM_madagascar__A32_01_1FE__bin_15	d__Bacteria;p__Actinobacteriota;c__Coriobacteriia;o__Coriobacteriales;f__Eggerthellaceae;g__Slackia_A;s__Slackia_A isoflavoniconvertens
CM_madagascar__A36_02_1FE__bin_13	d__Bacteria;p__Bacteroidota;c__Bacteroidia;o__Bacteroidales;f__Bacteroidaceae;g__Prevotella;s__Prevotella hominis
CM_madagascar__A39_01_1FE__bin_27	d__Bacteria;p__Proteobacteria;c__Alphaproteobacteria;o__RF32;f__CAG-239;g__CAZU01;s__
CM_madagascar__A39_02_1FE__bin_16	d__Bacteria;p__Spirochaetota;c__Spirochaetia;o__Sphaerochaetales;f__Sphaerochaetaceae;g__UBA9732;s__UBA9732 sp001940825
CM_madagascar__A39_02_1FE__bin_27	d__Bacteria;p__Firmicutes;c__Bacilli;o__ML615J-28;f__CAG-313;g__UMGS75;s__
CM_madagascar__A39_02_1FE__bin_44	d__Bacteria;p__Firmicutes_A;c__Clostridia;o__Oscillospirales;f__Ruminococcaceae;g__Faecalibacterium;s__
CM_madagascar__A39_04_1FE__bin_22	d__Bacteria;p__Firmicutes_C;c__Negativicutes;o__Veillonellales;f__Veillonellaceae;g__Veillonella;s__Veillonella sp900538355
CM_madagascar__A40_02_1FE__bin_11	d__Bacteria;p__Proteobacteria;c__Alphaproteobacteria;o__Rs-D84;f__Rs-D84;g__Enterousia;s__Enterousia sp900549365
CM_madagascar__A41_01_1FE__bin_16	d__Bacteria;p__Firmicutes_C;c__Negativicutes;o__Acidaminococcales;f__Acidaminococcaceae;g__Phascolarctobacterium_A;s__Phascolarctobacterium_A succinatutens_A
CM_madagascar__A42_02_1FE__bin_11	d__Bacteria;p__Bacteroidota;c__Bacteroidia;o__Bacteroidales;f__UBA932;g__Cryptobacteroides;s__
CM_madagascar__A44_01_1FE__bin_13	d__Bacteria;p__Verrucomicrobiota;c__Lentisphaeria;o__Victivallales;f__UBA1829;g__UBA1829;s__UBA1829 sp900549415
CM_madagascar__A46_01_1FE__bin_14	d__Bacteria;p__Proteobacteria;c__Gammaproteobacteria;o__Enterobacterales;f__Pasteurellaceae;g__Haemophilus_D;s__
CM_madagascar__A46_01_1FE__bin_16	d__Bacteria;p__Actinobacteriota;c__Coriobacteriia;o__Coriobacteriales;f__Eggerthellaceae;g__Aphodovivens;s__Aphodovivens avicola
CM_madagascar__A55_01_1FE__bin_5	d__Bacteria;p__Proteobacteria;c__Gammaproteobacteria;o__Burkholderiales;f__Burkholderiaceae;g__Sutterella;s__Sutterella sp900545275
CM_madagascar__A55_02_1FE__bin_40	d__Bacteria;p__Actinobacteriota;c__Coriobacteriia;o__Coriobacteriales;f__Eggerthellaceae;g__Senegalimassilia;s__
CM_madagascar__A55_02_1FE__bin_56	d__Bacteria;p__Bacteroidota;c__Bacteroidia;o__Bacteroidales;f__Bacteroidaceae;g__Prevotella;s__Prevotella sp900767615
CM_madagascar__A66_02_1FE__bin_25	d__Bacteria;p__Firmicutes_A;c__Clostridia;o__Peptostreptococcales;f__Anaerovoracaceae;g__Baileyella;s__Baileyella timonense
CM_madagascar__A69_01_1FE__bin_3	d__Bacteria;p__Actinobacteriota;c__Coriobacteriia;o__Coriobacteriales;f__Eggerthellaceae;g__CAG-1427;s__CAG-1427 sp900544455
CM_madagascar__A69_02_1FE__bin_26	d__Bacteria;p__Proteobacteria;c__Alphaproteobacteria;o__RF32;f__CAG-239;g__RUG410;s__
CM_madagascar__A70_03_1FE__bin_51	d__Bacteria;p__Firmicutes;c__Bacilli;o__Erysipelotrichales;f__Erysipelotrichaceae;g__Holdemanella;s__Holdemanella biformis
CM_madagascar__A72_02_1FE__bin_19	d__Bacteria;p__Bacteroidota;c__Bacteroidia;o__Bacteroidales;f__Bacteroidaceae;g__Prevotella;s__Prevotella sp900550035
CM_madagascar__A73_02_1FE__bin_23	d__Bacteria;p__Actinobacteriota;c__Coriobacteriia;o__Coriobacteriales;f__Eggerthellaceae;g__UMGS1502;s__UMGS1502 sp900552365
CM_madagascar__A75_02_1FE__bin_51	d__Bacteria;p__Firmicutes_A;c__Clostridia;o__Oscillospirales;f__Ruminococcaceae;g__Ruminococcus_C;s__
CM_madagascar__A79_02_1FE__bin_23	d__Bacteria;p__Firmicutes_A;c__Clostridia;o__Oscillospirales;f__Acutalibacteraceae;g__UMGS1491;s__
CM_madagascar__A79_02_1FE__bin_52	d__Bacteria;p__Firmicutes_A;c__Clostridia;o__Christensenellales;f__QALW01;g__UMGS1338;s__UMGS1338 sp900550805
CM_madagascar__A79_02_1FE__bin_56	d__Bacteria;p__Verrucomicrobiota;c__Lentisphaeria;o__Victivallales;f__Victivallaceae;g__UMGS1518;s__
CM_madagascar__A81_03_1FE__bin_29	d__Bacteria;p__Firmicutes_A;c__Clostridia;o__TANB77;f__UBA1234;g__UBA1234;s__
CM_madagascar__A81_03_1FE__bin_54	d__Bacteria;p__Proteobacteria;c__Alphaproteobacteria;o__RF32;f__CAG-239;g__CAAFZY01;s__
CM_madagascar__A82_02_1FE__bin_3	d__Bacteria;p__Proteobacteria;c__Gammaproteobacteria;o__Enterobacterales;f__Enterobacteriaceae;g__Escherichia;s__Escherichia ruysiae
CM_madagascar__A83_02_1FE__bin_1	d__Bacteria;p__Actinobacteriota;c__Coriobacteriia;o__Coriobacteriales;f__Eggerthellaceae;g__Senegalimassilia;s__Senegalimassilia faecalis
CM_madagascar__A83_02_1FE__bin_29	d__Bacteria;p__Firmicutes_C;c__Negativicutes;o__Veillonellales;f__Megasphaeraceae;g__Megasphaera;s__
CM_madagascar__A83_02_1FE__bin_30	d__Bacteria;p__Actinobacteriota;c__Coriobacteriia;o__Coriobacteriales;f__UMGS124;g__UMGS124;s__
CM_madagascar__A85_01_1FE__bin_46	d__Bacteria;p__Actinobacteriota;c__Actinomycetia;o__Actinomycetales;f__Bifidobacteriaceae;g__Bifidobacterium;s__Bifidobacterium ruminantium
CM_madagascar__A88_02_1FE__bin_10	d__Bacteria;p__Fusobacteriota;c__Fusobacteriia;o__Fusobacteriales;f__Fusobacteriaceae;g__Fusobacterium_C;s__Fusobacterium_C gonidiaformans
CM_madagascar__A88_02_1FE__bin_39	d__Bacteria;p__Actinobacteriota;c__Coriobacteriia;o__Coriobacteriales;f__Eggerthellaceae;g__Aveggerthella;s__Aveggerthella stercoripullorum
CM_madagascar__A89_01_1FE__bin_13	d__Bacteria;p__Bacteroidota;c__Bacteroidia;o__Bacteroidales;f__Bacteroidaceae;g__Prevotella;s__Prevotella sp900290275
CM_madagascar__A89_01_1FE__bin_23	d__Bacteria;p__Firmicutes_A;c__Clostridia;o__Oscillospirales;f__Acutalibacteraceae;g__;s__
CM_madagascar__A89_01_1FE__bin_30	d__Bacteria;p__Firmicutes_A;c__Clostridia;o__Oscillospirales;f__CAG-382;g__UBA1752;s__UBA1752 sp900554405
CM_madagascar__A89_01_1FE__bin_90	d__Bacteria;p__Actinobacteriota;c__Coriobacteriia;o__Coriobacteriales;f__Eggerthellaceae;g__CAG-1427;s__
CM_madagascar__A89_02_1FE__bin_61	d__Bacteria;p__Firmicutes_A;c__Clostridia;o__Lachnospirales;f__Lachnospiraceae;g__Lachnospira;s__Lachnospira eligens
CM_madagascar__A90_03_1FE__bin_26	d__Bacteria;p__Actinobacteriota;c__Coriobacteriia;o__Coriobacteriales;f__Atopobiaceae;g__Paratractidigestivibacter;s__Paratractidigestivibacter faecalis
CM_madagascar__A90_03_1FE__bin_48	d__Bacteria;p__Proteobacteria;c__Alphaproteobacteria;o__RF32;f__CAG-239;g__RUG410;s__
CM_madagascar__A90_03_1FE__bin_5	d__Bacteria;p__Firmicutes_A;c__Clostridia;o__Oscillospirales;f__Ruminococcaceae;g__Faecalibacterium;s__
CM_madagascar__A90_04_1FE__bin_56	d__Bacteria;p__Bacteroidota;c__Bacteroidia;o__Bacteroidales;f__Muribaculaceae;g__CAG-873;s__CAG-873 sp900540625
CM_madagascar__A90_04_1FE__bin_84	d__Bacteria;p__Actinobacteriota;c__Coriobacteriia;o__Coriobacteriales;f__Atopobiaceae;g__Parolsenella;s__Parolsenella uli_B
CM_madagascar__A91_01_1FE__bin_4	d__Bacteria;p__Firmicutes_A;c__Clostridia;o__Lachnospirales;f__Lachnospiraceae;g__Acetatifactor;s__
CM_madagascar__A91_02_1FE__bin_16	d__Bacteria;p__Campylobacterota;c__Campylobacteria;o__Campylobacterales;f__Campylobacteraceae;g__Campylobacter_D;s__Campylobacter_D upsaliensis
CM_madagascar__A94_02_1FE__bin_19	d__Bacteria;p__Firmicutes_A;c__Clostridia;o__Lachnospirales;f__Lachnospiraceae;g__Blautia_A;s__Blautia_A sp900763175
CM_madagascar__A94_02_1FE__bin_31	d__Bacteria;p__Proteobacteria;c__Gammaproteobacteria;o__Burkholderiales;f__Burkholderiaceae;g__Duodenibacillus;s__
CM_madagascar__A94_02_1FE__bin_47	d__Bacteria;p__Firmicutes_A;c__Clostridia;o__Oscillospirales;f__Ruminococcaceae;g__Faecalibacterium;s__
CM_madagascar__A94_02_1FE__bin_64	d__Bacteria;p__Firmicutes_A;c__Clostridia;o__Lachnospirales;f__Lachnospiraceae;g__CAG-127;s__
CM_madagascar__A94_02_1FE__bin_67	d__Bacteria;p__Firmicutes_A;c__Clostridia;o__Lachnospirales;f__Lachnospiraceae;g__W0P33-017;s__
CM_madagascar__A94_02_1FE__bin_73	d__Bacteria;p__Firmicutes_A;c__Clostridia;o__Lachnospirales;f__Lachnospiraceae;g__CAG-632;s__
CM_madagascar__A94_03_1FE__bin_8	d__Bacteria;p__Firmicutes_A;c__Clostridia;o__Christensenellales;f__CAG-917;g__CAG-475;s__
CM_madagascar__A95_01_1FE__bin_10	d__Bacteria;p__Firmicutes_A;c__Clostridia;o__Lachnospirales;f__Lachnospiraceae;g__Acetatifactor;s__
CM_madagascar__A95_01_1FE__bin_13	d__Bacteria;p__Firmicutes_A;c__Clostridia;o__Oscillospirales;f__Ruminococcaceae;g__Faecalibacterium;s__
CM_madagascar__A95_01_1FE__bin_34	d__Bacteria;p__Cyanobacteria;c__Vampirovibrionia;o__Gastranaerophilales;f__Gastranaerophilaceae;g__CAG-196;s__
CM_madagascar__A95_01_1FE__bin_5	d__Bacteria;p__Firmicutes_C;c__Negativicutes;o__Veillonellales;f__Dialisteraceae;g__Dialister;s__
CM_madagascar__A95_01_1FE__bin_56	d__Bacteria;p__Actinobacteriota;c__Coriobacteriia;o__Coriobacteriales;f__Coriobacteriaceae;g__Collinsella;s__Collinsella sp900755005
CM_madagascar__A95_01_1FE__bin_9	d__Bacteria;p__Firmicutes_A;c__Clostridia;o__Oscillospirales;f__Ruminococcaceae;g__Ruminococcus_D;s__
CM_madagascar__V12_01_2FE__bin_27	d__Bacteria;p__Bacteroidota;c__Bacteroidia;o__Bacteroidales;f__Bacteroidaceae;g__Prevotella;s__Prevotella sp002299635
CM_madagascar__V12_01_2FE__bin_42	d__Bacteria;p__Proteobacteria;c__Gammaproteobacteria;o__Burkholderiales;f__Burkholderiaceae;g__Sutterella;s__
CM_madagascar__V18_02_1FE__bin_19	d__Bacteria;p__Verrucomicrobiota;c__Lentisphaeria;o__Victivallales;f__Victivallaceae;g__Victivallis;s__Victivallis sp900768515
CM_madagascar__V19_01_2FE__bin_32	d__Bacteria;p__Proteobacteria;c__Gammaproteobacteria;o__Burkholderiales;f__Rhodocyclaceae;g__SFHR01;s__
CM_madagascar__V30_01_1FE__bin_81	d__Bacteria;p__Firmicutes_A;c__Clostridia;o__Oscillospirales;f__Ruminococcaceae;g__Gemmiger;s__Gemmiger sp004555405
CM_madagascar__V31_01_2FE__bin_38	d__Bacteria;p__Bacteroidota;c__Bacteroidia;o__Bacteroidales;f__Bacteroidaceae;g__Prevotella;s__
CM_madagascar__V36_02_2FE__bin_4	d__Bacteria;p__Proteobacteria;c__Alphaproteobacteria;o__RF32;f__CAG-239;g__CAZU01;s__
CM_madagascar__V40_01_1FE__bin_66	d__Bacteria;p__Actinobacteriota;c__Coriobacteriia;o__Coriobacteriales;f__Eggerthellaceae;g__Ellagibacter;s__
CM_madagascar__V40_01_1FE__bin_70	d__Bacteria;p__Firmicutes_A;c__Clostridia;o__Oscillospirales;f__Acutalibacteraceae;g__Eubacterium_R;s__Eubacterium_R sp900542875
CM_madagascar__V50_01_2FE__bin_22	d__Bacteria;p__Spirochaetota;c__Spirochaetia;o__Treponematales;f__Treponemataceae;g__Treponema_D;s__Treponema_D sp900541945
CM_madagascar__V50_02_1FE__bin_30	d__Bacteria;p__Firmicutes_A;c__Clostridia;o__Christensenellales;f__CAG-552;g__UBA10677;s__
CM_madagascar__V53_02_1FE__bin_10	d__Bacteria;p__Actinobacteriota;c__Coriobacteriia;o__Coriobacteriales;f__Coriobacteriaceae;g__Collinsella;s__
CM_madagascar__V53_02_1FE__bin_23	d__Bacteria;p__Actinobacteriota;c__Actinomycetia;o__Actinomycetales;f__Actinomycetaceae;g__Arcanobacterium_A;s__
CM_madagascar__V53_02_1FE__bin_34	d__Bacteria;p__Firmicutes;c__Bacilli;o__Lactobacillales;f__Lactobacillaceae;g__Ligilactobacillus;s__Ligilactobacillus ruminis
CM_madagascar__V53_02_1FE__bin_36	d__Bacteria;p__Actinobacteriota;c__Actinomycetia;o__Actinomycetales;f__Bifidobacteriaceae;g__Bifidobacterium;s__Bifidobacterium adolescentis
CM_madagascar__V53_02_1FE__bin_39	d__Bacteria;p__Bacteroidota;c__Bacteroidia;o__Bacteroidales;f__Bacteroidaceae;g__Prevotella;s__Prevotella sp900546535
CM_periimplantitis__SP_105SPI_T016__bin_10	d__Bacteria;p__Bacteroidota;c__Bacteroidia;o__Flavobacteriales;f__Flavobacteriaceae;g__Capnocytophaga;s__Capnocytophaga granulosa
CM_periimplantitis__SP_105SPI_T016__bin_3	d__Bacteria;p__Actinobacteriota;c__Actinomycetia;o__Actinomycetales;f__Actinomycetaceae;g__Pauljensenia;s__Pauljensenia hongkongensis
CM_periimplantitis__SP_105SPI_T016__bin_4	d__Bacteria;p__Firmicutes;c__Bacilli;o__Lactobacillales;f__Streptococcaceae;g__Streptococcus;s__Streptococcus sp905372925
CM_periimplantitis__SP_124SPI_T016__bin_1	d__Bacteria;p__Firmicutes;c__Bacilli;o__Lactobacillales;f__Streptococcaceae;g__Streptococcus;s__Streptococcus oralis_AC
CM_periimplantitis__SP_125SPI_T016__bin_3	d__Bacteria;p__Fusobacteriota;c__Fusobacteriia;o__Fusobacteriales;f__Fusobacteriaceae;g__Fusobacterium;s__Fusobacterium nucleatum
CM_periimplantitis__SP_125SPI_T016__bin_4	d__Bacteria;p__Bacteroidota;c__Bacteroidia;o__Bacteroidales;f__Paludibacteraceae;g__F0058;s__F0058 sp000163695
CM_periimplantitis__SP_133SPT_T016__bin_1	d__Bacteria;p__Patescibacteria;c__Saccharimonadia;o__Saccharimonadales;f__Saccharimonadaceae;g__Saccharimonas;s__Saccharimonas sp905371715
CM_periimplantitis__SP_143SPI_T016__bin_14	d__Bacteria;p__Firmicutes_A;c__Clostridia;o__Peptostreptococcales;f__Anaerovoracaceae;g__Mogibacterium;s__
CM_periimplantitis__SP_143SPI_T016__bin_16	d__Bacteria;p__Actinobacteriota;c__Actinomycetia;o__Actinomycetales;f__Actinomycetaceae;g__Actinomyces;s__Actinomyces oris_C
CM_periimplantitis__SP_143SPI_T016__bin_18	d__Bacteria;p__Actinobacteriota;c__Coriobacteriia;o__Coriobacteriales;f__Atopobiaceae;g__Lancefieldella;s__Lancefieldella sp000411555
CM_periimplantitis__SP_143SPI_T016__bin_2	d__Bacteria;p__Firmicutes;c__Bacilli;o__Erysipelotrichales;f__Erysipelotrichaceae;g__Bulleidia;s__Bulleidia extructa
CM_periimplantitis__SP_143SPI_T016__bin_20	d__Bacteria;p__Actinobacteriota;c__Coriobacteriia;o__Coriobacteriales;f__Eggerthellaceae;g__Cryptobacterium;s__Cryptobacterium curtum
CM_periimplantitis__SP_143SPI_T016__bin_22	d__Bacteria;p__Bacteroidota;c__Bacteroidia;o__Bacteroidales;f__Bacteroidaceae;g__Prevotella;s__Prevotella melaninogenica_B
CM_periimplantitis__SP_143SPI_T016__bin_29	d__Bacteria;p__Actinobacteriota;c__Actinomycetia;o__Actinomycetales;f__Actinomycetaceae;g__Pauljensenia;s__Pauljensenia cardiffensis
CM_periimplantitis__SP_143SPI_T016__bin_31	d__Bacteria;p__Bacteroidota;c__Bacteroidia;o__Bacteroidales;f__Bacteroidaceae;g__Prevotella;s__Prevotella denticola
CM_periimplantitis__SP_143SPI_T016__bin_9	d__Bacteria;p__Actinobacteriota;c__Coriobacteriia;o__Coriobacteriales;f__Atopobiaceae;g__Olsenella;s__Olsenella uli
CM_periimplantitis__SP_161SPI_T016__bin_27	d__Bacteria;p__Firmicutes;c__Bacilli;o__Lactobacillales;f__Streptococcaceae;g__Streptococcus;s__Streptococcus parasanguinis_B
CM_periimplantitis__SP_162SPI_T016__bin_30	d__Bacteria;p__Actinobacteriota;c__Actinomycetia;o__Actinomycetales;f__Micrococcaceae;g__Rothia;s__Rothia aeria
CM_periimplantitis__SP_162SPI_T016__bin_5	d__Bacteria;p__Bacteroidota;c__Bacteroidia;o__Bacteroidales;f__Bacteroidaceae;g__Prevotella;s__Prevotella oris
CM_periimplantitis__SP_163SPI_T016__bin_10	d__Bacteria;p__Patescibacteria;c__Saccharimonadia;o__Saccharimonadales;f__Nanoperiomorbaceae;g__Nanoperiomorbus;s__Nanoperiomorbus sp905372225
CM_periimplantitis__SP_163SPI_T016__bin_2	d__Bacteria;p__Fusobacteriota;c__Fusobacteriia;o__Fusobacteriales;f__Fusobacteriaceae;g__Fusobacterium;s__Fusobacterium vincentii
CM_periimplantitis__SP_163SPT_T016__bin_25	d__Bacteria;p__Firmicutes;c__Bacilli;o__Lactobacillales;f__Streptococcaceae;g__Streptococcus;s__Streptococcus parasanguinis_F
CM_periimplantitis__SP_163SPT_T016__bin_5	d__Bacteria;p__Spirochaetota;c__Spirochaetia;o__Treponematales;f__Treponemataceae;g__Treponema;s__
CM_periimplantitis__SP_164SPI_T016__bin_3	d__Bacteria;p__Firmicutes;c__Bacilli;o__Lactobacillales;f__Streptococcaceae;g__Streptococcus;s__Streptococcus sp905372115
CM_periimplantitis__SP_164SPT_T016__bin_16	d__Bacteria;p__Firmicutes;c__Bacilli;o__Lactobacillales;f__Streptococcaceae;g__Streptococcus;s__Streptococcus xiaochunlingii
CM_periimplantitis__SP_164SPT_T016__bin_4	d__Bacteria;p__Actinobacteriota;c__Actinomycetia;o__Actinomycetales;f__Actinomycetaceae;g__Pauljensenia;s__Pauljensenia odontolytica_A
CM_periimplantitis__SP_184SPT_T016__bin_1	d__Bacteria;p__Firmicutes_A;c__Clostridia;o__Peptostreptococcales;f__Filifactoraceae;g__Filifactor;s__Filifactor alocis
CM_periimplantitis__SP_184SPT_T016__bin_11	d__Bacteria;p__Bacteroidota;c__Bacteroidia;o__Bacteroidales;f__Bacteroidaceae;g__Prevotella;s__Prevotella sp905372445
CM_periimplantitis__SP_184SPT_T016__bin_16	d__Bacteria;p__Spirochaetota;c__Spirochaetia;o__Treponematales;f__Treponemataceae;g__Treponema_B;s__Treponema_B sp905372345
CM_periimplantitis__SP_184SPT_T016__bin_2	d__Bacteria;p__Spirochaetota;c__Spirochaetia;o__Treponematales;f__Treponemataceae;g__Treponema_B;s__Treponema_B sp905372205
CM_periimplantitis__SP_184SPT_T016__bin_20	d__Bacteria;p__Spirochaetota;c__Spirochaetia;o__Treponematales;f__Treponemataceae;g__Treponema;s__Treponema sp905372265
CM_periimplantitis__SP_184SPT_T016__bin_7	d__Bacteria;p__Spirochaetota;c__Spirochaetia;o__Treponematales;f__Treponemataceae;g__Treponema_D;s__Treponema_D sp905372235
CM_periimplantitis__SP_184SPT_T016__bin_9	d__Bacteria;p__Firmicutes_A;c__Clostridia;o__Peptostreptococcales;f__Anaerovoracaceae;g__Eubacterium_N;s__Eubacterium_N saphenum
CM_periimplantitis__SP_189SPI_T016__bin_15	d__Bacteria;p__Firmicutes;c__Bacilli;o__RF39;f__UBA660;g__CAJPPJ01;s__CAJPPJ01 sp905372515
CM_periimplantitis__SP_201SPI_T016__bin_5	d__Bacteria;p__Spirochaetota;c__Spirochaetia;o__Treponematales;f__Treponemataceae;g__Treponema_C;s__Treponema_C sp905372025
CM_periimplantitis__SP_242SPT_T016_R__bin_16	d__Bacteria;p__Patescibacteria;c__Saccharimonadia;o__Saccharimonadales;f__Saccharimonadaceae;g__Saccharimonas;s__Saccharimonas sp905373835
CM_periimplantitis__SP_242SPT_T016_R__bin_17	d__Bacteria;p__Firmicutes;c__Bacilli;o__Lactobacillales;f__Aerococcaceae;g__Abiotrophia;s__Abiotrophia defectiva
CM_periimplantitis__SP_242SPT_T016_R__bin_29	d__Bacteria;p__Firmicutes;c__Bacilli;o__Lactobacillales;f__Streptococcaceae;g__Streptococcus;s__Streptococcus sanguinis_C
CM_periimplantitis__SP_261SPT_T016__bin_14	d__Bacteria;p__Firmicutes_A;c__Clostridia;o__Lachnospirales;f__Lachnospiraceae;g__Johnsonella;s__Johnsonella sp905373785
CM_periimplantitis__SP_261SPT_T016__bin_7	d__Bacteria;p__Fusobacteriota;c__Fusobacteriia;o__Fusobacteriales;f__Fusobacteriaceae;g__Fusobacterium;s__Fusobacterium nucleatum
CM_periimplantitis__SP_261SPT_T016__bin_9	d__Bacteria;p__Firmicutes_A;c__Clostridia;o__Peptostreptococcales;f__Anaerovoracaceae;g__Eubacterium_M;s__Eubacterium_M brachy
CM_periimplantitis__SP_264SPI_T016__bin_10	d__Bacteria;p__Synergistota;c__Synergistia;o__Synergistales;f__Aminobacteriaceae;g__CAJPSE01;s__
CM_periimplantitis__SP_264SPI_T016__bin_11	d__Bacteria;p__Firmicutes_A;c__Clostridia;o__Peptostreptococcales;f__Anaerovoracaceae;g__Hornefia;s__Hornefia minuta
CM_periimplantitis__SP_264SPI_T016__bin_16	d__Bacteria;p__Firmicutes;c__Bacilli;o__Lactobacillales;f__Streptococcaceae;g__Streptococcus;s__Streptococcus constellatus
CM_periimplantitis__SP_264SPI_T016__bin_17	d__Bacteria;p__Firmicutes_A;c__Clostridia;o__Peptostreptococcales;f__Anaerovoracaceae;g__Mogibacterium;s__Mogibacterium timidum
CM_periimplantitis__SP_264SPI_T016__bin_4	d__Bacteria;p__Fusobacteriota;c__Fusobacteriia;o__Fusobacteriales;f__Fusobacteriaceae;g__Fusobacterium;s__Fusobacterium nucleatum_J
CM_periimplantitis__SP_264SPI_T016__bin_5	d__Bacteria;p__Desulfobacterota;c__Desulfobulbia;o__Desulfobulbales;f__Desulfobulbaceae;g__Desulfobulbus;s__Desulfobulbus oralis
CM_periimplantitis__SP_281SPI_T016__bin_14	d__Bacteria;p__Spirochaetota;c__Spirochaetia;o__Treponematales;f__Treponemataceae;g__Treponema;s__Treponema medium
CM_periimplantitis__SP_281SPI_T016__bin_16	d__Bacteria;p__Bacteroidota;c__Bacteroidia;o__Bacteroidales;f__Porphyromonadaceae;g__Porphyromonas;s__Porphyromonas endodontalis
CM_periimplantitis__SP_281SPI_T016__bin_21	d__Bacteria;p__Firmicutes_C;c__Negativicutes;o__Selenomonadales;f__Selenomonadaceae;g__Centipeda;s__Centipeda sp000315545
CM_periimplantitis__SP_281SPI_T016__bin_23	d__Bacteria;p__Actinobacteriota;c__Actinomycetia;o__Actinomycetales;f__Actinomycetaceae;g__Actinomyces;s__Actinomyces israelii
CM_periimplantitis__SP_281SPI_T016__bin_24	d__Bacteria;p__Firmicutes_C;c__Negativicutes;o__Selenomonadales;f__Selenomonadaceae;g__CAJPQU01;s__CAJPQU01 sp905373705
CM_periimplantitis__SP_282SPT_T016_R__bin_24	d__Bacteria;p__Actinobacteriota;c__Actinomycetia;o__Actinomycetales;f__Actinomycetaceae;g__Actinomyces;s__Actinomyces dentalis
CM_periimplantitis__SP_282SPT_T016_R__bin_34	d__Bacteria;p__Fusobacteriota;c__Fusobacteriia;o__Fusobacteriales;f__Leptotrichiaceae;g__Leptotrichia;s__Leptotrichia wadei
CM_periimplantitis__SP_282SPT_T016_R__bin_37	d__Bacteria;p__Bacteroidota;c__Bacteroidia;o__Bacteroidales;f__Bacteroidaceae;g__Prevotella;s__Prevotella oulorum
CM_periimplantitis__SP_282SPT_T016_R__bin_44	d__Bacteria;p__Firmicutes;c__Bacilli;o__Lactobacillales;f__Streptococcaceae;g__Streptococcus;s__Streptococcus dentisani
CM_periimplantitis__SP_282SPT_T016_R__bin_8	d__Bacteria;p__Firmicutes_A;c__Clostridia;o__TANB77;f__CAG-508;g__CAG-793;s__CAG-793 sp013333395
CM_periimplantitis__SP_283SPI_T016__bin_14	d__Bacteria;p__Actinobacteriota;c__Actinomycetia;o__Actinomycetales;f__Actinomycetaceae;g__Pauljensenia;s__Pauljensenia sp000185285
CM_periimplantitis__SP_283SPI_T016__bin_15	d__Bacteria;p__Actinobacteriota;c__Coriobacteriia;o__Coriobacteriales;f__Atopobiaceae;g__Lancefieldella;s__Lancefieldella parvula
CM_periimplantitis__SP_283SPI_T016__bin_18	d__Bacteria;p__Firmicutes_C;c__Negativicutes;o__Selenomonadales;f__Selenomonadaceae;g__Centipeda;s__Centipeda felix
CM_periimplantitis__SP_283SPI_T016__bin_21	d__Bacteria;p__Firmicutes;c__Bacilli;o__Lactobacillales;f__Lactobacillaceae;g__Limosilactobacillus;s__Limosilactobacillus vaginalis
CM_periimplantitis__SP_283SPI_T016__bin_27	d__Bacteria;p__Actinobacteriota;c__Actinomycetia;o__Actinomycetales;f__Bifidobacteriaceae;g__Bifidobacterium;s__Bifidobacterium scardovii
CM_periimplantitis__SP_283SPI_T016__bin_8	d__Bacteria;p__Bacteroidota;c__Bacteroidia;o__Flavobacteriales;f__Flavobacteriaceae;g__Capnocytophaga;s__Capnocytophaga ochracea
CM_periimplantitis__SP_283SPI_T016__bin_9	d__Bacteria;p__Actinobacteriota;c__Actinomycetia;o__Actinomycetales;f__Bifidobacteriaceae;g__Parascardovia;s__Parascardovia denticolens
CM_periimplantitis__SP_283SPT_T016__bin_13	d__Bacteria;p__Firmicutes_C;c__Negativicutes;o__Selenomonadales;f__Selenomonadaceae;g__Centipeda;s__Centipeda massiliensis
CM_periimplantitis__SP_287SPT_T016__bin_27	d__Bacteria;p__Bacteroidota;c__Bacteroidia;o__Bacteroidales;f__Bacteroidaceae;g__Alloprevotella;s__Alloprevotella tannerae
CM_periimplantitis__SP_287SPT_T016__bin_35	d__Bacteria;p__Bacteroidota;c__Bacteroidia;o__Bacteroidales;f__Bacteroidaceae;g__Prevotella;s__Prevotella koreensis
CM_periimplantitis__SP_288SPT_T016__bin_8	d__Bacteria;p__Actinobacteriota;c__Actinomycetia;o__Actinomycetales;f__Actinomycetaceae;g__Peptidiphaga;s__Peptidiphaga sp905373325
CM_periimplantitis__SP_302SPT_T016__bin_3	d__Bacteria;p__Proteobacteria;c__Gammaproteobacteria;o__Burkholderiales;f__Neisseriaceae;g__Neisseria;s__Neisseria sp000090875
CM_periimplantitis__SP_305SPI_T016__bin_1	d__Bacteria;p__Bacteroidota;c__Bacteroidia;o__Bacteroidales;f__Paludibacteraceae;g__F0058;s__F0058 sp905372135
CM_periimplantitis__SP_305SPI_T016__bin_13	d__Bacteria;p__Firmicutes_A;c__Clostridia;o__Peptostreptococcales;f__Anaerovoracaceae;g__Hornefia;s__Hornefia nodata
CM_periimplantitis__SP_305SPI_T016__bin_15	d__Bacteria;p__Firmicutes_A;c__Clostridia;o__Peptostreptococcales;f__Anaerovoracaceae;g__CAJPNN01;s__CAJPNN01 sp905372035
CM_periimplantitis__SP_305SPI_T016__bin_20	d__Bacteria;p__Chloroflexota;c__Anaerolineae;o__Anaerolineales;f__Anaerolineaceae;g__Flexilinea;s__Flexilinea sp001717545
CM_periimplantitis__SP_305SPI_T016__bin_5	d__Bacteria;p__Firmicutes_A;c__Clostridia;o__Tissierellales;f__Peptoniphilaceae;g__W5053;s__W5053 sp000467935
CM_periimplantitis__SP_321SPI_T016__bin_10	d__Bacteria;p__Bacteroidota;c__Bacteroidia;o__Bacteroidales;f__CAJPTX01;g__Bacteroides_D;s__Bacteroides_D sp905373665
CM_periimplantitis__SP_321SPI_T016__bin_4	d__Bacteria;p__Spirochaetota;c__Spirochaetia;o__Treponematales;f__Treponemataceae;g__Treponema;s__Treponema sp905373565
CM_periimplantitis__SP_321SPI_T016__bin_7	d__Bacteria;p__Synergistota;c__Synergistia;o__Synergistales;f__Aminobacteriaceae;g__CAJPSE01;s__CAJPSE01 sp905373185
CM_periimplantitis__SP_321SPI_T016__bin_8	d__Bacteria;p__Bacteroidota;c__Bacteroidia;o__Bacteroidales;f__CAJPTX01;g__Bacteroides_D;s__Bacteroides_D sp905373625
CM_periimplantitis__SP_323SPI_T016__bin_13	d__Bacteria;p__Bacteroidota;c__Bacteroidia;o__Bacteroidales;f__CAJPTX01;g__Bacteroides_D;s__Bacteroides_D sp905373475
CM_periimplantitis__SP_323SPI_T016__bin_16	d__Bacteria;p__Bacteroidota;c__Bacteroidia;o__Bacteroidales;f__Bacteroidaceae;g__Phocaeicola;s__Phocaeicola abscessus
CM_periimplantitis__SP_323SPI_T016__bin_23	d__Bacteria;p__Actinobacteriota;c__Coriobacteriia;o__Coriobacteriales;f__Atopobiaceae;g__Lancefieldella;s__Lancefieldella rimae
CM_periimplantitis__SP_323SPI_T016__bin_29	d__Bacteria;p__Firmicutes;c__Bacilli;o__Erysipelotrichales;f__Coprobacillaceae;g__Eggerthia;s__Eggerthia catenaformis
CM_periimplantitis__SP_323SPI_T016__bin_5	d__Bacteria;p__Bacteroidota;c__Bacteroidia;o__Bacteroidales;f__Bacteroidaceae;g__Prevotella;s__Prevotella sp905373605
CM_periimplantitis__SP_323SPI_T016__bin_7	d__Bacteria;p__Firmicutes_C;c__Negativicutes;o__Veillonellales;f__Megasphaeraceae;g__Anaeroglobus;s__Anaeroglobus geminatus
CM_periimplantitis__SP_344SPT_T016__bin_25	d__Bacteria;p__Patescibacteria;c__Saccharimonadia;o__Saccharimonadales;f__Nanosynbacteraceae;g__Nanosynbacter;s__
CM_periimplantitis__SP_344SPT_T016__bin_28	d__Bacteria;p__Actinobacteriota;c__Actinomycetia;o__Actinomycetales;f__Actinomycetaceae;g__Actinomyces;s__Actinomyces naeslundii
CM_periimplantitis__SP_344SPT_T016__bin_30	d__Bacteria;p__Firmicutes;c__Bacilli;o__Lactobacillales;f__Streptococcaceae;g__Streptococcus;s__Streptococcus oralis_BD
CM_periimplantitis__SP_344SPT_T016__bin_32	d__Bacteria;p__Fusobacteriota;c__Fusobacteriia;o__Fusobacteriales;f__Leptotrichiaceae;g__Leptotrichia;s__
CM_periimplantitis__SP_344SPT_T016__bin_33	d__Bacteria;p__Actinobacteriota;c__Actinomycetia;o__Actinomycetales;f__Actinomycetaceae;g__Peptidiphaga;s__Peptidiphaga sp000466165
CM_periimplantitis__SP_344SPT_T016__bin_34	d__Bacteria;p__Patescibacteria;c__Saccharimonadia;o__Saccharimonadales;f__Nanosynbacteraceae;g__VGLK01;s__VGLK01 sp905372785
CM_periimplantitis__SP_344SPT_T016__bin_42	d__Bacteria;p__Firmicutes;c__Bacilli;o__Lactobacillales;f__Streptococcaceae;g__Streptococcus;s__Streptococcus cristatus_C
CM_periimplantitis__SP_344SPT_T016__bin_43	d__Bacteria;p__Firmicutes_C;c__Negativicutes;o__Selenomonadales;f__Selenomonadaceae;g__Selenomonas;s__Selenomonas sp905372355
CM_periimplantitis__SP_344SPT_T016__bin_54	d__Bacteria;p__Firmicutes_C;c__Negativicutes;o__Selenomonadales;f__Selenomonadaceae;g__CAJPQU01;s__CAJPQU01 sp905372875
CM_periimplantitis__SP_344SPT_T016__bin_56	d__Bacteria;p__Actinobacteriota;c__Actinomycetia;o__Actinomycetales;f__Actinomycetaceae;g__Pauljensenia;s__Pauljensenia meyeri
CM_periimplantitis__SP_344SPT_T016__bin_8	d__Bacteria;p__Firmicutes_C;c__Negativicutes;o__Selenomonadales;f__Selenomonadaceae;g__Centipeda;s__Centipeda sp905372865
CM_periimplantitis__SP_344SPT_T016__bin_9	d__Bacteria;p__Campylobacterota;c__Campylobacteria;o__Campylobacterales;f__Campylobacteraceae;g__Campylobacter_A;s__Campylobacter_A sp905372745
CM_periimplantitis__SP_345SPT_T016__bin_6	d__Bacteria;p__Proteobacteria;c__Gammaproteobacteria;o__Burkholderiales;f__Burkholderiaceae;g__Lautropia;s__Lautropia mirabilis
CM_periimplantitis__SP_381SPT_T016__bin_29	d__Bacteria;p__Actinobacteriota;c__Actinomycetia;o__Actinomycetales;f__Actinomycetaceae;g__Actinomyces;s__Actinomyces johnsonii
CM_periimplantitis__SP_383SPT_T016__bin_3	d__Bacteria;p__Actinobacteriota;c__Actinomycetia;o__Propionibacteriales;f__Propionibacteriaceae;g__Propionibacterium;s__Propionibacterium acidifaciens
CM_periimplantitis__SP_383SPT_T016__bin_4	d__Bacteria;p__Proteobacteria;c__Gammaproteobacteria;o__Burkholderiales;f__Neisseriaceae;g__Kingella_B;s__Kingella_B oralis_A
CM_periimplantitis__SP_383SPT_T016__bin_5	d__Bacteria;p__Firmicutes_C;c__Negativicutes;o__Selenomonadales;f__Selenomonadaceae;g__Mitsuokella;s__Mitsuokella sp000469545
CM_periimplantitis__SP_383SPT_T016__bin_6	d__Bacteria;p__Firmicutes;c__Bacilli;o__Lactobacillales;f__Streptococcaceae;g__Streptococcus;s__Streptococcus mitis_BJ
CM_periimplantitis__SP_384SPI_T016__bin_6	d__Bacteria;p__Bacteroidota;c__Bacteroidia;o__Bacteroidales;f__Bacteroidaceae;g__Prevotella;s__Prevotella intermedia
CM_periimplantitis__SP_384SPT_T016__bin_11	d__Bacteria;p__Firmicutes;c__Bacilli;o__Lactobacillales;f__Streptococcaceae;g__Streptococcus;s__Streptococcus sp905373305
CM_periimplantitis__SP_384SPT_T016__bin_9	d__Bacteria;p__Campylobacterota;c__Campylobacteria;o__Campylobacterales;f__Campylobacteraceae;g__Campylobacter_B;s__Campylobacter_B sp905373295
CM_periimplantitis__SP_385SPT_T016__bin_6	d__Bacteria;p__Actinobacteriota;c__Actinomycetia;o__Actinomycetales;f__Actinomycetaceae;g__Actinomyces;s__Actinomyces oris_B
CM_periimplantitis__SP_386SPT_T016__bin_21	d__Bacteria;p__Firmicutes;c__Bacilli;o__Lactobacillales;f__Streptococcaceae;g__Streptococcus;s__Streptococcus oralis
CM_periimplantitis__SP_387SPT_T016__bin_12	d__Bacteria;p__Bacteroidota;c__Bacteroidia;o__Bacteroidales;f__Bacteroidaceae;g__Prevotella;s__Prevotella sp000467895
CM_periimplantitis__SP_387SPT_T016__bin_13	d__Bacteria;p__Patescibacteria;c__Saccharimonadia;o__Saccharimonadales;f__Saccharimonadaceae;g__Saccharimonas;s__Saccharimonas sp905373345
CM_periimplantitis__SP_387SPT_T016__bin_18	d__Bacteria;p__Firmicutes;c__Bacilli;o__Erysipelotrichales;f__Erysipelotrichaceae;g__Bulleidia;s__Bulleidia moorei
CM_periimplantitis__SP_403SPT_T016__bin_11	d__Bacteria;p__Patescibacteria;c__Saccharimonadia;o__Saccharimonadales;f__Saccharimonadaceae;g__Saccharimonas;s__Saccharimonas sp905371715
CM_periimplantitis__SP_403SPT_T016__bin_16	d__Bacteria;p__Patescibacteria;c__Saccharimonadia;o__Saccharimonadales;f__Nanosynbacteraceae;g__Nanosynbacter;s__Nanosynbacter sp905372305
CM_periimplantitis__SP_502SPI_T016__bin_11	d__Bacteria;p__Spirochaetota;c__Spirochaetia;o__Treponematales;f__Treponemataceae;g__Treponema_C;s__
CM_periimplantitis__SP_502SPI_T016__bin_3	d__Bacteria;p__Campylobacterota;c__Campylobacteria;o__Campylobacterales;f__Campylobacteraceae;g__Campylobacter_A;s__Campylobacter_A rectus
CM_periimplantitis__SP_502SPI_T016__bin_5	d__Bacteria;p__Bacteroidota;c__Bacteroidia;o__Bacteroidales;f__Tannerellaceae;g__Tannerella;s__Tannerella forsythia
CM_periimplantitis__SP_502SPT_T016__bin_1	d__Bacteria;p__Actinobacteriota;c__Actinomycetia;o__Actinomycetales;f__Actinomycetaceae;g__Actinomyces;s__Actinomyces gerencseriae
CM_periimplantitis__SP_502SPT_T016__bin_2	d__Bacteria;p__Firmicutes;c__Bacilli;o__Lactobacillales;f__Streptococcaceae;g__Streptococcus;s__
CM_periimplantitis__SP_502SPT_T016__bin_4	d__Bacteria;p__Patescibacteria;c__Saccharimonadia;o__Saccharimonadales;f__Saccharimonadaceae;g__Saccharimonas;s__
CM_periimplantitis__SP_503SPT_T016__bin_12	d__Bacteria;p__Firmicutes_C;c__Negativicutes;o__Selenomonadales;f__Selenomonadaceae;g__Selenomonas;s__Selenomonas sp905373085
CM_periimplantitis__SP_503SPT_T016__bin_2	d__Bacteria;p__Campylobacterota;c__Campylobacteria;o__Campylobacterales;f__Campylobacteraceae;g__Campylobacter_B;s__Campylobacter_B sp905373215
CM_periimplantitis__SP_602SPI_T016__bin_4	d__Bacteria;p__Proteobacteria;c__Gammaproteobacteria;o__Burkholderiales;f__Neisseriaceae;g__Eikenella;s__Eikenella corrodens
CM_periimplantitis__SP_602SPI_T016__bin_8	d__Bacteria;p__Firmicutes;c__Bacilli;o__Lactobacillales;f__Streptococcaceae;g__Streptococcus;s__Streptococcus oralis_H
Castro-NallarE_2015__ES_043_megahit__bin_1	d__Bacteria;p__Actinobacteriota;c__Actinomycetia;o__Actinomycetales;f__Actinomycetaceae;g__Pauljensenia;s__Pauljensenia sp000308055
Castro-NallarE_2015__ES_104_megahit__bin_20	d__Bacteria;p__Proteobacteria;c__Gammaproteobacteria;o__Burkholderiales;f__Neisseriaceae;g__Neisseria;s__Neisseria perflava
Castro-NallarE_2015__ES_106_megahit__bin_19	d__Bacteria;p__Patescibacteria;c__Saccharimonadia;o__Saccharimonadales;f__Nanosyncoccaceae;g__Nanosyncoccus;s__
Castro-NallarE_2015__ES_107_megahit__bin_14	d__Bacteria;p__Patescibacteria;c__Saccharimonadia;o__Saccharimonadales;f__Nanosyncoccaceae;g__Nanosyncoccus;s__
Castro-NallarE_2015__ES_110_megahit__bin_4	d__Bacteria;p__Actinobacteriota;c__Actinomycetia;o__Actinomycetales;f__Micrococcaceae;g__Rothia;s__Rothia mucilaginosa
Castro-NallarE_2015__ES_114_megahit__bin_29	d__Bacteria;p__Firmicutes;c__Bacilli;o__Lactobacillales;f__Aerococcaceae;g__Granulicatella;s__
Castro-NallarE_2015__ES_114_megahit__bin_4	d__Bacteria;p__Actinobacteriota;c__Coriobacteriia;o__Coriobacteriales;f__Atopobiaceae;g__Lancefieldella;s__Lancefieldella sp000564995
Castro-NallarE_2015__ES_137_megahit__bin_4	d__Bacteria;p__Patescibacteria;c__Saccharimonadia;o__Saccharimonadales;f__Nanosynbacteraceae;g__Nanosynbacter;s__
Castro-NallarE_2015__ES_147_megahit__bin_4	d__Bacteria;p__Actinobacteriota;c__Coriobacteriia;o__Coriobacteriales;f__Atopobiaceae;g__Lancefieldella;s__Lancefieldella sp000564995
Castro-NallarE_2015__ES_158_megahit__bin_12	d__Bacteria;p__Proteobacteria;c__Gammaproteobacteria;o__Burkholderiales;f__Burkholderiaceae;g__Comamonas;s__Comamonas acidovorans
Castro-NallarE_2015__ES_158_megahit__bin_22	d__Bacteria;p__Firmicutes_A;c__Clostridia;o__Lachnospirales;f__Lachnospiraceae;g__Oribacterium;s__Oribacterium sinus
Castro-NallarE_2015__ES_209_megahit__bin_13	d__Bacteria;p__Actinobacteriota;c__Coriobacteriia;o__Coriobacteriales;f__Atopobiaceae;g__Lancefieldella;s__Lancefieldella sp000564995
Castro-NallarE_2015__ES_209_megahit__bin_18	d__Bacteria;p__Firmicutes_A;c__Clostridia;o__Lachnospirales;f__Lachnospiraceae;g__Lachnoanaerobaculum;s__Lachnoanaerobaculum orale
Castro-NallarE_2015__ES_210_megahit__bin_4	d__Bacteria;p__Bacteroidota;c__Bacteroidia;o__Bacteroidales;f__Bacteroidaceae;g__Alloprevotella;s__Alloprevotella sp905369775
ChengpingW_2017__AS101raw__bin_22	d__Bacteria;p__Firmicutes_A;c__Clostridia;o__Lachnospirales;f__Lachnospiraceae;g__Lachnospira;s__Lachnospira sp900551945
ChengpingW_2017__AS106raw__bin_32	d__Bacteria;p__Firmicutes_A;c__Clostridia;o__Lachnospirales;f__Lachnospiraceae;g__Lachnospira;s__Lachnospira rogosae_A
ChengpingW_2017__AS108raw__bin_24	d__Bacteria;p__Firmicutes_A;c__Clostridia;o__Lachnospirales;f__Lachnospiraceae;g__Blautia;s__Blautia stercoris
ChengpingW_2017__AS111raw__bin_2	d__Bacteria;p__Firmicutes_A;c__Clostridia;o__Lachnospirales;f__Lachnospiraceae;g__Clostridium_Q;s__Clostridium_Q sp000435655
ChengpingW_2017__AS117raw__bin_18	d__Bacteria;p__Bacteroidota;c__Bacteroidia;o__Bacteroidales;f__Bacteroidaceae;g__Bacteroides;s__Bacteroides stercoris
ChengpingW_2017__AS122raw__bin_11	d__Bacteria;p__Bacteroidota;c__Bacteroidia;o__Bacteroidales;f__Bacteroidaceae;g__Phocaeicola;s__Phocaeicola plebeius_A
ChengpingW_2017__AS127raw__bin_26	d__Bacteria;p__Firmicutes_A;c__Clostridia;o__Oscillospirales;f__Ruminococcaceae;g__Faecalibacterium;s__Faecalibacterium prausnitzii_C
ChengpingW_2017__AS127raw__bin_45	d__Bacteria;p__Actinobacteriota;c__Coriobacteriia;o__Coriobacteriales;f__Coriobacteriaceae;g__Collinsella;s__Collinsella sp003437035
ChengpingW_2017__AS128raw__bin_35	d__Bacteria;p__Firmicutes_A;c__Clostridia;o__Oscillospirales;f__Acutalibacteraceae;g__UMGS1474;s__UMGS1474 sp900547105
ChengpingW_2017__AS132raw__bin_48	d__Bacteria;p__Desulfobacterota_I;c__Desulfovibrionia;o__Desulfovibrionales;f__Desulfovibrionaceae;g__Mailhella;s__Mailhella sp900553065
ChengpingW_2017__AS133raw__bin_36	d__Bacteria;p__Proteobacteria;c__Gammaproteobacteria;o__Burkholderiales;f__Burkholderiaceae;g__Aphodousia;s__Aphodousia sp900554675
ChengpingW_2017__AS133raw__bin_39	d__Bacteria;p__Bacteroidota;c__Bacteroidia;o__Bacteroidales;f__Bacteroidaceae;g__Prevotella;s__Prevotella sp900548535
ChengpingW_2017__AS133raw__bin_4	d__Bacteria;p__Bacteroidota;c__Bacteroidia;o__Bacteroidales;f__Bacteroidaceae;g__Prevotella;s__Prevotella sp900555035
ChengpingW_2017__AS15raw__bin_23	d__Bacteria;p__Actinobacteriota;c__Coriobacteriia;o__Coriobacteriales;f__Coriobacteriaceae;g__Collinsella;s__Collinsella sp900546775
ChengpingW_2017__AS15raw__bin_68	d__Bacteria;p__Campylobacterota;c__Campylobacteria;o__Campylobacterales;f__Campylobacteraceae;g__Campylobacter;s__Campylobacter fetus
ChengpingW_2017__AS19raw__bin_38	d__Bacteria;p__Firmicutes_A;c__Clostridia;o__Lachnospirales;f__Cellulosilyticaceae;g__Cellulosilyticum;s__Cellulosilyticum sp900556665
ChengpingW_2017__AS19raw__bin_66	d__Bacteria;p__Firmicutes_A;c__Clostridia;o__Clostridiales;f__Clostridiaceae;g__Clostridium;s__Clostridium sp900543325
ChengpingW_2017__AS20raw__bin_12	d__Bacteria;p__Bacteroidota;c__Bacteroidia;o__Bacteroidales;f__Bacteroidaceae;g__Paraprevotella;s__Paraprevotella clara
ChengpingW_2017__AS25raw__bin_22	d__Bacteria;p__Firmicutes_A;c__Clostridia;o__Oscillospirales;f__Oscillospiraceae;g__Lawsonibacter;s__Lawsonibacter sp900066825
ChengpingW_2017__AS28raw__bin_21	d__Bacteria;p__Proteobacteria;c__Gammaproteobacteria;o__Burkholderiales;f__Burkholderiaceae;g__Sutterella;s__
ChengpingW_2017__AS34raw__bin_12	d__Bacteria;p__Firmicutes_A;c__Clostridia;o__Oscillospirales;f__Ruminococcaceae;g__Gemmiger;s__Gemmiger sp900540595
ChengpingW_2017__AS38raw__bin_12	d__Bacteria;p__Firmicutes_C;c__Negativicutes;o__Veillonellales;f__Megasphaeraceae;g__Caecibacter;s__Caecibacter hominis
ChengpingW_2017__AS38raw__bin_16	d__Bacteria;p__Actinobacteriota;c__Coriobacteriia;o__Coriobacteriales;f__Coriobacteriaceae;g__Collinsella;s__
ChengpingW_2017__AS40raw__bin_27	d__Bacteria;p__Firmicutes_A;c__Clostridia;o__Oscillospirales;f__Acutalibacteraceae;g__Ruminococcus_E;s__Ruminococcus_E sp003438075
ChengpingW_2017__AS41raw__bin_4	d__Bacteria;p__Firmicutes_A;c__Clostridia;o__Oscillospirales;f__Ruminococcaceae;g__Faecalibacterium;s__Faecalibacterium sp900539945
ChengpingW_2017__AS41raw__bin_8	d__Bacteria;p__Actinobacteriota;c__Actinomycetia;o__Actinomycetales;f__Bifidobacteriaceae;g__Bifidobacterium;s__Bifidobacterium pullorum_B
ChengpingW_2017__AS42raw__bin_67	d__Bacteria;p__Firmicutes;c__Bacilli;o__Paenibacillales;f__Paenibacillaceae;g__Paenibacillus;s__Paenibacillus amylolyticus
ChengpingW_2017__AS42raw__bin_87	d__Bacteria;p__Bacteroidota;c__Bacteroidia;o__Bacteroidales;f__Bacteroidaceae;g__Paraprevotella;s__Paraprevotella stercorigallinarum
ChengpingW_2017__AS45raw__bin_22	d__Bacteria;p__Firmicutes_A;c__Clostridia;o__Lachnospirales;f__Lachnospiraceae;g__Mediterraneibacter;s__Mediterraneibacter faecis
ChengpingW_2017__AS4raw__bin_30	d__Bacteria;p__Proteobacteria;c__Gammaproteobacteria;o__Enterobacterales;f__Pasteurellaceae;g__Haemophilus_D;s__Haemophilus_D sp905205995
ChengpingW_2017__AS5raw__bin_30	d__Bacteria;p__Proteobacteria;c__Gammaproteobacteria;o__Burkholderiales;f__Burkholderiaceae;g__Mesosutterella;s__Mesosutterella multiformis
ChengpingW_2017__AS61raw__bin_47	d__Bacteria;p__Proteobacteria;c__Gammaproteobacteria;o__Burkholderiales;f__Burkholderiaceae;g__Sutterella;s__Sutterella merdavium
ChengpingW_2017__AS68raw__bin_39	d__Bacteria;p__Proteobacteria;c__Gammaproteobacteria;o__Enterobacterales;f__Pasteurellaceae;g__Haemophilus_D;s__Haemophilus_D sp905215245
ChengpingW_2017__AS68raw__bin_52	d__Bacteria;p__Firmicutes_C;c__Negativicutes;o__Veillonellales;f__Veillonellaceae;g__Veillonella;s__Veillonella dispar
ChengpingW_2017__AS68raw__bin_6	d__Bacteria;p__Proteobacteria;c__Gammaproteobacteria;o__Burkholderiales;f__Burkholderiaceae;g__Sutterella;s__Sutterella sp905192805
ChengpingW_2017__AS76raw__bin_1	d__Bacteria;p__Proteobacteria;c__Gammaproteobacteria;o__Enterobacterales;f__Enterobacteriaceae;g__Enterobacter;s__Enterobacter mori
ChengpingW_2017__AS76raw__bin_9	d__Bacteria;p__Bacteroidota;c__Bacteroidia;o__Bacteroidales;f__Bacteroidaceae;g__Phocaeicola;s__Phocaeicola massiliensis
ChengpingW_2017__AS78raw__bin_62	d__Bacteria;p__Firmicutes_A;c__Clostridia;o__Oscillospirales;f__Ruminococcaceae;g__CAG-115;s__CAG-115 sp003507295
ChengpingW_2017__AS81raw__bin_21	d__Bacteria;p__Actinobacteriota;c__Coriobacteriia;o__Coriobacteriales;f__Coriobacteriaceae;g__Collinsella;s__Collinsella sp003469205
ChengpingW_2017__AS81raw__bin_28	d__Bacteria;p__Bacteroidota;c__Bacteroidia;o__Bacteroidales;f__Tannerellaceae;g__Parabacteroides;s__Parabacteroides sp003480915
ChengpingW_2017__AS81raw__bin_9	d__Bacteria;p__Firmicutes_A;c__Clostridia;o__Lachnospirales;f__Lachnospiraceae;g__Lachnospira;s__Lachnospira sp000437735
ChengpingW_2017__AS84raw__bin_5	d__Bacteria;p__Bacteroidota;c__Bacteroidia;o__Bacteroidales;f__Rikenellaceae;g__Alistipes;s__Alistipes putredinis
ChengpingW_2017__AS90raw__bin_11	d__Bacteria;p__Firmicutes_A;c__Clostridia;o__Oscillospirales;f__Ruminococcaceae;g__Faecalibacterium;s__Faecalibacterium prausnitzii_E
ChengpingW_2017__AS90raw__bin_28	d__Bacteria;p__Actinobacteriota;c__Coriobacteriia;o__Coriobacteriales;f__Coriobacteriaceae;g__Collinsella;s__Collinsella sp900546105
ChengpingW_2017__AS92raw__bin_22	d__Bacteria;p__Proteobacteria;c__Gammaproteobacteria;o__Burkholderiales;f__Burkholderiaceae;g__Duodenibacillus;s__Duodenibacillus sp900552915
ChengpingW_2017__AS96raw__bin_30	d__Bacteria;p__Firmicutes_C;c__Negativicutes;o__Acidaminococcales;f__Acidaminococcaceae;g__Phascolarctobacterium_A;s__Phascolarctobacterium_A sp900541915
ChengpingW_2017__AS97raw__bin_47	d__Bacteria;p__Desulfobacterota_I;c__Desulfovibrionia;o__Desulfovibrionales;f__Desulfovibrionaceae;g__Mailhella;s__Mailhella sp905187505
ChengpingW_2017__AS98raw__bin_8	d__Bacteria;p__Proteobacteria;c__Gammaproteobacteria;o__Burkholderiales;f__Burkholderiaceae;g__Aphodousia;s__Aphodousia faecalis
ChengpingW_2017__AS9raw__bin_2	d__Bacteria;p__Bacteroidota;c__Bacteroidia;o__Bacteroidales;f__Muribaculaceae;g__Limisoma;s__Limisoma sp900544305
ChengpingW_2017__AS9raw__bin_35	d__Bacteria;p__Desulfobacterota_I;c__Desulfovibrionia;o__Desulfovibrionales;f__Desulfovibrionaceae;g__Mailhella;s__Mailhella sp905192935
ChengpingW_2017__AS9raw__bin_4	d__Bacteria;p__Actinobacteriota;c__Coriobacteriia;o__Coriobacteriales;f__Coriobacteriaceae;g__Collinsella;s__Collinsella sp905208635
ChengpingW_2017__AS9raw__bin_59	d__Bacteria;p__Firmicutes_A;c__Clostridia;o__TANB77;f__CAG-508;g__CAG-245;s__
ChngKR_2016__WBE003__bin_1	d__Bacteria;p__Proteobacteria;c__Alphaproteobacteria;o__Azospirillales;f__Azospirillaceae;g__Skermanella;s__
ChngKR_2016__WBE007__bin_5	d__Bacteria;p__Actinobacteriota;c__Actinomycetia;o__Mycobacteriales;f__Mycobacteriaceae;g__Gordonia;s__Gordonia sp002009645
ChngKR_2016__WBE015__bin_3	d__Bacteria;p__Proteobacteria;c__Gammaproteobacteria;o__Pseudomonadales;f__Moraxellaceae;g__Moraxella_A;s__
ChngKR_2016__WBE016__bin_2	d__Bacteria;p__Proteobacteria;c__Gammaproteobacteria;o__Pseudomonadales;f__Moraxellaceae;g__Moraxella_A;s__Moraxella_A cinereus
ChngKR_2016__WBE019__bin_10	d__Bacteria;p__Actinobacteriota;c__Actinomycetia;o__Actinomycetales;f__Dermatophilaceae;g__Janibacter;s__
ChngKR_2016__WBE019__bin_3	d__Bacteria;p__Actinobacteriota;c__Actinomycetia;o__Mycobacteriales;f__Antricoccaceae;g__Epidermidibacterium;s__
ChngKR_2016__WBE019__bin_4	d__Bacteria;p__Proteobacteria;c__Alphaproteobacteria;o__Rhizobiales;f__Beijerinckiaceae;g__JAFASC01;s__
ChngKR_2016__WBE019__bin_6	d__Bacteria;p__Proteobacteria;c__Alphaproteobacteria;o__Rhodobacterales;f__Rhodobacteraceae;g__Paracoccus;s__Paracoccus marinus
ChngKR_2016__WBE036__bin_1	d__Bacteria;p__Proteobacteria;c__Alphaproteobacteria;o__Rhodobacterales;f__Rhodobacteraceae;g__Amaricoccus;s__
ChngKR_2016__WBE036__bin_3	d__Bacteria;p__Actinobacteriota;c__Actinomycetia;o__Mycobacteriales;f__Mycobacteriaceae;g__Mycobacterium;s__Mycobacterium iranicum
ChngKR_2016__WBS012__bin_2	d__Bacteria;p__Cyanobacteria;c__Cyanobacteriia;o__Cyanobacteriales;f__Chroococcidiopsidaceae;g__;s__
ChngKR_2016__WBS019__bin_4	d__Bacteria;p__Actinobacteriota;c__Actinomycetia;o__Propionibacteriales;f__Propionibacteriaceae;g__Cutibacterium;s__Cutibacterium modestum
ChngKR_2016__WBS019__bin_7	d__Bacteria;p__Actinobacteriota;c__Actinomycetia;o__Mycobacteriales;f__Mycobacteriaceae;g__Lawsonella;s__Lawsonella clevelandensis_A
ChngKR_2016__WBS023__bin_2	d__Bacteria;p__Proteobacteria;c__Alphaproteobacteria;o__Sphingomonadales;f__Sphingomonadaceae;g__Sphingomonas;s__
ChngKR_2016__WBU001__bin_6	d__Bacteria;p__Actinobacteriota;c__Actinomycetia;o__Mycobacteriales;f__Mycobacteriaceae;g__Corynebacterium;s__Corynebacterium dentalis
ChngKR_2016__WBU002__bin_1	d__Bacteria;p__Actinobacteriota;c__Actinomycetia;o__Actinomycetales;f__Dermabacteraceae;g__Brachybacterium;s__Brachybacterium paraconglomeratum
ChngKR_2016__WBU002__bin_3	d__Bacteria;p__Actinobacteriota;c__Actinomycetia;o__Actinomycetales;f__Brevibacteriaceae;g__Brevibacterium;s__Brevibacterium ihuae
ChngKR_2016__WBU002__bin_4	d__Bacteria;p__Actinobacteriota;c__Actinomycetia;o__Actinomycetales;f__Micrococcaceae;g__Kocuria;s__Kocuria palustris
ChngKR_2016__WBU005__bin_10	d__Bacteria;p__Actinobacteriota;c__Actinomycetia;o__Actinomycetales;f__Dermatophilaceae;g__Janibacter_A;s__Janibacter_A massiliensis
ChngKR_2016__WBU005__bin_12	d__Bacteria;p__Proteobacteria;c__Alphaproteobacteria;o__Sphingomonadales;f__Sphingomonadaceae;g__Sphingopyxis;s__
ChngKR_2016__WBU005__bin_6	d__Bacteria;p__Actinobacteriota;c__Actinomycetia;o__Actinomycetales;f__Dermatophilaceae;g__Tetrasphaera_A;s__
ChngKR_2016__WBU006__bin_1	d__Bacteria;p__Actinobacteriota;c__Actinomycetia;o__Propionibacteriales;f__Propionibacteriaceae;g__Fen-668;s__
ChngKR_2016__WBU006__bin_3	d__Bacteria;p__Deinococcota;c__Deinococci;o__Deinococcales;f__Deinococcaceae;g__Deinococcus;s__
ChngKR_2016__WBU006__bin_6	d__Bacteria;p__Actinobacteriota;c__Actinomycetia;o__Actinomycetales;f__Dermatophilaceae;g__Arsenicicoccus;s__Arsenicicoccus sp009707125
ChngKR_2016__WBU008__bin_2	d__Bacteria;p__Firmicutes;c__Bacilli;o__Staphylococcales;f__Staphylococcaceae;g__Staphylococcus;s__Staphylococcus warneri_A
ChngKR_2016__WBU014__bin_4	d__Bacteria;p__Actinobacteriota;c__Actinomycetia;o__Mycobacteriales;f__Mycobacteriaceae;g__Corynebacterium;s__
ChngKR_2016__WBU018__bin_6	d__Bacteria;p__Proteobacteria;c__Gammaproteobacteria;o__Pseudomonadales;f__Moraxellaceae;g__Moraxella_A;s__Moraxella_A cinereus
ChngKR_2016__WBU019__bin_3	d__Bacteria;p__Actinobacteriota;c__Actinomycetia;o__Mycobacteriales;f__Mycobacteriaceae;g__Corynebacterium;s__Corynebacterium mucifaciens
CosteaPI_2017__SID713A002-11-0-0__bin_25	d__Bacteria;p__Firmicutes_A;c__Clostridia;o__Oscillospirales;f__Oscillospiraceae;g__CAG-103;s__CAG-103 sp900317855
CosteaPI_2017__SID713A002-11-90-0__bin_14	d__Bacteria;p__Firmicutes;c__Bacilli;o__RF39;f__UBA660;g__CAG-302;s__CAG-302 sp017887885
CosteaPI_2017__SID713A002-11-90-0__bin_43	d__Bacteria;p__Firmicutes_A;c__Clostridia;o__Christensenellales;f__CAG-138;g__Pelethousia;s__Pelethousia sp900542615
CosteaPI_2017__SID713A002-11-90-0__bin_62	d__Bacteria;p__Firmicutes;c__Bacilli;o__RFN20;f__CAG-631;g__Caccosoma;s__Caccosoma faecigallinarum
CosteaPI_2017__SID713A004-11-0-0__bin_33	d__Bacteria;p__Verrucomicrobiota;c__Verrucomicrobiae;o__Verrucomicrobiales;f__Akkermansiaceae;g__Akkermansia;s__Akkermansia muciniphila_A
CosteaPI_2017__SID713A004-11-0-0__bin_47	d__Bacteria;p__Firmicutes;c__Bacilli;o__Erysipelotrichales;f__Erysipelotrichaceae;g__Bulleidia;s__Bulleidia sp905194705
CosteaPI_2017__SID713A004-11-0-0__bin_84	d__Bacteria;p__Firmicutes_A;c__Clostridia;o__Oscillospirales;f__Ruminococcaceae;g__UMGS1668;s__UMGS1668 sp900768105
CosteaPI_2017__SID713A004-11-90-0__bin_28	d__Bacteria;p__Firmicutes;c__Bacilli;o__RFN20;f__CAG-826;g__Enteromonas;s__Enteromonas sp900550795
CosteaPI_2017__SID713A004-11-90-0__bin_51	d__Bacteria;p__Firmicutes_A;c__Clostridia;o__Oscillospirales;f__Acutalibacteraceae;g__CAG-488;s__CAG-488 sp000434915
CosteaPI_2017__SID713A004-11-90-0__bin_78	d__Bacteria;p__Firmicutes;c__Bacilli;o__RFN20;f__CAG-826;g__Enteromonas;s__Enteromonas sp900767605
CosteaPI_2017__SID713A005-11-0-0__bin_66	d__Bacteria;p__Firmicutes_A;c__Clostridia;o__TANB77;f__CAG-508;g__CAG-273;s__
CosteaPI_2017__SID713A009-11-0-0__bin_16	d__Bacteria;p__Bacteroidota;c__Bacteroidia;o__Bacteroidales;f__Muribaculaceae;g__UBA7173;s__UBA7173 sp900546835
CosteaPI_2017__SID713A009-11-0-0__bin_2	d__Bacteria;p__Verrucomicrobiota;c__Lentisphaeria;o__Victivallales;f__UBA1829;g__UBA1829;s__
CosteaPI_2017__SID713A009-11-0-0__bin_50	d__Bacteria;p__Firmicutes_A;c__Clostridia;o__Christensenellales;f__CAG-917;g__CAG-475;s__CAG-475 sp900548005
CosteaPI_2017__SID713A009-11-90-0__bin_65	d__Bacteria;p__Firmicutes_A;c__Clostridia;o__Oscillospirales;f__Oscillospiraceae;g__CAG-83;s__CAG-83 sp900551355
CosteaPI_2017__SID713A012-11-0-0__bin_47	d__Bacteria;p__Firmicutes_A;c__Clostridia;o__Lachnospirales;f__Lachnospiraceae;g__Copromonas;s__Copromonas sp000435795
CosteaPI_2017__SID713A013-11-0-0__bin_1	d__Bacteria;p__Firmicutes_A;c__Clostridia;o__Peptostreptococcales;f__Anaerovoracaceae;g__CAG-238;s__CAG-238 sp900551415
CosteaPI_2017__SID713A013-11-90-0__bin_4	d__Bacteria;p__Firmicutes_C;c__Negativicutes;o__Acidaminococcales;f__Acidaminococcaceae;g__Phascolarctobacterium_A;s__Phascolarctobacterium_A succinatutens
CosteaPI_2017__SID713A014-11-0-0__bin_25	d__Bacteria;p__Proteobacteria;c__Gammaproteobacteria;o__Burkholderiales;f__Burkholderiaceae;g__Sutterella;s__Sutterella seckii_A
CosteaPI_2017__SID713A014-11-90-0__bin_55	d__Bacteria;p__Actinobacteriota;c__Coriobacteriia;o__Coriobacteriales;f__Coriobacteriaceae;g__Collinsella;s__
CosteaPI_2017__SID713A015-11-90-0__bin_9	d__Bacteria;p__Firmicutes;c__Bacilli;o__Erysipelotrichales;f__Coprobacillaceae;g__Faecalibacillus;s__Faecalibacillus sp900544435
CosteaPI_2017__SID713A023-11-0-0__bin_14	d__Bacteria;p__Firmicutes_A;c__Clostridia;o__Oscillospirales;f__Oscillospiraceae;g__CAG-103;s__CAG-103 sp900543625
CosteaPI_2017__SID713A023-11-0-0__bin_37	d__Bacteria;p__Firmicutes_C;c__Negativicutes;o__Veillonellales;f__Dialisteraceae;g__Dialister;s__Dialister sp002320515
CosteaPI_2017__SID713A023-11-0-0__bin_40	d__Bacteria;p__Bacteroidota;c__Bacteroidia;o__Bacteroidales;f__UBA932;g__Cryptobacteroides;s__Cryptobacteroides sp000431015
CosteaPI_2017__SID713A026-11-0-0__bin_49	d__Bacteria;p__Bacteroidota;c__Bacteroidia;o__Bacteroidales;f__Muribaculaceae;g__CAG-873;s__CAG-873 sp004552485
CosteaPI_2017__SID713A026-11-0-0__bin_65	d__Bacteria;p__Firmicutes_A;c__Clostridia;o__UMGS1810;f__UMGS1810;g__RGIG8748;s__
CosteaPI_2017__SID713A026-11-90-0__bin_47	d__Bacteria;p__Bacteroidota;c__Bacteroidia;o__Bacteroidales;f__Bacteroidaceae;g__Bacteroides;s__Bacteroides congonensis
CosteaPI_2017__SID713A028-11-0-0__bin_20	d__Bacteria;p__Firmicutes_A;c__Clostridia;o__Christensenellales;f__Borkfalkiaceae;g__Borkfalkia;s__
CosteaPI_2017__SID713A028-11-0-0__bin_37	d__Bacteria;p__Spirochaetota;c__Spirochaetia;o__Sphaerochaetales;f__Sphaerochaetaceae;g__Ornithospirochaeta;s__
CosteaPI_2017__SID713A028-11-0-0__bin_44	d__Bacteria;p__Bacteroidota;c__Bacteroidia;o__Bacteroidales;f__Bacteroidaceae;g__Alloprevotella;s__Alloprevotella sp900768625
CosteaPI_2017__SID713A030-11-0-0__bin_42	d__Bacteria;p__Firmicutes_C;c__Negativicutes;o__Veillonellales;f__Megasphaeraceae;g__Megasphaera;s__Megasphaera elsdenii
CosteaPI_2017__SID713A037-11-90-0__bin_24	d__Bacteria;p__Bacteroidota;c__Bacteroidia;o__Bacteroidales;f__Bacteroidaceae;g__Prevotella;s__Prevotella pectinovora
CosteaPI_2017__SID713A039-11-0-0__bin_12	d__Bacteria;p__Bacteroidota;c__Bacteroidia;o__Bacteroidales;f__Muribaculaceae;g__CAG-485;s__CAG-485 sp002491165
CosteaPI_2017__SID713A039-11-0-0__bin_82	d__Bacteria;p__Firmicutes_A;c__Clostridia;o__Christensenellales;f__UBA1242;g__UMGS1470;s__UMGS1470 sp900766395
CosteaPI_2017__SID713A039-11-0-0__bin_86	d__Bacteria;p__Firmicutes_A;c__Clostridia;o__Oscillospirales;f__Ruminococcaceae;g__UMGS363;s__UMGS363 sp900543105
CosteaPI_2017__SID713A039-11-90-0__bin_58	d__Bacteria;p__Firmicutes_A;c__Clostridia;o__Lachnospirales;f__Lachnospiraceae;g__UBA3402;s__
CosteaPI_2017__SID713A039-11-90-0__bin_7	d__Bacteria;p__Firmicutes_A;c__Clostridia;o__Christensenellales;f__CAG-917;g__CAG-475;s__CAG-475 sp000434435
CosteaPI_2017__SID713A040-11-0-0__bin_1	d__Bacteria;p__Firmicutes;c__Bacilli;o__Lactobacillales;f__Streptococcaceae;g__Lactococcus_A;s__Lactococcus_A raffinolactis
CosteaPI_2017__SID713A040-11-0-0__bin_65	d__Bacteria;p__Bacteroidota;c__Bacteroidia;o__Bacteroidales;f__Bacteroidaceae;g__UBA4334;s__
CosteaPI_2017__SID713A040-11-90-0__bin_29	d__Bacteria;p__Proteobacteria;c__Alphaproteobacteria;o__RF32;f__CAG-977;g__CAG-977;s__CAG-977 sp000434295
CosteaPI_2017__SID713A045-11-0-0__bin_14	d__Bacteria;p__Firmicutes_A;c__Clostridia;o__Oscillospirales;f__Oscillospiraceae;g__ER4;s__ER4 sp003522105
CosteaPI_2017__SID713A045-11-0-0__bin_53	d__Bacteria;p__Proteobacteria;c__Gammaproteobacteria;o__Burkholderiales;f__Burkholderiaceae;g__Duodenibacillus;s__Duodenibacillus massiliensis
CosteaPI_2017__SID713A049-11-0-0__bin_51	d__Bacteria;p__Firmicutes;c__Bacilli;o__Erysipelotrichales;f__Erysipelotrichaceae;g__Bulleidia;s__Bulleidia sp900539965
CosteaPI_2017__SID713A049-11-0-0__bin_55	d__Bacteria;p__Firmicutes;c__Bacilli;o__Erysipelotrichales;f__Erysipelotrichaceae;g__Holdemanella;s__Holdemanella sp900547815
CosteaPI_2017__SID713A049-11-0-0__bin_66	d__Bacteria;p__Firmicutes;c__Bacilli;o__Lactobacillales;f__Lactobacillaceae;g__Lactobacillus;s__Lactobacillus helveticus
CosteaPI_2017__SID713A049-11-90-0__bin_21	d__Bacteria;p__Proteobacteria;c__Gammaproteobacteria;o__Enterobacterales;f__Pasteurellaceae;g__Haemophilus_D;s__Haemophilus_D parainfluenzae
CosteaPI_2017__SID713A051-11-0-0__bin_11	d__Bacteria;p__Firmicutes_A;c__Clostridia;o__Lachnospirales;f__Lachnospiraceae;g__CAG-95;s__CAG-95 sp000438155
CosteaPI_2017__SID713A051-11-0-0__bin_58	d__Bacteria;p__Firmicutes_A;c__Clostridia;o__Lachnospirales;f__Lachnospiraceae;g__CAG-95;s__CAG-95 sp900066375
CosteaPI_2017__SID713A051-11-90-0__bin_34	d__Bacteria;p__Firmicutes_A;c__Clostridia;o__Christensenellales;f__CAG-552;g__CAG-552;s__CAG-552 sp000435495
CosteaPI_2017__SID713A052-11-0-0__bin_3	d__Bacteria;p__Firmicutes_A;c__Clostridia;o__Christensenellales;f__Borkfalkiaceae;g__UBA10281;s__UBA10281 sp900764105
CosteaPI_2017__SID713A052-11-0-0__bin_50	d__Bacteria;p__Firmicutes_C;c__Negativicutes;o__Selenomonadales;f__Selenomonadaceae;g__Mitsuokella;s__Mitsuokella sp900552565
CosteaPI_2017__SID713A052-11-90-0__bin_12	d__Bacteria;p__Firmicutes_A;c__Clostridia;o__Christensenellales;f__CAG-138;g__UBA1685;s__
CosteaPI_2017__SID713A052-11-90-0__bin_4	d__Bacteria;p__Firmicutes_A;c__Clostridia;o__Oscillospirales;f__Oscillospiraceae;g__CAG-170;s__CAG-170 sp000432135
CosteaPI_2017__SID713A052-11-90-0__bin_63	d__Bacteria;p__Actinobacteriota;c__Coriobacteriia;o__Coriobacteriales;f__Eggerthellaceae;g__Slackia_A;s__Slackia_A isoflavoniconvertens
CosteaPI_2017__SID713A052-11-90-0__bin_86	d__Bacteria;p__Firmicutes;c__Bacilli;o__Erysipelotrichales;f__Erysipelotrichaceae;g__Holdemanella;s__Holdemanella biformis
CosteaPI_2017__SID713A055-11-0-0__bin_30	d__Bacteria;p__Actinobacteriota;c__Coriobacteriia;o__Coriobacteriales;f__Coriobacteriaceae;g__Collinsella;s__Collinsella sp900541125
CosteaPI_2017__SID713A055-11-0-0__bin_51	d__Bacteria;p__Bacteroidota;c__Bacteroidia;o__Bacteroidales;f__Bacteroidaceae;g__Prevotella;s__Prevotella sp000434975
CosteaPI_2017__SID713A055-11-0-0__bin_57	d__Bacteria;p__Firmicutes_A;c__Clostridia;o__Lachnospirales;f__Lachnospiraceae;g__Bacteroides_F;s__Bacteroides_F pectinophilus
CosteaPI_2017__SID713A055-11-0-0__bin_79	d__Bacteria;p__Firmicutes_A;c__Clostridia;o__Lachnospirales;f__Lachnospiraceae;g__CAG-590;s__CAG-590 sp900552885
CosteaPI_2017__SID713A055-11-90-0__bin_42	d__Bacteria;p__Firmicutes;c__Bacilli;o__Lactobacillales;f__Streptococcaceae;g__Streptococcus;s__Streptococcus sp900766505
CosteaPI_2017__SID713A056-11-0-0__bin_43	d__Bacteria;p__Firmicutes;c__Bacilli;o__RFN20;f__CAG-288;g__Enterosoma;s__
CosteaPI_2017__SID713A056-11-0-0__bin_69	d__Bacteria;p__Firmicutes;c__Bacilli;o__RFN20;f__CAG-826;g__Onthovivens;s__Onthovivens sp900545015
CosteaPI_2017__SID713A056-11-90-0__bin_27	d__Bacteria;p__Firmicutes;c__Bacilli;o__RF39;f__UBA660;g__UMGS2068;s__UMGS2068 sp900769635
CosteaPI_2017__SID713A058-11-0-0__bin_42	d__Bacteria;p__Actinobacteriota;c__Coriobacteriia;o__Coriobacteriales;f__Coriobacteriaceae;g__Collinsella;s__
CosteaPI_2017__SID713A058-11-90-0__bin_12	d__Bacteria;p__Firmicutes_A;c__Clostridia;o__Oscillospirales;f__Ruminococcaceae;g__Angelakisella;s__Angelakisella sp003453215
CosteaPI_2017__SID713A058-11-90-0__bin_58	d__Bacteria;p__Firmicutes_A;c__Clostridia;o__Lachnospirales;f__Lachnospiraceae;g__CAG-590;s__CAG-590 sp000431135
CosteaPI_2017__SID713A062-11-0-0__bin_5	d__Bacteria;p__Firmicutes_A;c__Clostridia;o__Oscillospirales;f__Oscillospiraceae;g__Faecousia;s__
CosteaPI_2017__SID713A062-11-90-0__bin_12	d__Bacteria;p__Firmicutes_A;c__Clostridia;o__Oscillospirales;f__CAG-272;g__UMGS1312;s__UMGS1312 sp900550625
CosteaPI_2017__SID713A062-11-90-0__bin_45	d__Bacteria;p__Firmicutes_A;c__Clostridia;o__Oscillospirales;f__Oscillospiraceae;g__CAG-83;s__CAG-83 sp900548615
CosteaPI_2017__SID713A063-11-0-0__bin_36	d__Bacteria;p__Firmicutes_A;c__Clostridia;o__Oscillospirales;f__Ruminococcaceae;g__UBA1394;s__UBA1394 sp900538575
CosteaPI_2017__SID713A063-11-0-0__bin_4	d__Bacteria;p__Firmicutes_A;c__Clostridia;o__Oscillospirales;f__Ruminococcaceae;g__Angelakisella;s__Angelakisella sp004557855
CosteaPI_2017__SID713A063-11-90-0__bin_14	d__Bacteria;p__Firmicutes_A;c__Clostridia;o__Oscillospirales;f__Acutalibacteraceae;g__CAG-177;s__CAG-177 sp000431775
CosteaPI_2017__SID713A063-11-90-0__bin_76	d__Bacteria;p__Firmicutes_A;c__Clostridia;o__Christensenellales;f__CAG-74;g__Limiplasma;s__Limiplasma sp900550955
CosteaPI_2017__SID713A066-11-0-0__bin_42	d__Bacteria;p__Proteobacteria;c__Gammaproteobacteria;o__Burkholderiales;f__Burkholderiaceae;g__Duodenibacillus;s__Duodenibacillus sp900552545
CosteaPI_2017__SID713A066-11-0-0__bin_48	d__Bacteria;p__Bacteroidota;c__Bacteroidia;o__Bacteroidales;f__Bacteroidaceae;g__Alloprevotella;s__Alloprevotella sp900543155
CosteaPI_2017__SID713A073-11-0-0__bin_1	d__Bacteria;p__Firmicutes_A;c__Clostridia;o__Oscillospirales;f__Oscillospiraceae;g__CAG-83;s__CAG-83 sp900549395
CosteaPI_2017__SID713A073-11-90-0__bin_17	d__Bacteria;p__Actinobacteriota;c__Coriobacteriia;o__Coriobacteriales;f__Coriobacteriaceae;g__Collinsella;s__Collinsella sp900540985
CosteaPI_2017__SID713A074-11-0-0__bin_73	d__Bacteria;p__Firmicutes_A;c__Clostridia;o__Oscillospirales;f__Ruminococcaceae;g__Ruminiclostridium_E;s__Ruminiclostridium_E sp003512525
CosteaPI_2017__SID713A076-11-0-0__bin_25	d__Bacteria;p__Actinobacteriota;c__Coriobacteriia;o__Coriobacteriales;f__Coriobacteriaceae;g__Collinsella;s__
CosteaPI_2017__SID713A077-11-0-0__bin_33	d__Bacteria;p__Actinobacteriota;c__Coriobacteriia;o__Coriobacteriales;f__Coriobacteriaceae;g__Collinsella;s__Collinsella sp900541145
CosteaPI_2017__SID713A077-11-90-0__bin_22	d__Bacteria;p__Bacteroidota;c__Bacteroidia;o__Bacteroidales;f__Bacteroidaceae;g__Prevotella;s__Prevotella sp000436035
CosteaPI_2017__SID713A084-11-90-0__bin_9	d__Bacteria;p__Bacteroidota;c__Bacteroidia;o__Bacteroidales;f__Tannerellaceae;g__Parabacteroides;s__Parabacteroides sp900549585
CosteaPI_2017__SID713A087-11-0-0__bin_47	d__Bacteria;p__Firmicutes_A;c__Clostridia;o__Oscillospirales;f__Acutalibacteraceae;g__CAG-488;s__
CosteaPI_2017__SID713A087-11-0-0__bin_9	d__Bacteria;p__Bacteroidota;c__Bacteroidia;o__Bacteroidales;f__Paludibacteraceae;g__RF16;s__RF16 sp900556095
CosteaPI_2017__SID713A089-11-90-0__bin_26	d__Bacteria;p__Firmicutes_C;c__Negativicutes;o__Acidaminococcales;f__Acidaminococcaceae;g__Phascolarctobacterium_A;s__Phascolarctobacterium_A succinatutens_A
CosteaPI_2017__SID713A089-11-90-0__bin_51	d__Bacteria;p__Firmicutes;c__Bacilli;o__Erysipelotrichales;f__Erysipelotrichaceae;g__Bulleidia;s__
CosteaPI_2017__SID713B002-11-90-0__bin_87	d__Bacteria;p__Bacteroidota;c__Bacteroidia;o__Bacteroidales;f__Bacteroidaceae;g__UBA4372;s__UBA4372 sp900543815
CosteaPI_2017__SID713B003-11-0-0__bin_39	d__Bacteria;p__Bacteroidota;c__Bacteroidia;o__Bacteroidales;f__Bacteroidaceae;g__Prevotella;s__Prevotella copri_A
CosteaPI_2017__SID713B003-11-90-0__bin_21	d__Bacteria;p__Firmicutes_A;c__Clostridia;o__Oscillospirales;f__Oscillospiraceae;g__CAG-83;s__CAG-83 sp900552725
CosteaPI_2017__SID713B003-11-90-0__bin_40	d__Bacteria;p__Firmicutes_A;c__Clostridia;o__Oscillospirales;f__Acutalibacteraceae;g__CAG-177;s__CAG-177 sp003514385
CosteaPI_2017__SID713B003-11-90-0__bin_6	d__Bacteria;p__Proteobacteria;c__Gammaproteobacteria;o__Burkholderiales;f__Burkholderiaceae;g__Mesosutterella;s__Mesosutterella massiliensis
CosteaPI_2017__SID713B003-11-90-0__bin_66	d__Bacteria;p__Firmicutes_A;c__Clostridia;o__Oscillospirales;f__Acutalibacteraceae;g__UMGS1279;s__
CosteaPI_2017__SID713B007-11-0-0__bin_11	d__Bacteria;p__Firmicutes_A;c__Clostridia;o__Monoglobales;f__Monoglobaceae;g__UMGS1326;s__UMGS1326 sp905205855
CosteaPI_2017__SID713B007-11-0-0__bin_25	d__Bacteria;p__Firmicutes_A;c__Clostridia;o__Oscillospirales;f__Acutalibacteraceae;g__UBA737;s__UBA737 sp900543215
CosteaPI_2017__SID713B007-11-0-0__bin_86	d__Bacteria;p__Bacteroidota;c__Bacteroidia;o__Bacteroidales;f__Bacteroidaceae;g__Prevotella;s__Prevotella sp900546575
CosteaPI_2017__SID713B007-11-90-0__bin_15	d__Bacteria;p__Actinobacteriota;c__Coriobacteriia;o__Coriobacteriales;f__Coriobacteriaceae;g__Collinsella;s__Collinsella sp900540985
CosteaPI_2017__SID713B012-11-0-0__bin_21	d__Bacteria;p__Proteobacteria;c__Gammaproteobacteria;o__Enterobacterales;f__Succinivibrionaceae;g__Succinivibrio;s__
CosteaPI_2017__SID713B012-11-0-0__bin_81	d__Bacteria;p__Firmicutes;c__Bacilli;o__Erysipelotrichales;f__Coprobacillaceae;g__Catenibacterium;s__Catenibacterium sp000437715
CosteaPI_2017__SID713B014-11-0-0__bin_100	d__Bacteria;p__Firmicutes_A;c__Clostridia;o__Oscillospirales;f__Oscillospiraceae;g__UBA738;s__
CosteaPI_2017__SID713B014-11-0-0__bin_49	d__Bacteria;p__Firmicutes_A;c__Clostridia;o__Oscillospirales;f__Oscillospiraceae;g__Faecousia;s__
CosteaPI_2017__SID713B014-11-0-0__bin_63	d__Bacteria;p__Actinobacteriota;c__Coriobacteriia;o__Coriobacteriales;f__Coriobacteriaceae;g__Collinsella;s__Collinsella sp900758845
CosteaPI_2017__SID713B014-11-0-0__bin_69	d__Bacteria;p__Firmicutes_A;c__Clostridia;o__Peptostreptococcales;f__Anaerovoracaceae;g__CAG-238;s__
CosteaPI_2017__SID713B015-11-90-0__bin_18	d__Bacteria;p__Fusobacteriota;c__Fusobacteriia;o__Fusobacteriales;f__Fusobacteriaceae;g__Fusobacterium_B;s__Fusobacterium_B sp900541465
CosteaPI_2017__SID713B016-11-0-0__bin_25	d__Bacteria;p__Verrucomicrobiota;c__Kiritimatiellae;o__RFP12;f__UBA1067;g__RUG572;s__RUG572 sp900547945
CosteaPI_2017__SID713B016-11-90-0__bin_44	d__Bacteria;p__Firmicutes_A;c__Clostridia;o__Oscillospirales;f__Oscillospiraceae;g__CAG-83;s__CAG-83 sp900757415
CosteaPI_2017__SID713B016-11-90-0__bin_95	d__Bacteria;p__Actinobacteriota;c__Coriobacteriia;o__Coriobacteriales;f__Coriobacteriaceae;g__Collinsella;s__
CosteaPI_2017__SID713B026-11-90-0__bin_59	d__Bacteria;p__Firmicutes_A;c__Clostridia;o__Oscillospirales;f__Oscillospiraceae;g__CAG-103;s__CAG-103 sp000432375
CosteaPI_2017__SID713B032-11-0-0__bin_11	d__Bacteria;p__Firmicutes;c__Bacilli;o__RF39;f__UBA660;g__Onthousia;s__Onthousia sp000438295
CosteaPI_2017__SID713B032-11-90-0__bin_40	d__Bacteria;p__Firmicutes_A;c__Clostridia;o__Oscillospirales;f__Oscillospiraceae;g__Faecousia;s__Faecousia sp900544705
CosteaPI_2017__SID713B032-11-90-0__bin_89	d__Bacteria;p__Firmicutes_A;c__Clostridia;o__Christensenellales;f__Borkfalkiaceae;g__UBA10281;s__UBA10281 sp900554485
CosteaPI_2017__SID713B033-11-0-0__bin_51	d__Bacteria;p__Firmicutes_A;c__Clostridia;o__Christensenellales;f__Borkfalkiaceae;g__Borkfalkia;s__Borkfalkia sp017886545
CosteaPI_2017__SID713B033-11-0-0__bin_77	d__Bacteria;p__Firmicutes_A;c__Clostridia;o__Christensenellales;f__CAG-74;g__SFMI01;s__SFMI01 sp004556155
CosteaPI_2017__SID713B033-11-0-0__bin_81	d__Bacteria;p__Firmicutes_A;c__Clostridia;o__Oscillospirales;f__CAG-272;g__QALR01;s__QALR01 sp900552255
CosteaPI_2017__SID713B035-11-0-0__bin_37	d__Bacteria;p__Firmicutes_A;c__Clostridia;o__Christensenellales;f__CAG-74;g__UBA11524;s__UBA11524 sp000437595
CosteaPI_2017__SID713B037-11-90-0__bin_4	d__Bacteria;p__Proteobacteria;c__Gammaproteobacteria;o__Burkholderiales;f__Burkholderiaceae;g__Duodenibacillus;s__Duodenibacillus sp900762555
CosteaPI_2017__SID713B040-11-0-0__bin_56	d__Bacteria;p__Firmicutes_A;c__Clostridia;o__Oscillospirales;f__Oscillospiraceae;g__RGIG7114;s__
CosteaPI_2017__SID713B040-11-90-0__bin_104	d__Bacteria;p__Firmicutes_A;c__Clostridia;o__Christensenellales;f__CAG-138;g__SFDB01;s__SFDB01 sp004558825
CosteaPI_2017__SID713B040-11-90-0__bin_27	d__Bacteria;p__Firmicutes_A;c__Clostridia;o__Oscillospirales;f__CAG-272;g__RGIG3994;s__
CosteaPI_2017__SID713B040-11-90-0__bin_35	d__Bacteria;p__Firmicutes_A;c__Clostridia;o__Oscillospirales;f__Acutalibacteraceae;g__UBA1417;s__UBA1417 sp003531055
CosteaPI_2017__SID713B040-11-90-0__bin_56	d__Bacteria;p__Verrucomicrobiota;c__Lentisphaeria;o__Victivallales;f__Victivallaceae;g__Victivallis;s__
CosteaPI_2017__SID713B040-11-90-0__bin_68	d__Bacteria;p__Firmicutes_A;c__Clostridia;o__Lachnospirales;f__Lachnospiraceae;g__NC2004;s__
CosteaPI_2017__SID713B041-11-0-0__bin_34	d__Bacteria;p__Bacteroidota;c__Bacteroidia;o__Bacteroidales;f__Bacteroidaceae;g__Prevotella;s__Prevotella sp002251385
CosteaPI_2017__SID713B041-11-0-0__bin_41	d__Bacteria;p__Bacteroidota;c__Bacteroidia;o__Bacteroidales;f__UBA932;g__Cryptobacteroides;s__Cryptobacteroides sp900545245
CosteaPI_2017__SID713B041-11-0-0__bin_90	d__Bacteria;p__Firmicutes_A;c__Clostridia;o__Oscillospirales;f__Ruminococcaceae;g__Gemmiger;s__
CosteaPI_2017__SID713B044-11-0-0__bin_24	d__Bacteria;p__Desulfobacterota_I;c__Desulfovibrionia;o__Desulfovibrionales;f__Desulfovibrionaceae;g__Desulfovibrio;s__Desulfovibrio piger_A
CosteaPI_2017__SID713B044-11-0-0__bin_35	d__Bacteria;p__Firmicutes_A;c__Clostridia;o__Christensenellales;f__CAG-138;g__CAG-1024;s__CAG-1024 sp000432015
CosteaPI_2017__SID713B044-11-0-0__bin_44	d__Bacteria;p__Bacteroidota;c__Bacteroidia;o__Bacteroidales;f__Bacteroidaceae;g__Prevotella;s__Prevotella sp900552515
CosteaPI_2017__SID713B046-11-0-0__bin_28	d__Bacteria;p__Firmicutes;c__Bacilli;o__Lactobacillales;f__Enterococcaceae;g__Enterococcus_B;s__Enterococcus_B hirae
CosteaPI_2017__SID713B049-11-90-0__bin_55	d__Bacteria;p__Actinobacteriota;c__Coriobacteriia;o__Coriobacteriales;f__Coriobacteriaceae;g__Collinsella;s__Collinsella sp900541145
CosteaPI_2017__SID713B051-11-0-0__bin_29	d__Bacteria;p__Firmicutes_A;c__Clostridia;o__Christensenellales;f__CAG-74;g__Aphodomonas;s__
CosteaPI_2017__SID713B051-11-0-0__bin_48	d__Bacteria;p__Firmicutes_A;c__Clostridia;o__UBA1212;f__SIG427;g__SIG427;s__
CosteaPI_2017__SID713B051-11-0-0__bin_73	d__Bacteria;p__Firmicutes_A;c__Clostridia;o__Oscillospirales;f__Oscillospiraceae;g__F23-B02;s__F23-B02 sp900545805
CosteaPI_2017__SID713B051-11-0-0__bin_78	d__Bacteria;p__Firmicutes_A;c__Clostridia;o__Christensenellales;f__CAG-138;g__Phil1;s__Phil1 sp001940855
CosteaPI_2017__SID713B051-11-90-0__bin_4	d__Bacteria;p__Firmicutes_A;c__Clostridia;o__Oscillospirales;f__Oscillospiraceae;g__CAG-83;s__CAG-83 sp900545495
CosteaPI_2017__SID713B052-11-0-0__bin_25	d__Bacteria;p__Actinobacteriota;c__Coriobacteriia;o__Coriobacteriales;f__Coriobacteriaceae;g__Collinsella;s__
CosteaPI_2017__SID713B052-11-0-0__bin_55	d__Bacteria;p__Firmicutes_A;c__Clostridia;o__TANB77;f__CAG-508;g__CAG-245;s__
CosteaPI_2017__SID713B053-11-90-0__bin_9	d__Bacteria;p__Firmicutes_A;c__Clostridia;o__Christensenellales;f__Borkfalkiaceae;g__Borkfalkia;s__
CosteaPI_2017__SID713B055-11-0-0__bin_14	d__Bacteria;p__Firmicutes_A;c__Clostridia;o__Christensenellales;f__Borkfalkiaceae;g__UBA10281;s__UBA10281 sp900548285
CosteaPI_2017__SID713B055-11-0-0__bin_65	d__Bacteria;p__Firmicutes_A;c__Clostridia;o__Oscillospirales;f__Oscillospiraceae;g__UBA738;s__
CosteaPI_2017__SID713B055-11-0-0__bin_68	d__Bacteria;p__Actinobacteriota;c__Coriobacteriia;o__Coriobacteriales;f__Coriobacteriaceae;g__Collinsella;s__
CosteaPI_2017__SID713B055-11-90-0__bin_25	d__Bacteria;p__Firmicutes_A;c__Clostridia;o__Oscillospirales;f__Oscillospiraceae;g__Faecousia;s__
CosteaPI_2017__SID713B056-11-0-0__bin_4	d__Bacteria;p__Firmicutes_A;c__Clostridia;o__TANB77;f__CAG-508;g__CAG-269;s__CAG-269 sp900552555
CosteaPI_2017__SID713B056-11-0-0__bin_47	d__Bacteria;p__Firmicutes_A;c__Clostridia;o__Oscillospirales;f__Acutalibacteraceae;g__Ruminococcus_E;s__Ruminococcus_E sp900314705
CosteaPI_2017__SID713B058-11-0-0__bin_18	d__Bacteria;p__Firmicutes_A;c__Clostridia;o__TANB77;f__CAG-508;g__CAG-269;s__CAG-269 sp014846485
CosteaPI_2017__SID713B063-11-90-0__bin_22	d__Bacteria;p__Firmicutes_A;c__Clostridia;o__Oscillospirales;f__Oscillospiraceae;g__Evtepia;s__
CosteaPI_2017__SID713B063-11-90-0__bin_30	d__Bacteria;p__Verrucomicrobiota;c__Verrucomicrobiae;o__Opitutales;f__CAG-312;g__Merdousia;s__Merdousia sp001917305
CosteaPI_2017__SID713B063-11-90-0__bin_9	d__Bacteria;p__Firmicutes_A;c__Clostridia;o__Christensenellales;f__CAG-74;g__;s__
CosteaPI_2017__SID713B066-11-0-0__bin_56	d__Bacteria;p__Firmicutes_A;c__Clostridia;o__Christensenellales;f__CAG-917;g__CAG-349;s__CAG-349 sp003539515
CosteaPI_2017__SID713B066-11-90-0__bin_16	d__Bacteria;p__Actinobacteriota;c__Coriobacteriia;o__Coriobacteriales;f__Coriobacteriaceae;g__Collinsella;s__Collinsella sp900540985
CosteaPI_2017__SID713B066-11-90-0__bin_18	d__Bacteria;p__Firmicutes_A;c__Clostridia;o__Oscillospirales;f__Oscillospiraceae;g__CAG-83;s__CAG-83 sp003539495
CosteaPI_2017__SID713B066-11-90-0__bin_43	d__Bacteria;p__Firmicutes_A;c__Clostridia;o__Oscillospirales;f__Oscillospiraceae;g__CAG-170;s__CAG-170 sp900548625
CosteaPI_2017__SID713B066-11-90-0__bin_88	d__Bacteria;p__Firmicutes_A;c__Clostridia;o__Oscillospirales;f__Ruminococcaceae;g__Negativibacillus;s__Negativibacillus sp900547015
CosteaPI_2017__SID713B072-11-0-0__bin_20	d__Bacteria;p__Firmicutes_A;c__Clostridia;o__Christensenellales;f__CAG-74;g__RUG563;s__
CosteaPI_2017__SID713B072-11-0-0__bin_31	d__Bacteria;p__Firmicutes_A;c__Clostridia;o__Oscillospirales;f__Oscillospiraceae;g__Limivicinus;s__
CosteaPI_2017__SID713B072-11-0-0__bin_37	d__Bacteria;p__Firmicutes_A;c__Clostridia;o__Christensenellales;f__CAG-74;g__RUG563;s__
CosteaPI_2017__SID713B072-11-0-0__bin_50	d__Bacteria;p__Firmicutes_A;c__Clostridia;o__Christensenellales;f__CAG-552;g__UBA10677;s__UBA10677 sp900762945
CosteaPI_2017__SID713B072-11-0-0__bin_60	d__Bacteria;p__Firmicutes_A;c__Clostridia;o__Christensenellales;f__CAG-917;g__CAG-917;s__
CosteaPI_2017__SID713B072-11-0-0__bin_65	d__Bacteria;p__Firmicutes_A;c__Clostridia;o__Christensenellales;f__CAG-138;g__UBA1685;s__UBA1685 sp002320595
CosteaPI_2017__SID713B072-11-90-0__bin_37	d__Bacteria;p__Firmicutes_A;c__Clostridia;o__Christensenellales;f__UBA1242;g__UBA11490;s__UBA11490 sp016297915
CosteaPI_2017__SID713B072-11-90-0__bin_38	d__Bacteria;p__Firmicutes_A;c__Clostridia;o__Oscillospirales;f__Acutalibacteraceae;g__UBA737;s__UBA737 sp905193585
CosteaPI_2017__SID713B072-11-90-0__bin_94	d__Bacteria;p__Firmicutes_A;c__Clostridia;o__Oscillospirales;f__Oscillospiraceae;g__ER4;s__ER4 sp900768135
CosteaPI_2017__SID713B073-11-90-0__bin_22	d__Bacteria;p__Firmicutes_A;c__Clostridia;o__Lachnospirales;f__Lachnospiraceae;g__Lachnospira;s__Lachnospira sp000436535
CosteaPI_2017__SID713B073-11-90-0__bin_64	d__Bacteria;p__Firmicutes_A;c__Clostridia;o__Lachnospirales;f__Lachnospiraceae;g__Choladocola;s__Choladocola sp003480725
CosteaPI_2017__SID713B076-11-0-0__bin_82	d__Bacteria;p__Actinobacteriota;c__Coriobacteriia;o__Coriobacteriales;f__Coriobacteriaceae;g__Collinsella;s__Collinsella sp900541125
CosteaPI_2017__alien-11-902-0__bin_3	d__Bacteria;p__Actinobacteriota;c__Coriobacteriia;o__Coriobacteriales;f__Coriobacteriaceae;g__Collinsella;s__Collinsella aerofaciens_G
CosteaPI_2017__alien2-11-0-0__bin_33	d__Bacteria;p__Firmicutes_A;c__Clostridia;o__Oscillospirales;f__CAG-272;g__CAG-390;s__CAG-390 sp900753295
CosteaPI_2017__alien2-11-0-0__bin_59	d__Bacteria;p__Firmicutes_A;c__Clostridia;o__Oscillospirales;f__Ruminococcaceae;g__Faecalibacterium;s__Faecalibacterium sp900551435
CosteaPI_2017__bugkiller-11-392-1__bin_30	d__Bacteria;p__Firmicutes;c__Bacilli;o__Erysipelotrichales;f__Coprobacillaceae;g__Faecalibacillus;s__Faecalibacillus intestinalis
CosteaPI_2017__bugkiller-11-918-0__bin_16	d__Bacteria;p__Actinobacteriota;c__Coriobacteriia;o__Coriobacteriales;f__Coriobacteriaceae;g__Collinsella;s__Collinsella aerofaciens_G
CosteaPI_2017__daisy-11-2-0__bin_19	d__Bacteria;p__Firmicutes_A;c__Clostridia;o__TANB77;f__CAG-508;g__Merdicola;s__Merdicola sp900552655
CosteaPI_2017__daisy-11-386-0__bin_19	d__Bacteria;p__Firmicutes_A;c__Clostridia;o__Oscillospirales;f__Ruminococcaceae;g__Faecalibacterium;s__Faecalibacterium prausnitzii_D
CosteaPI_2017__daisy-11-403-0__bin_19	d__Bacteria;p__Bacteroidota;c__Bacteroidia;o__Bacteroidales;f__Bacteroidaceae;g__Bacteroides;s__Bacteroides eggerthii
CosteaPI_2017__donald1-11-0-0__bin_62	d__Bacteria;p__Firmicutes_A;c__Clostridia;o__Oscillospirales;f__Ruminococcaceae;g__Ruminiclostridium_E;s__Ruminiclostridium_E sp900539195
CosteaPI_2017__donald2-11-0-0__bin_42	d__Bacteria;p__Firmicutes_A;c__Clostridia;o__TANB77;f__CAG-508;g__CAG-269;s__CAG-269 sp000437215
CosteaPI_2017__donald2-11-30-0__bin_6	d__Bacteria;p__Actinobacteriota;c__Coriobacteriia;o__Coriobacteriales;f__Coriobacteriaceae;g__Collinsella;s__Collinsella sp900758845
CosteaPI_2017__donald3-11-7-0__bin_29	d__Bacteria;p__Firmicutes_A;c__Clostridia;o__Lachnospirales;f__Lachnospiraceae;g__CAG-45;s__CAG-45 sp000438375
CosteaPI_2017__donald4-11-7-0__bin_41	d__Bacteria;p__Firmicutes_A;c__Clostridia;o__Lachnospirales;f__Lachnospiraceae;g__Enterocloster;s__
CosteaPI_2017__donald4-11-7-0__bin_5	d__Bacteria;p__Fusobacteriota;c__Fusobacteriia;o__Fusobacteriales;f__Fusobacteriaceae;g__Fusobacterium_A;s__Fusobacterium_A ulcerans
CosteaPI_2017__halbarad-11-392-0__bin_36	d__Bacteria;p__Firmicutes_A;c__Clostridia;o__Peptostreptococcales;f__Anaerovoracaceae;g__Copromorpha;s__Copromorpha sp900549125
CosteaPI_2017__halbarad-11-392-0__bin_50	d__Bacteria;p__Firmicutes_A;c__Clostridia;o__Lachnospirales;f__Lachnospiraceae;g__Blautia_A;s__Blautia_A wexlerae
CosteaPI_2017__halbarad-11-7-0__bin_2	d__Bacteria;p__Bacteroidota;c__Bacteroidia;o__Bacteroidales;f__Bacteroidaceae;g__Bacteroides;s__Bacteroides togonis
CosteaPI_2017__mickey2-11-0-0__bin_32	d__Bacteria;p__Firmicutes;c__Bacilli;o__ML615J-28;f__CAG-313;g__CAG-313;s__CAG-313 sp000433035
CosteaPI_2017__mickey2-11-0-0__bin_53	d__Bacteria;p__Bacteroidota;c__Bacteroidia;o__Bacteroidales;f__UBA11471;g__UBA11471;s__UBA11471 sp000434215
CosteaPI_2017__mickey2-11-0-0__bin_62	d__Bacteria;p__Firmicutes;c__Bacilli;o__RF39;f__UBA660;g__HGM10766;s__HGM10766 sp900757295
CosteaPI_2017__mickey4-11-0-0__bin_50	d__Bacteria;p__Firmicutes_A;c__Clostridia;o__TANB77;f__CAG-508;g__CAG-269;s__
CosteaPI_2017__peacemaker-11-773-0__bin_39	d__Bacteria;p__Bacteroidota;c__Bacteroidia;o__Bacteroidales;f__Bacteroidaceae;g__Phocaeicola;s__Phocaeicola coprocola
CosteaPI_2017__peacemaker2-11-0-0__bin_39	d__Bacteria;p__Actinobacteriota;c__Coriobacteriia;o__Coriobacteriales;f__Coriobacteriaceae;g__Collinsella;s__
CosteaPI_2017__peacemaker2-11-0-0__bin_4	d__Bacteria;p__Firmicutes_A;c__Clostridia;o__Lachnospirales;f__Lachnospiraceae;g__Butyribacter;s__Butyribacter sp001916135
CosteaPI_2017__peacemaker4-11-0-0__bin_46	d__Bacteria;p__Proteobacteria;c__Gammaproteobacteria;o__Pseudomonadales;f__Pseudomonadaceae;g__Pseudomonas_E;s__Pseudomonas_E bubulae
CosteaPI_2017__pluto1-11-30-0__bin_50	d__Bacteria;p__Bacteroidota;c__Bacteroidia;o__Bacteroidales;f__Bacteroidaceae;g__Alloprevotella;s__
CosteaPI_2017__pluto1-11-30-0__bin_51	d__Bacteria;p__Bacteroidota;c__Bacteroidia;o__Bacteroidales;f__Bacteroidaceae;g__Prevotella;s__Prevotella lascolaii
CosteaPI_2017__pluto1-11-7-0__bin_37	d__Bacteria;p__Firmicutes_A;c__Clostridia;o__Oscillospirales;f__Ruminococcaceae;g__Angelakisella;s__Angelakisella sp900547385
CosteaPI_2017__pluto1-11-7-0__bin_40	d__Bacteria;p__Firmicutes_A;c__Clostridia;o__Christensenellales;f__Borkfalkiaceae;g__UBA10281;s__UBA10281 sp900556195
CosteaPI_2017__pluto3-11-7-0__bin_48	d__Bacteria;p__Firmicutes_A;c__Clostridia;o__Oscillospirales;f__Oscillospiraceae;g__CAG-83;s__CAG-83 sp900545585
CosteaPI_2017__pluto4-11-0-0__bin_34	d__Bacteria;p__Verrucomicrobiota;c__Verrucomicrobiae;o__Verrucomicrobiales;f__Akkermansiaceae;g__Akkermansia;s__Akkermansia muciniphila
CosteaPI_2017__scavenger-11-0-0__bin_39	d__Bacteria;p__Actinobacteriota;c__Coriobacteriia;o__Coriobacteriales;f__Eggerthellaceae;g__Adlercreutzia;s__
CosteaPI_2017__scavenger-11-889-0__bin_54	d__Bacteria;p__Firmicutes_A;c__Clostridia;o__Oscillospirales;f__Ruminococcaceae;g__Faecalibacterium;s__Faecalibacterium prausnitzii_A
CosteaPI_2017__scavenger-11-889-0__bin_63	d__Bacteria;p__Actinobacteriota;c__Coriobacteriia;o__Coriobacteriales;f__Coriobacteriaceae;g__Collinsella;s__Collinsella sp900541145
CosteaPI_2017__tigress-11-60-0__bin_19	d__Bacteria;p__Firmicutes_A;c__Clostridia;o__Lachnospirales;f__Lachnospiraceae;g__Coprococcus;s__Coprococcus sp900548215
DavidLA_2015__LD-Run1-01__bin_4	d__Bacteria;p__Firmicutes_C;c__Negativicutes;o__Veillonellales;f__Veillonellaceae;g__Veillonella;s__Veillonella sp900538355
DavidLA_2015__LD-Run1-02__bin_2	d__Bacteria;p__Firmicutes;c__Bacilli;o__Lactobacillales;f__Streptococcaceae;g__Streptococcus;s__Streptococcus sp900555155
DavidLA_2015__LD-Run1-04__bin_5	d__Bacteria;p__Campylobacterota;c__Campylobacteria;o__Campylobacterales;f__Campylobacteraceae;g__Campylobacter;s__Campylobacter infans
DavidLA_2015__LD-Run1-06__bin_3	d__Bacteria;p__Bacteroidota;c__Bacteroidia;o__Bacteroidales;f__Bacteroidaceae;g__Prevotella;s__Prevotella corporis
DavidLA_2015__LD-Run1-06__bin_7	d__Bacteria;p__Firmicutes_C;c__Negativicutes;o__Veillonellales;f__Negativicoccaceae;g__Negativicoccus;s__Negativicoccus massiliensis
DavidLA_2015__LD-Run1-06__bin_8	d__Bacteria;p__Firmicutes_A;c__Clostridia;o__Tissierellales;f__Peptoniphilaceae;g__Peptoniphilus_A;s__Peptoniphilus_A harei
DavidLA_2015__LD-Run1-08__bin_11	d__Bacteria;p__Actinobacteriota;c__Actinomycetia;o__Mycobacteriales;f__Mycobacteriaceae;g__Corynebacterium;s__
DavidLA_2015__LD-Run1-09__bin_10	d__Bacteria;p__Bacteroidota;c__Bacteroidia;o__Bacteroidales;f__Bacteroidaceae;g__Prevotella;s__
DavidLA_2015__LD-Run1-09__bin_20	d__Bacteria;p__Firmicutes_A;c__Clostridia;o__Tissierellales;f__Peptoniphilaceae;g__Anaerococcus;s__Anaerococcus octavius
DavidLA_2015__LD-Run1-09__bin_22	d__Bacteria;p__Firmicutes_A;c__Clostridia;o__Tissierellales;f__Peptoniphilaceae;g__Anaerococcus;s__Anaerococcus sp900551095
DavidLA_2015__LD-Run1-09__bin_4	d__Bacteria;p__Firmicutes_A;c__Clostridia;o__Tissierellales;f__Peptoniphilaceae;g__Anaerococcus;s__
DavidLA_2015__LD-Run1-11__bin_7	d__Bacteria;p__Actinobacteriota;c__Actinomycetia;o__Mycobacteriales;f__Mycobacteriaceae;g__Corynebacterium;s__Corynebacterium glucuronolyticum
DavidLA_2015__LD-Run1-12__bin_17	d__Bacteria;p__Firmicutes_A;c__Clostridia;o__Tissierellales;f__Peptoniphilaceae;g__Fenollaria;s__Fenollaria sp900539725
DavidLA_2015__LD-Run1-12__bin_19	d__Bacteria;p__Bacteroidota;c__Bacteroidia;o__Bacteroidales;f__Porphyromonadaceae;g__Porphyromonas;s__
DavidLA_2015__LD-Run1-12__bin_25	d__Bacteria;p__Bacteroidota;c__Bacteroidia;o__Bacteroidales;f__Porphyromonadaceae;g__Porphyromonas_A;s__Porphyromonas_A sp900541275
DavidLA_2015__LD-Run2-05__bin_3	d__Bacteria;p__Proteobacteria;c__Gammaproteobacteria;o__Enterobacterales;f__Vibrionaceae;g__Vibrio;s__Vibrio cholerae
DavidLA_2015__LD-Run2-08__bin_6	d__Bacteria;p__Proteobacteria;c__Gammaproteobacteria;o__Burkholderiales;f__Rhodocyclaceae;g__SFHR01;s__
DavidLA_2015__LD-Run2-19__bin_10	d__Bacteria;p__Proteobacteria;c__Gammaproteobacteria;o__Enterobacterales;f__Succinivibrionaceae;g__Succinivibrio;s__
DavidLA_2015__LD-Run2-20__bin_12	d__Bacteria;p__Bacteroidota;c__Bacteroidia;o__Bacteroidales;f__Bacteroidaceae;g__Prevotella;s__Prevotella sp900547085
DavidLA_2015__LD-Run2-20__bin_5	d__Bacteria;p__Firmicutes_A;c__Clostridia;o__Tissierellales;f__Peptoniphilaceae;g__Fenollaria;s__Fenollaria timonensis
DavidLA_2015__LD-Run2-27__bin_4	d__Bacteria;p__Bacteroidota;c__Bacteroidia;o__Bacteroidales;f__Porphyromonadaceae;g__Porphyromonas_A;s__Porphyromonas_A bennonis
DavidLA_2015__LD-Run2-28__bin_3	d__Bacteria;p__Firmicutes_A;c__Clostridia;o__Tissierellales;f__Peptoniphilaceae;g__Fenollaria;s__Fenollaria sp900539225
FengQ_2015__SID31004__bin_10	d__Bacteria;p__Bacteroidota;c__Bacteroidia;o__Bacteroidales;f__Bacteroidaceae;g__Phocaeicola;s__Phocaeicola plebeius_A
FengQ_2015__SID31004__bin_30	d__Bacteria;p__Firmicutes;c__Bacilli;o__Lactobacillales;f__Streptococcaceae;g__Streptococcus;s__Streptococcus parasanguinis
FengQ_2015__SID31009__bin_45	d__Bacteria;p__Firmicutes_A;c__Clostridia;o__Lachnospirales;f__CAG-274;g__Gallispira;s__Gallispira sp900551755
FengQ_2015__SID31009__bin_58	d__Bacteria;p__Actinobacteriota;c__Coriobacteriia;o__Coriobacteriales;f__Coriobacteriaceae;g__Collinsella;s__Collinsella sp900759335
FengQ_2015__SID31009__bin_7	d__Bacteria;p__Firmicutes_A;c__Clostridia;o__TANB77;f__CAG-508;g__CAG-269;s__CAG-269 sp900554565
FengQ_2015__SID31021__bin_36	d__Bacteria;p__Actinobacteriota;c__Coriobacteriia;o__Coriobacteriales;f__Eggerthellaceae;g__Gordonibacter;s__Gordonibacter urolithinfaciens
FengQ_2015__SID31030__bin_13	d__Bacteria;p__Firmicutes;c__Bacilli;o__Lactobacillales;f__Streptococcaceae;g__Streptococcus;s__Streptococcus gordonii
FengQ_2015__SID31112__bin_10	d__Bacteria;p__Firmicutes_A;c__Clostridia;o__Lachnospirales;f__Lachnospiraceae;g__UBA4285;s__UBA4285 sp900545225
FengQ_2015__SID31112__bin_2	d__Bacteria;p__Firmicutes_A;c__Clostridia;o__Peptostreptococcales;f__Peptostreptococcaceae;g__GCA-900066495;s__GCA-900066495 sp902362365
FengQ_2015__SID31129__bin_39	d__Bacteria;p__Actinobacteriota;c__Coriobacteriia;o__Coriobacteriales;f__Eggerthellaceae;g__Slackia_A;s__Slackia_A piriformis
FengQ_2015__SID31160__bin_23	d__Bacteria;p__Firmicutes_A;c__Clostridia;o__Lachnospirales;f__Lachnospiraceae;g__Blautia_A;s__Blautia_A sp900551715
FengQ_2015__SID31160__bin_41	d__Bacteria;p__Actinobacteriota;c__Coriobacteriia;o__Coriobacteriales;f__Eggerthellaceae;g__CAG-1427;s__CAG-1427 sp900546175
FengQ_2015__SID31223__bin_13	d__Bacteria;p__Firmicutes_A;c__Clostridia;o__Peptostreptococcales;f__Anaerovoracaceae;g__UMGS973;s__UMGS973 sp900547295
FengQ_2015__SID31223__bin_37	d__Bacteria;p__Firmicutes_A;c__Clostridia;o__Oscillospirales;f__Oscillospiraceae;g__Limivicinus;s__Limivicinus sp900549865
FengQ_2015__SID31223__bin_46	d__Bacteria;p__Firmicutes_C;c__Negativicutes;o__Acidaminococcales;f__Acidaminococcaceae;g__Phascolarctobacterium_A;s__Phascolarctobacterium_A succinatutens_A
FengQ_2015__SID31267__bin_75	d__Bacteria;p__Actinobacteriota;c__Coriobacteriia;o__Coriobacteriales;f__Eggerthellaceae;g__Ellagibacter;s__Ellagibacter isourolithinifaciens
FengQ_2015__SID31275__bin_27	d__Bacteria;p__Firmicutes_A;c__Clostridia;o__Lachnospirales;f__Lachnospiraceae;g__Enterocloster;s__Enterocloster sp000155435
FengQ_2015__SID31275__bin_64	d__Bacteria;p__Firmicutes_A;c__Clostridia;o__Lachnospirales;f__Lachnospiraceae;g__CAG-56;s__CAG-56 sp900539525
FengQ_2015__SID31300__bin_25	d__Bacteria;p__Actinobacteriota;c__Coriobacteriia;o__Coriobacteriales;f__QAMH01;g__QAMH01;s__QAMH01 sp003149935
FengQ_2015__SID31300__bin_49	d__Bacteria;p__Firmicutes_A;c__Clostridia;o__TANB77;f__CAG-508;g__UMGS1994;s__
FengQ_2015__SID31333__bin_64	d__Bacteria;p__Actinobacteriota;c__Coriobacteriia;o__Coriobacteriales;f__Coriobacteriaceae;g__Collinsella;s__
FengQ_2015__SID31360__bin_3	d__Bacteria;p__Firmicutes_A;c__Clostridia;o__Peptostreptococcales;f__Anaerovoracaceae;g__VUNA01;s__VUNA01 sp002299625
FengQ_2015__SID31367__bin_8	d__Bacteria;p__Actinobacteriota;c__Coriobacteriia;o__Coriobacteriales;f__Coriobacteriaceae;g__Collinsella;s__Collinsella aerofaciens_G
FengQ_2015__SID31379__bin_51	d__Bacteria;p__Firmicutes;c__Bacilli;o__Lactobacillales;f__Streptococcaceae;g__Streptococcus;s__
FengQ_2015__SID31416__bin_22	d__Bacteria;p__Actinobacteriota;c__Coriobacteriia;o__Coriobacteriales;f__Eggerthellaceae;g__CAG-1427;s__CAG-1427 sp900551155
FengQ_2015__SID31416__bin_25	d__Bacteria;p__Firmicutes_A;c__Clostridia;o__Lachnospirales;f__Lachnospiraceae;g__Blautia_A;s__Blautia_A sp900120195
FengQ_2015__SID31416__bin_26	d__Bacteria;p__Firmicutes_A;c__Clostridia;o__Lachnospirales;f__Lachnospiraceae;g__Choladousia;s__Choladousia sp902363135
FengQ_2015__SID31416__bin_29	d__Bacteria;p__Actinobacteriota;c__Actinomycetia;o__Actinomycetales;f__Bifidobacteriaceae;g__Bifidobacterium;s__Bifidobacterium pullorum
FengQ_2015__SID31416__bin_3	d__Bacteria;p__Firmicutes;c__Bacilli;o__Erysipelotrichales;f__Erysipelotrichaceae;g__Longicatena;s__Longicatena caecimuris
FengQ_2015__SID31416__bin_30	d__Bacteria;p__Firmicutes_A;c__Clostridia;o__Lachnospirales;f__Lachnospiraceae;g__Fusicatenibacter;s__Fusicatenibacter sp900543115
FengQ_2015__SID31416__bin_35	d__Bacteria;p__Firmicutes_A;c__Clostridia;o__Oscillospirales;f__Acutalibacteraceae;g__Scatavimonas;s__Scatavimonas sp900540275
FengQ_2015__SID31416__bin_41	d__Bacteria;p__Firmicutes_A;c__Clostridia;o__Lachnospirales;f__Lachnospiraceae;g__Limivivens;s__Limivivens sp900066135
FengQ_2015__SID31424__bin_50	d__Bacteria;p__Actinobacteriota;c__Coriobacteriia;o__Coriobacteriales;f__UMGS124;g__UMGS124;s__UMGS124 sp900555105
FengQ_2015__SID31428__bin_27	d__Bacteria;p__Firmicutes_A;c__Clostridia;o__TANB77;f__CAG-508;g__;s__
FengQ_2015__SID31450__bin_33	d__Bacteria;p__Firmicutes_A;c__Clostridia;o__Lachnospirales;f__Lachnospiraceae;g__Copromonas;s__Copromonas sp900066055
FengQ_2015__SID31455__bin_4	d__Bacteria;p__Firmicutes_A;c__Clostridia;o__Peptostreptococcales;f__Anaerovoracaceae;g__BX12;s__BX12 sp014333425
FengQ_2015__SID31477__bin_10	d__Bacteria;p__Actinobacteriota;c__Coriobacteriia;o__Coriobacteriales;f__Atopobiaceae;g__Parolsenella;s__
FengQ_2015__SID31477__bin_59	d__Bacteria;p__Firmicutes_A;c__Clostridia;o__Christensenellales;f__CAG-74;g__Fimadaptatus;s__Fimadaptatus sp900553645
FengQ_2015__SID31477__bin_63	d__Bacteria;p__Firmicutes_B;c__Peptococcia;o__Peptococcales;f__Peptococcaceae;g__UMGS1590;s__UMGS1590 sp900759105
FengQ_2015__SID31489__bin_4	d__Bacteria;p__Firmicutes_A;c__Clostridia;o__Christensenellales;f__Christensenellaceae;g__Scybalosoma;s__Scybalosoma faecavium
FengQ_2015__SID31501__bin_14	d__Bacteria;p__Firmicutes_A;c__Clostridia;o__Lachnospirales;f__Lachnospiraceae;g__Copromonas;s__Copromonas sp900541255
FengQ_2015__SID31519__bin_32	d__Bacteria;p__Firmicutes;c__Bacilli;o__RF39;f__UBA660;g__Onthousia;s__Onthousia sp900758495
FengQ_2015__SID31549__bin_69	d__Bacteria;p__Actinobacteriota;c__Coriobacteriia;o__Coriobacteriales;f__Eggerthellaceae;g__Adlercreutzia;s__Adlercreutzia equolifaciens
FengQ_2015__SID31685__bin_35	d__Bacteria;p__Firmicutes_A;c__Clostridia;o__Oscillospirales;f__UMGS1783;g__UMGS1783;s__UMGS1783 sp900555065
FengQ_2015__SID31685__bin_9	d__Bacteria;p__Firmicutes;c__Bacilli;o__RF39;f__UBA660;g__Faecenecus;s__Faecenecus gallistercoris
FengQ_2015__SID31700__bin_66	d__Bacteria;p__Actinobacteriota;c__Coriobacteriia;o__Coriobacteriales;f__Eggerthellaceae;g__CAG-1427;s__CAG-1427 sp000431675
FengQ_2015__SID31700__bin_73	d__Bacteria;p__Firmicutes_A;c__Clostridia;o__Oscillospirales;f__Ruminococcaceae;g__Ruminococcus_D;s__Ruminococcus_D sp900539095
FengQ_2015__SID31714__bin_43	d__Bacteria;p__Actinobacteriota;c__Coriobacteriia;o__Coriobacteriales;f__Coriobacteriaceae;g__Collinsella;s__Collinsella sp900556415
FengQ_2015__SID31749__bin_19	d__Bacteria;p__Firmicutes_A;c__Clostridia;o__Oscillospirales;f__Oscillospiraceae;g__Onthomonas;s__Onthomonas sp900758315
FengQ_2015__SID31749__bin_28	d__Bacteria;p__Actinobacteriota;c__Coriobacteriia;o__Coriobacteriales;f__Atopobiaceae;g__Parolsenella;s__Parolsenella catena
FengQ_2015__SID31749__bin_88	d__Bacteria;p__Firmicutes_A;c__Clostridia;o__Oscillospirales;f__Ruminococcaceae;g__Gemmiger;s__Gemmiger stercoripullorum
FengQ_2015__SID31750__bin_1	d__Bacteria;p__Actinobacteriota;c__Actinomycetia;o__Propionibacteriales;f__Propionibacteriaceae;g__Propionibacterium;s__Propionibacterium freudenreichii
FengQ_2015__SID31750__bin_26	d__Bacteria;p__Actinobacteriota;c__Coriobacteriia;o__Coriobacteriales;f__Coriobacteriaceae;g__Collinsella;s__
FengQ_2015__SID31750__bin_36	d__Bacteria;p__Firmicutes_A;c__Clostridia;o__Oscillospirales;f__Acutalibacteraceae;g__UMGS1491;s__UMGS1491 sp900554775
FengQ_2015__SID31750__bin_59	d__Bacteria;p__Firmicutes_A;c__Clostridia;o__Oscillospirales;f__Oscillospiraceae;g__Evtepia;s__Evtepia gabavorous
FengQ_2015__SID31766__bin_17	d__Bacteria;p__Actinobacteriota;c__Coriobacteriia;o__Coriobacteriales;f__Eggerthellaceae;g__Eggerthella;s__Eggerthella sinensis
FengQ_2015__SID31865__bin_33	d__Bacteria;p__Firmicutes_A;c__Clostridia;o__Lachnospirales;f__Lachnospiraceae;g__Blautia_A;s__Blautia_A sp003474435
FengQ_2015__SID31866__bin_46	d__Bacteria;p__Firmicutes_A;c__Clostridia;o__Oscillospirales;f__Oscillospiraceae;g__Scatomorpha;s__Scatomorpha sp900546485
FengQ_2015__SID31866__bin_65	d__Bacteria;p__Firmicutes_A;c__Clostridia;o__Oscillospirales;f__Oscillospiraceae;g__Limivicinus;s__Limivicinus sp002320035
FengQ_2015__SID31870__bin_16	d__Bacteria;p__Firmicutes;c__Bacilli;o__Lactobacillales;f__Enterococcaceae;g__Enterococcus_C;s__Enterococcus_C dispar
FengQ_2015__SID31874__bin_3	d__Bacteria;p__Actinobacteriota;c__Coriobacteriia;o__Coriobacteriales;f__Coriobacteriaceae;g__Collinsella;s__Collinsella sp900540985
FengQ_2015__SID31876__bin_25	d__Bacteria;p__Bacteroidota;c__Bacteroidia;o__Bacteroidales;f__Porphyromonadaceae;g__Porphyromonas;s__Porphyromonas uenonis_A
FengQ_2015__SID31877__bin_21	d__Bacteria;p__Firmicutes_A;c__Clostridia;o__Lachnospirales;f__Lachnospiraceae;g__Mediterraneibacter;s__Mediterraneibacter sp900553885
FengQ_2015__SID31878__bin_65	d__Bacteria;p__Actinobacteriota;c__Coriobacteriia;o__Coriobacteriales;f__Coriobacteriaceae;g__Collinsella;s__Collinsella sp900543845
FengQ_2015__SID31878__bin_68	d__Bacteria;p__Bacteroidota;c__Bacteroidia;o__Bacteroidales;f__Porphyromonadaceae;g__Porphyromonas;s__Porphyromonas sp900548415
FengQ_2015__SID31879__bin_28	d__Bacteria;p__Firmicutes_A;c__Clostridia;o__Oscillospirales;f__Acutalibacteraceae;g__Acutalibacter;s__Acutalibacter sp900759575
FengQ_2015__SID31879__bin_52	d__Bacteria;p__Actinobacteriota;c__Coriobacteriia;o__Coriobacteriales;f__Atopobiaceae;g__Parolsenella;s__Parolsenella sp900544655
FengQ_2015__SID31879__bin_6	d__Bacteria;p__Actinobacteriota;c__Coriobacteriia;o__Coriobacteriales;f__Eggerthellaceae;g__CAG-1427;s__CAG-1427 sp000434775
FengQ_2015__SID530028__bin_25	d__Bacteria;p__Firmicutes_A;c__Clostridia;o__Oscillospirales;f__Oscillospiraceae;g__F23-B02;s__F23-B02 sp004557075
FengQ_2015__SID530041__bin_3	d__Bacteria;p__Firmicutes_B;c__Dehalobacteriia;o__UBA4068;f__UBA4068;g__HGM13862;s__
FengQ_2015__SID530041__bin_41	d__Bacteria;p__Firmicutes_A;c__Clostridia;o__TANB77;f__CAG-508;g__Merdicola;s__Merdicola sp900759015
FengQ_2015__SID530041__bin_54	d__Bacteria;p__Firmicutes_A;c__Clostridia;o__Christensenellales;f__CAG-74;g__Firm-10;s__Firm-10 sp004552515
FengQ_2015__SID530041__bin_58	d__Bacteria;p__Firmicutes_A;c__Clostridia;o__Christensenellales;f__CAG-74;g__RUG11247;s__RUG11247 sp902767315
FengQ_2015__SID530054__bin_43	d__Bacteria;p__Firmicutes_A;c__Clostridia;o__Lachnospirales;f__Lachnospiraceae;g__CAG-56;s__
FengQ_2015__SID530055__bin_31	d__Bacteria;p__Firmicutes_A;c__Clostridia;o__Monoglobales;f__Monoglobaceae;g__UMGS1820;s__UMGS1820 sp900555375
FengQ_2015__SID530119__bin_42	d__Bacteria;p__Firmicutes_A;c__Clostridia;o__Monoglobales;f__Monoglobaceae;g__UMGS1326;s__UMGS1326 sp900550775
FengQ_2015__SID530119__bin_57	d__Bacteria;p__Firmicutes;c__Bacilli;o__Lactobacillales;f__Lactobacillaceae;g__Limosilactobacillus;s__Limosilactobacillus reuteri
FengQ_2015__SID530163__bin_3	d__Bacteria;p__Firmicutes;c__Bacilli;o__Lactobacillales;f__Lactobacillaceae;g__Lactiplantibacillus;s__Lactiplantibacillus plantarum
FengQ_2015__SID530163__bin_4	d__Bacteria;p__Firmicutes;c__Bacilli;o__Lactobacillales;f__Lactobacillaceae;g__Limosilactobacillus;s__Limosilactobacillus oris
FengQ_2015__SID530167__bin_11	d__Bacteria;p__Actinobacteriota;c__Coriobacteriia;o__Coriobacteriales;f__Coriobacteriaceae;g__Collinsella;s__Collinsella sp900758845
FengQ_2015__SID530172__bin_44	d__Bacteria;p__Firmicutes_A;c__Clostridia;o__Lachnospirales;f__Lachnospiraceae;g__Eubacterium_G;s__Eubacterium_G sp000435815
FengQ_2015__SID530177__bin_19	d__Bacteria;p__Firmicutes_A;c__Clostridia;o__Oscillospirales;f__Oscillospiraceae;g__Evtepia;s__Evtepia sp004556345
FengQ_2015__SID530177__bin_54	d__Bacteria;p__Actinobacteriota;c__Coriobacteriia;o__Coriobacteriales;f__Eggerthellaceae;g__Slackia_A;s__Slackia_A piriformis
FengQ_2015__SID530227__bin_30	d__Bacteria;p__Firmicutes_A;c__Clostridia;o__Oscillospirales;f__Oscillospiraceae;g__CAG-170;s__CAG-170 sp002404795
FengQ_2015__SID530251__bin_24	d__Bacteria;p__Firmicutes_A;c__Clostridia;o__Lachnospirales;f__Lachnospiraceae;g__Schaedlerella;s__Schaedlerella glycyrrhizinilytica_A
FengQ_2015__SID530251__bin_28	d__Bacteria;p__Actinobacteriota;c__Coriobacteriia;o__Coriobacteriales;f__Eggerthellaceae;g__Eggerthella;s__Eggerthella lenta
FengQ_2015__SID530251__bin_9	d__Bacteria;p__Firmicutes_A;c__Clostridia;o__Lachnospirales;f__Lachnospiraceae;g__Blautia_A;s__Blautia_A sp900547615
FengQ_2015__SID530258__bin_52	d__Bacteria;p__Firmicutes_A;c__Clostridia;o__Oscillospirales;f__Oscillospiraceae;g__HGM13006;s__HGM13006 sp900757695
FengQ_2015__SID530258__bin_9	d__Bacteria;p__Firmicutes;c__Bacilli;o__Lactobacillales;f__Streptococcaceae;g__Streptococcus;s__Streptococcus salivarius
FengQ_2015__SID530295__bin_39	d__Bacteria;p__Firmicutes_A;c__Clostridia;o__Christensenellales;f__CAG-138;g__PeH17;s__PeH17 sp900542285
FengQ_2015__SID530295__bin_49	d__Bacteria;p__Firmicutes_A;c__Clostridia;o__Christensenellales;f__CAG-74;g__SFHK01;s__SFHK01 sp004556395
FengQ_2015__SID530295__bin_51	d__Bacteria;p__Firmicutes_A;c__Clostridia;o__Peptostreptococcales;f__Anaerovoracaceae;g__CAG-238;s__
FengQ_2015__SID530295__bin_55	d__Bacteria;p__Firmicutes_A;c__Clostridia;o__Oscillospirales;f__Oscillospiraceae;g__Faecousia;s__Faecousia sp900551495
FengQ_2015__SID530295__bin_60	d__Bacteria;p__Firmicutes_A;c__Clostridia;o__Christensenellales;f__CAG-74;g__SFMI01;s__SFMI01 sp004556155
FengQ_2015__SID530295__bin_68	d__Bacteria;p__Firmicutes_A;c__Clostridia;o__Oscillospirales;f__Ruminococcaceae;g__Fimivivens;s__Fimivivens sp900113995
FengQ_2015__SID530295__bin_71	d__Bacteria;p__Firmicutes_A;c__Clostridia;o__Peptostreptococcales;f__Anaerovoracaceae;g__Fimisoma;s__Fimisoma sp002320005
FengQ_2015__SID530295__bin_72	d__Bacteria;p__Firmicutes_A;c__Clostridia;o__Oscillospirales;f__Acutalibacteraceae;g__CAG-488;s__CAG-488 sp900539465
FengQ_2015__SID530295__bin_84	d__Bacteria;p__Firmicutes_A;c__Clostridia;o__TANB77;f__CAG-508;g__CAG-245;s__CAG-245 sp900758165
FengQ_2015__SID530295__bin_93	d__Bacteria;p__Firmicutes_A;c__Clostridia;o__Oscillospirales;f__Oscillospiraceae;g__F23-B02;s__
FengQ_2015__SID530295__bin_95	d__Bacteria;p__Firmicutes_A;c__Clostridia;o__Oscillospirales;f__Oscillospiraceae;g__UBA738;s__UBA738 sp004557735
FengQ_2015__SID530297__bin_25	d__Bacteria;p__Firmicutes_A;c__Clostridia;o__Oscillospirales;f__Oscillospiraceae;g__HGM13006;s__HGM13006 sp900756575
FengQ_2015__SID530315__bin_33	d__Bacteria;p__Actinobacteriota;c__Coriobacteriia;o__Coriobacteriales;f__QAMH01;g__CACZQA01;s__CACZQA01 sp900758075
FengQ_2015__SID530348__bin_18	d__Bacteria;p__Firmicutes_A;c__Clostridia;o__Peptostreptococcales;f__Peptostreptococcaceae;g__Peptacetobacter;s__Peptacetobacter sp900550335
FengQ_2015__SID530373__bin_31	d__Bacteria;p__Firmicutes_A;c__Clostridia;o__Oscillospirales;f__Oscillospiraceae;g__Scatomorpha;s__Scatomorpha sp900545405
FengQ_2015__SID530373__bin_46	d__Bacteria;p__Fusobacteriota;c__Fusobacteriia;o__Fusobacteriales;f__Fusobacteriaceae;g__Fusobacterium;s__Fusobacterium sp000235465
FengQ_2015__SID530373__bin_53	d__Bacteria;p__Actinobacteriota;c__Coriobacteriia;o__Coriobacteriales;f__Eggerthellaceae;g__CAG-1427;s__
FengQ_2015__SID530373__bin_59	d__Bacteria;p__Actinobacteriota;c__Coriobacteriia;o__Coriobacteriales;f__Eggerthellaceae;g__Rubneribacter;s__Rubneribacter badeniensis
FengQ_2015__SID530373__bin_78	d__Bacteria;p__Firmicutes_A;c__Clostridia;o__Tissierellales;f__Peptoniphilaceae;g__Parvimonas;s__
FengQ_2015__SID530403__bin_29	d__Bacteria;p__Firmicutes_A;c__Clostridia;o__Peptostreptococcales;f__Peptostreptococcaceae;g__Intestinibacter;s__Intestinibacter sp900540355
FengQ_2015__SID530444__bin_55	d__Bacteria;p__Actinobacteriota;c__Coriobacteriia;o__Coriobacteriales;f__Coriobacteriaceae;g__Collinsella;s__Collinsella bouchesdurhonensis
FengQ_2015__SID530450__bin_40	d__Bacteria;p__Firmicutes_A;c__Clostridia;o__Christensenellales;f__CAG-74;g__Egerieenecus;s__Egerieenecus merdigallinarum
FengQ_2015__SID530450__bin_53	d__Bacteria;p__Firmicutes_A;c__Clostridia;o__Oscillospirales;f__Oscillospiraceae;g__Evtepia;s__Evtepia sp900758955
FengQ_2015__SID530450__bin_56	d__Bacteria;p__Firmicutes;c__Bacilli;o__RF39;f__UBA660;g__Caccenecus;s__Caccenecus sp900758895
FengQ_2015__SID530451__bin_4	d__Bacteria;p__Bacteroidota;c__Bacteroidia;o__Bacteroidales;f__Bacteroidaceae;g__Prevotella;s__Prevotella sp900557405
FengQ_2015__SID530451__bin_8	d__Bacteria;p__Firmicutes;c__Bacilli;o__Lactobacillales;f__Lactobacillaceae;g__Ligilactobacillus;s__Ligilactobacillus animalis
FengQ_2015__SID530558__bin_71	d__Bacteria;p__Verrucomicrobiota;c__Verrucomicrobiae;o__Verrucomicrobiales;f__Akkermansiaceae;g__Akkermansia;s__Akkermansia muciniphila_B
FengQ_2015__SID530743__bin_20	d__Bacteria;p__Bacteroidota;c__Bacteroidia;o__Bacteroidales;f__Muribaculaceae;g__CAG-873;s__
FengQ_2015__SID530743__bin_21	d__Bacteria;p__Bacteroidota;c__Bacteroidia;o__Bacteroidales;f__Bacteroidaceae;g__Prevotella;s__Prevotella copri_A
FengQ_2015__SID530743__bin_31	d__Bacteria;p__Firmicutes_A;c__Clostridia;o__Lachnospirales;f__Lachnospiraceae;g__Blautia_A;s__
FengQ_2015__SID530890__bin_31	d__Bacteria;p__Firmicutes_A;c__Clostridia;o__Lachnospirales;f__Lachnospiraceae;g__Mediterraneibacter;s__
FengQ_2015__SID530890__bin_59	d__Bacteria;p__Firmicutes_A;c__Clostridia;o__Oscillospirales;f__Oscillospiraceae;g__Limivicinus;s__Limivicinus sp900754515
FengQ_2015__SID530890__bin_84	d__Bacteria;p__Actinobacteriota;c__Coriobacteriia;o__Coriobacteriales;f__Coriobacteriaceae;g__Collinsella;s__Collinsella aerofaciens_J
FengQ_2015__SID531128__bin_19	d__Bacteria;p__Firmicutes_A;c__Clostridia;o__Lachnospirales;f__Lachnospiraceae;g__UBA2882;s__UBA2882 sp900542015
FengQ_2015__SID531128__bin_44	d__Bacteria;p__Firmicutes_A;c__Clostridia;o__Oscillospirales;f__Acutalibacteraceae;g__UBA737;s__UBA737 sp900549055
FengQ_2015__SID531128__bin_47	d__Bacteria;p__Firmicutes_A;c__Clostridia;o__Oscillospirales;f__Ruminococcaceae;g__HGM13222;s__
FengQ_2015__SID531155__bin_23	d__Bacteria;p__Proteobacteria;c__Gammaproteobacteria;o__Enterobacterales;f__Enterobacteriaceae;g__Klebsiella;s__Klebsiella oxytoca
FengQ_2015__SID531155__bin_60	d__Bacteria;p__Firmicutes;c__Bacilli;o__Haloplasmatales_A;f__Turicibacteraceae;g__Turicibacter;s__Turicibacter sanguinis
FengQ_2015__SID531277__bin_26	d__Bacteria;p__Firmicutes_C;c__Negativicutes;o__Veillonellales;f__Dialisteraceae;g__Dialister;s__Dialister sp900759415
FengQ_2015__SID531281__bin_23	d__Bacteria;p__Firmicutes;c__Bacilli;o__Erysipelotrichales;f__Erysipelotrichaceae;g__Clostridium_AQ;s__Clostridium_AQ sp900552125
FengQ_2015__SID531333__bin_2	d__Bacteria;p__Firmicutes_C;c__Negativicutes;o__Acidaminococcales;f__Acidaminococcaceae;g__Succiniclasticum;s__Succiniclasticum sp900544275
FengQ_2015__SID531352__bin_19	d__Bacteria;p__Firmicutes_A;c__Clostridia;o__Lachnospirales;f__Lachnospiraceae;g__UMGS1370;s__UMGS1370 sp900542035
FengQ_2015__SID531361__bin_38	d__Bacteria;p__Firmicutes_C;c__Negativicutes;o__Veillonellales;f__Dialisteraceae;g__Dialister;s__Dialister sp900543165
FengQ_2015__SID531382__bin_38	d__Bacteria;p__Bacteroidota;c__Bacteroidia;o__Bacteroidales;f__Bacteroidaceae;g__Prevotella;s__Prevotella sp900553465
FengQ_2015__SID531416__bin_49	d__Bacteria;p__Firmicutes_A;c__Clostridia;o__Oscillospirales;f__Oscillospiraceae;g__Scatomorpha;s__Scatomorpha sp900759385
FengQ_2015__SID531416__bin_79	d__Bacteria;p__Actinobacteriota;c__Coriobacteriia;o__Coriobacteriales;f__Eggerthellaceae;g__Adlercreutzia;s__Adlercreutzia celatus_A
FengQ_2015__SID531469__bin_15	d__Bacteria;p__Proteobacteria;c__Gammaproteobacteria;o__Enterobacterales;f__Pasteurellaceae;g__Haemophilus_D;s__Haemophilus_D parainfluenzae
FengQ_2015__SID531663__bin_24	d__Bacteria;p__Actinobacteriota;c__Coriobacteriia;o__Coriobacteriales;f__Coriobacteriaceae;g__Collinsella;s__Collinsella provencensis
FengQ_2015__SID531766__bin_2	d__Bacteria;p__Firmicutes_A;c__Clostridia;o__Lachnospirales;f__Lachnospiraceae;g__Merdisoma;s__Merdisoma sp900553635
FengQ_2015__SID531775__bin_38	d__Bacteria;p__Firmicutes_A;c__Clostridia;o__Lachnospirales;f__Lachnospiraceae;g__Enterocloster;s__Enterocloster sp900759225
FengQ_2015__SID531775__bin_60	d__Bacteria;p__Firmicutes_A;c__Clostridia;o__Lachnospirales;f__Lachnospiraceae;g__Lachnoclostridium_A;s__Lachnoclostridium_A sp002160755
FengQ_2015__SID531775__bin_61	d__Bacteria;p__Firmicutes_A;c__Clostridia;o__Lachnospirales;f__Lachnospiraceae;g__Scybalocola;s__Scybalocola sp900557175
FengQ_2015__SID532749__bin_2	d__Bacteria;p__Actinobacteriota;c__Coriobacteriia;o__Coriobacteriales;f__Coriobacteriaceae;g__Collinsella;s__Collinsella sp900545665
FengQ_2015__SID532779__bin_30	d__Bacteria;p__Bacteroidota;c__Bacteroidia;o__Bacteroidales;f__Muribaculaceae;g__Paramuribaculum;s__Paramuribaculum sp001689535
FengQ_2015__SID532779__bin_39	d__Bacteria;p__Firmicutes_A;c__Clostridia;o__Lachnospirales;f__Lachnospiraceae;g__Butyribacter;s__Butyribacter sp900759665
FengQ_2015__SID532779__bin_42	d__Bacteria;p__Bacteroidota;c__Bacteroidia;o__Bacteroidales;f__Muribaculaceae;g__Muribaculum;s__Muribaculum sp001701195
FengQ_2015__SID532779__bin_88	d__Bacteria;p__Firmicutes_A;c__Clostridia;o__Oscillospirales;f__Ruminococcaceae;g__Faecalibacterium;s__Faecalibacterium prausnitzii_F
FengQ_2015__SID532796__bin_10	d__Bacteria;p__Bacteroidota;c__Bacteroidia;o__Bacteroidales;f__Rikenellaceae;g__Tidjanibacter;s__Tidjanibacter inops_A
FengQ_2015__SID532826__bin_11	d__Bacteria;p__Firmicutes;c__Bacilli;o__Erysipelotrichales;f__Coprobacillaceae;g__Massiliomicrobiota;s__Massiliomicrobiota sp002160865
FengQ_2015__SID532826__bin_17	d__Bacteria;p__Firmicutes;c__Bacilli;o__Haloplasmatales_A;f__Turicibacteraceae;g__Turicibacter;s__Turicibacter sp001543345
FerrettiP_2018__CA_C10002IS2024SA_t2M15__bin_4	d__Bacteria;p__Firmicutes;c__Bacilli;o__Lactobacillales;f__Streptococcaceae;g__Streptococcus;s__
FerrettiP_2018__CA_C10002IS2026FE_t3M15__bin_2	d__Bacteria;p__Actinobacteriota;c__Actinomycetia;o__Actinomycetales;f__Micrococcaceae;g__Rothia;s__Rothia sp902373285
FerrettiP_2018__CA_C10002MS2015SA_t0M15__bin_14	d__Bacteria;p__Patescibacteria;c__Saccharimonadia;o__Saccharimonadales;f__Nanosynbacteraceae;g__Nanosynbacter;s__
FerrettiP_2018__CA_C10002MS2015SA_t0M15__bin_26	d__Bacteria;p__Patescibacteria;c__Saccharimonadia;o__Saccharimonadales;f__Nanogingivalaceae;g__Nanogingivalis;s__Nanogingivalis sp015257795
FerrettiP_2018__CA_C10002MS2016FE_t0M15__bin_38	d__Bacteria;p__Firmicutes_C;c__Negativicutes;o__Acidaminococcales;f__Acidaminococcaceae;g__Succiniclasticum;s__Succiniclasticum sp900316935
FerrettiP_2018__CA_C10003IS2040FE_t3M15__bin_2	d__Bacteria;p__Firmicutes_A;c__Clostridia;o__Clostridiales;f__Clostridiaceae;g__Clostridium;s__Clostridium paraputrificum
FerrettiP_2018__CA_C10003IS2040FE_t3M15__bin_3	d__Bacteria;p__Firmicutes_A;c__Clostridia;o__Lachnospirales;f__Lachnospiraceae;g__Enterocloster;s__Enterocloster bolteae
FerrettiP_2018__CA_C10003IS2042FE_t4M15__bin_1	d__Bacteria;p__Proteobacteria;c__Gammaproteobacteria;o__Pseudomonadales;f__Moraxellaceae;g__Acinetobacter;s__Acinetobacter johnsonii
FerrettiP_2018__CA_C10005IS2066FE_t1M15__bin_12	d__Bacteria;p__Proteobacteria;c__Alphaproteobacteria;o__Caulobacterales;f__Caulobacteraceae;g__Caulobacter;s__Caulobacter sp903900155
FerrettiP_2018__CA_C10005IS2066FE_t1M15__bin_2	d__Bacteria;p__Proteobacteria;c__Alphaproteobacteria;o__Sphingomonadales;f__Sphingomonadaceae;g__Sphingomonas;s__Sphingomonas ginsenosidimutans
FerrettiP_2018__CA_C10005IS2066FE_t1M15__bin_6	d__Bacteria;p__Proteobacteria;c__Gammaproteobacteria;o__Burkholderiales;f__Burkholderiaceae;g__Acidovorax;s__Acidovorax sp000302535
FerrettiP_2018__CA_C10005IS2066FE_t1M15__bin_8	d__Bacteria;p__Proteobacteria;c__Gammaproteobacteria;o__Burkholderiales;f__Burkholderiaceae;g__Acidovorax;s__Acidovorax temperans
FerrettiP_2018__CA_C10005IS2066FE_t1M15__bin_9	d__Bacteria;p__Proteobacteria;c__Gammaproteobacteria;o__Xanthomonadales;f__Xanthomonadaceae;g__Stenotrophomonas;s__Stenotrophomonas bentonitica_A
FerrettiP_2018__CA_C10005IS2070SA_t2M15__bin_3	d__Bacteria;p__Firmicutes;c__Bacilli;o__Lactobacillales;f__Streptococcaceae;g__Streptococcus;s__
FerrettiP_2018__CA_C10006IS2087FE_t2M15__bin_5	d__Bacteria;p__Proteobacteria;c__Alphaproteobacteria;o__Rhizobiales;f__Beijerinckiaceae;g__Methylobacterium;s__Methylobacterium sp002778835
FerrettiP_2018__CA_C10006IS2088SA_t2M15__bin_3	d__Bacteria;p__Firmicutes;c__Bacilli;o__Lactobacillales;f__Streptococcaceae;g__Streptococcus;s__Streptococcus symci
FerrettiP_2018__CA_C10006IS2095FE_t4M15__bin_3	d__Bacteria;p__Proteobacteria;c__Gammaproteobacteria;o__Enterobacterales;f__Enterobacteriaceae;g__Atlantibacter;s__Atlantibacter hermannii
FerrettiP_2018__CA_C10006MS2079SA_t0M15__bin_15	d__Bacteria;p__Actinobacteriota;c__Coriobacteriia;o__Coriobacteriales;f__Atopobiaceae;g__Lancefieldella;s__Lancefieldella sp000564995
FerrettiP_2018__CA_C10006MS2079SA_t0M15__bin_6	d__Bacteria;p__Firmicutes_A;c__Clostridia;o__Lachnospirales;f__Lachnospiraceae;g__Oribacterium;s__Oribacterium sinus
FerrettiP_2018__CA_C10006MS2079SA_t0M15__bin_7	d__Bacteria;p__Bacteroidota;c__Bacteroidia;o__Bacteroidales;f__Bacteroidaceae;g__Prevotella;s__Prevotella nanceiensis
FerrettiP_2018__CA_C10007IS2113FE_t5M16__bin_1	d__Bacteria;p__Actinobacteriota;c__Coriobacteriia;o__Coriobacteriales;f__Atopobiaceae;g__Lancefieldella;s__Lancefieldella sp902373375
FerrettiP_2018__CA_C10007IS2114FE_t4M15__bin_4	d__Bacteria;p__Actinobacteriota;c__Actinomycetia;o__Propionibacteriales;f__Propionibacteriaceae;g__Cutibacterium;s__Cutibacterium avidum
FerrettiP_2018__CA_C10007MS2097SA_t0M15__bin_12	d__Bacteria;p__Actinobacteriota;c__Actinomycetia;o__Actinomycetales;f__Micrococcaceae;g__Rothia;s__Rothia sp001808955
FerrettiP_2018__CA_C10007MS2097SA_t0M15__bin_23	d__Bacteria;p__Proteobacteria;c__Gammaproteobacteria;o__Enterobacterales;f__Pasteurellaceae;g__Haemophilus_D;s__Haemophilus_D sp900756155
FerrettiP_2018__CA_C10007MS2099VA_t0M15__bin_2	d__Bacteria;p__Firmicutes;c__Bacilli;o__Lactobacillales;f__Lactobacillaceae;g__Lactobacillus;s__Lactobacillus gasseri
FerrettiP_2018__CA_C10008IS2120FE_t1M15__bin_2	d__Bacteria;p__Proteobacteria;c__Gammaproteobacteria;o__Enterobacterales;f__Enterobacteriaceae;g__Pantoea;s__Pantoea septica
FerrettiP_2018__CA_C10008IS2131FE_t5M16__bin_7	d__Bacteria;p__Firmicutes;c__Bacilli;o__Lactobacillales;f__Enterococcaceae;g__Enterococcus_A;s__Enterococcus_A avium
FerrettiP_2018__CA_C10009IS2141FE_t2M15__bin_6	d__Bacteria;p__Actinobacteriota;c__Actinomycetia;o__Mycobacteriales;f__Mycobacteriaceae;g__Corynebacterium;s__Corynebacterium sp902373425
FerrettiP_2018__CA_C10009IS2142SA_t2M15__bin_1	d__Bacteria;p__Firmicutes;c__Bacilli;o__Lactobacillales;f__Streptococcaceae;g__Streptococcus;s__Streptococcus mitis_AD
FerrettiP_2018__CA_C10009IS2142SA_t2M15__bin_5	d__Bacteria;p__Firmicutes;c__Bacilli;o__Lactobacillales;f__Streptococcaceae;g__Streptococcus;s__Streptococcus sp000314795
FerrettiP_2018__CA_C10009MS2134FE_t0M15__bin_1	d__Bacteria;p__Firmicutes_A;c__Clostridia;o__Oscillospirales;f__UBA644;g__UBA644;s__UBA644 sp002299265
FerrettiP_2018__CA_C10009MS2134FE_t0M15__bin_2	d__Bacteria;p__Firmicutes_A;c__Clostridia;o__Oscillospirales;f__Oscillospiraceae;g__Dysosmobacter;s__Dysosmobacter avistercoris
FerrettiP_2018__CA_C10015IS2250SA_t2M15__bin_1	d__Bacteria;p__Firmicutes;c__Bacilli;o__Lactobacillales;f__Streptococcaceae;g__Streptococcus;s__Streptococcus mitis_N
FerrettiP_2018__CA_C10019IS2318FE_t1M15__bin_54	d__Bacteria;p__Firmicutes_A;c__Clostridia;o__Christensenellales;f__Borkfalkiaceae;g__UMGS775;s__
FerrettiP_2018__CA_C10019IS2329FE_t4M15__bin_3	d__Bacteria;p__Proteobacteria;c__Gammaproteobacteria;o__Enterobacterales;f__Enterobacteriaceae;g__Citrobacter_B;s__Citrobacter_B koseri
FerrettiP_2018__CA_C10020IS2336FE_t1M15__bin_8	d__Bacteria;p__Firmicutes_A;c__Clostridia;o__Clostridiales;f__Clostridiaceae;g__Clostridium;s__Clostridium sp900766315
FerrettiP_2018__CA_C10020IS2343FE_t3M15__bin_7	d__Bacteria;p__Actinobacteriota;c__Coriobacteriia;o__Coriobacteriales;f__Atopobiaceae;g__Lancefieldella;s__Lancefieldella sp000564995
FerrettiP_2018__CA_C10020IS2347FE_t4M15__bin_11	d__Bacteria;p__Actinobacteriota;c__Actinomycetia;o__Actinomycetales;f__Actinomycetaceae;g__Pauljensenia;s__Pauljensenia sp902373435
FerrettiP_2018__CA_C10020IS2347FE_t4M15__bin_2	d__Bacteria;p__Proteobacteria;c__Gammaproteobacteria;o__Enterobacterales;f__Pasteurellaceae;g__Haemophilus_D;s__Haemophilus_D parainfluenzae_K
FerrettiP_2018__CA_C10020MS2332FE_t0M15__bin_8	d__Bacteria;p__Verrucomicrobiota;c__Verrucomicrobiae;o__Verrucomicrobiales;f__Akkermansiaceae;g__Akkermansia;s__Akkermansia sp004167605
FerrettiP_2018__CA_C10023IS2393FE_t2M15__bin_4	d__Bacteria;p__Bacteroidota;c__Bacteroidia;o__Bacteroidales;f__Tannerellaceae;g__Parabacteroides;s__Parabacteroides distasonis
FerrettiP_2018__CA_C10023IS2397FE_t3M15__bin_2	d__Bacteria;p__Firmicutes;c__Bacilli;o__Lactobacillales;f__Streptococcaceae;g__Streptococcus;s__Streptococcus sp902373455
FerrettiP_2018__CA_C10023MS2386FE_t0M15__bin_17	d__Bacteria;p__Bacteroidota;c__Bacteroidia;o__Bacteroidales;f__Muribaculaceae;g__CAG-485;s__CAG-485 sp900321585
FerrettiP_2018__CA_C10024IS2415FE_t3M15__bin_11	d__Bacteria;p__Firmicutes_A;c__Clostridia;o__Eubacteriales;f__Eubacteriaceae;g__Eubacterium;s__Eubacterium limosum
FerrettiP_2018__CA_C10024IS2415FE_t3M15__bin_18	d__Bacteria;p__Desulfobacterota_I;c__Desulfovibrionia;o__Desulfovibrionales;f__Desulfovibrionaceae;g__Bilophila;s__Bilophila sp902373525
FerrettiP_2018__CA_C10024IS2415FE_t3M15__bin_7	d__Bacteria;p__Actinobacteriota;c__Coriobacteriia;o__Coriobacteriales;f__Coriobacteriaceae;g__Enorma;s__Enorma massiliensis
FerrettiP_2018__CA_C10024MS2403SA_t0M15__bin_10	d__Bacteria;p__Patescibacteria;c__Saccharimonadia;o__Saccharimonadales;f__Nanosynbacteraceae;g__Nanosynbacter;s__Nanosynbacter sp007845355
FerrettiP_2018__CA_C10026MS2439SA_t0M15__bin_7	d__Bacteria;p__Firmicutes;c__Bacilli;o__Lactobacillales;f__Streptococcaceae;g__Streptococcus;s__Streptococcus infantis
FerrettiP_2018__CA_C10029IS2500SA_t2M15__bin_4	d__Bacteria;p__Firmicutes;c__Bacilli;o__Lactobacillales;f__Aerococcaceae;g__Granulicatella;s__Granulicatella elegans
FerrettiP_2018__CA_C10029IS2500SA_t2M15__bin_7	d__Bacteria;p__Firmicutes;c__Bacilli;o__Lactobacillales;f__Streptococcaceae;g__Streptococcus;s__Streptococcus mitis_Q
FerrettiP_2018__CA_C10029IS2503FE_t3M15__bin_8	d__Bacteria;p__Proteobacteria;c__Gammaproteobacteria;o__Enterobacterales;f__Enterobacteriaceae;g__Klebsiella;s__Klebsiella ornithinolytica
FerrettiP_2018__CA_C10029MS2491SA_t0M15__bin_22	d__Bacteria;p__Actinobacteriota;c__Actinomycetia;o__Actinomycetales;f__Actinomycetaceae;g__Pauljensenia;s__
FerrettiP_2018__CA_C10031IS2530FE_t1M15__bin_15	d__Bacteria;p__Actinobacteriota;c__Coriobacteriia;o__Coriobacteriales;f__Atopobiaceae;g__Fannyhessea;s__Fannyhessea vaginae
FerrettiP_2018__CA_C10031IS2530FE_t1M15__bin_20	d__Bacteria;p__Proteobacteria;c__Gammaproteobacteria;o__Pseudomonadales;f__Pseudomonadaceae;g__Pseudomonas_E;s__Pseudomonas_E fulva
FerrettiP_2018__CA_C10031IS2530FE_t1M15__bin_7	d__Bacteria;p__Firmicutes_A;c__Clostridia;o__Saccharofermentanales;f__Fastidiosipilaceae;g__KA00274;s__KA00274 sp902373515
FerrettiP_2018__CA_C10031IS2534SA_t2M15__bin_2	d__Bacteria;p__Firmicutes;c__Bacilli;o__Lactobacillales;f__Streptococcaceae;g__Streptococcus;s__Streptococcus sp000187745
FerrettiP_2018__CA_C10031IS2541FE_t4M15__bin_9	d__Bacteria;p__Actinobacteriota;c__Actinomycetia;o__Actinomycetales;f__Bifidobacteriaceae;g__Scardovia;s__Scardovia wiggsiae
FerrettiP_2018__CA_C10031MS2526FE_t0M15__bin_125	d__Bacteria;p__Firmicutes_A;c__Clostridia;o__Oscillospirales;f__Acutalibacteraceae;g__CAG-217;s__CAG-217 sp000436335
FerrettiP_2018__CA_C10031MS2526FE_t0M15__bin_33	d__Bacteria;p__Firmicutes_A;c__Clostridia;o__Christensenellales;f__CAG-138;g__SFEL01;s__SFEL01 sp004557245
FerrettiP_2018__CA_C10031MS2526FE_t0M15__bin_48	d__Bacteria;p__Firmicutes_B;c__Dehalobacteriia;o__UBA4068;f__UBA4068;g__HGM13862;s__HGM13862 sp900760825
FerrettiP_2018__CA_C10031MS2527VA_t0M15__bin_3	d__Bacteria;p__Fusobacteriota;c__Fusobacteriia;o__Fusobacteriales;f__Leptotrichiaceae;g__Sneathia;s__Sneathia sanguinegens
FerrettiP_2018__CA_C10031MS2528SK_t0M15__bin_2	d__Bacteria;p__Actinobacteriota;c__Actinomycetia;o__Actinomycetales;f__Bifidobacteriaceae;g__Bifidobacterium;s__Bifidobacterium swidsinskii
FerrettiP_2018__CA_C10032IS2559FE_t4M15__bin_1	d__Bacteria;p__Proteobacteria;c__Gammaproteobacteria;o__Enterobacterales;f__Enterobacteriaceae;g__Phytobacter;s__Phytobacter diazotrophicus
FerrettiP_2018__CA_C10032MS2544FE_t0M15__bin_43	d__Bacteria;p__Firmicutes_A;c__Clostridia;o__Oscillospirales;f__Oscillospiraceae;g__Pelethomonas;s__Pelethomonas sp902373635
FerrettiP_2018__CA_C10034IS2591FE_t3M15__bin_2	d__Bacteria;p__Firmicutes;c__Bacilli;o__Erysipelotrichales;f__Erysipelotrichaceae;g__Clostridium_AQ;s__Clostridium_AQ sp000165065
FerrettiP_2018__CA_C10034IS2595FE_t4M15__bin_10	d__Bacteria;p__Firmicutes_C;c__Negativicutes;o__Veillonellales;f__Negativicoccaceae;g__Negativicoccus;s__Negativicoccus succinicivorans
FerrettiP_2018__CA_C10034MS2579SA_t0M15__bin_22	d__Bacteria;p__Actinobacteriota;c__Actinomycetia;o__Actinomycetales;f__Micrococcaceae;g__Rothia;s__Rothia mucilaginosa
FerrettiP_2018__CA_C10035IS2602FE_t1M15__bin_4	d__Bacteria;p__Proteobacteria;c__Alphaproteobacteria;o__Rhizobiales;f__Xanthobacteraceae;g__Bradyrhizobium;s__Bradyrhizobium denitrificans
FerrettiP_2018__CA_C10035IS2609FE_t3M16__bin_1	d__Bacteria;p__Firmicutes;c__Bacilli;o__Lactobacillales;f__Streptococcaceae;g__Streptococcus;s__Streptococcus sp900766505
FerrettiP_2018__CA_C10035IS2913FE_t4M16__bin_3	d__Bacteria;p__Proteobacteria;c__Gammaproteobacteria;o__Enterobacterales;f__Enterobacteriaceae;g__Klebsiella;s__Klebsiella grimontii
FerrettiP_2018__CA_C10035MS2597SA_t0M15__bin_19	d__Bacteria;p__Actinobacteriota;c__Coriobacteriia;o__Coriobacteriales;f__Atopobiaceae;g__Lancefieldella;s__Lancefieldella sp000564995
FerrettiP_2018__CA_C10035MS2597SA_t0M15__bin_2	d__Bacteria;p__Bacteroidota;c__Bacteroidia;o__Bacteroidales;f__Bacteroidaceae;g__Prevotella;s__Prevotella sp000257925
FerrettiP_2018__CA_C10035MS2597SA_t0M15__bin_21	d__Bacteria;p__Patescibacteria;c__Saccharimonadia;o__Saccharimonadales;f__Nanosynbacteraceae;g__Nanosynbacter;s__
FerrettiP_2018__CA_C10035MS2597SA_t0M15__bin_3	d__Bacteria;p__Firmicutes_A;c__Clostridia;o__Lachnospirales;f__Lachnospiraceae;g__Lachnoanaerobaculum;s__Lachnoanaerobaculum orale
FerrettiP_2018__CA_C10039MS2670FE_t0M16__bin_3	d__Bacteria;p__Actinobacteriota;c__Coriobacteriia;o__Coriobacteriales;f__Coriobacteriaceae;g__Collinsella;s__Collinsella sp000763055
FerrettiP_2018__CA_C10042IS2731FE_t2M16__bin_1	d__Bacteria;p__Proteobacteria;c__Gammaproteobacteria;o__Enterobacterales;f__Enterobacteriaceae;g__Pantoea;s__Pantoea brenneri
FerrettiP_2018__CA_C10042IS2731FE_t2M16__bin_6	d__Bacteria;p__Firmicutes;c__Bacilli;o__Lactobacillales;f__Streptococcaceae;g__Streptococcus;s__Streptococcus pasteurianus
FerrettiP_2018__CA_C10042MS2723SA_t0M16__bin_11	d__Bacteria;p__Campylobacterota;c__Campylobacteria;o__Campylobacterales;f__Campylobacteraceae;g__Campylobacter_A;s__Campylobacter_A concisus_T
FerrettiP_2018__CA_C10049IS2861FE_t3M16__bin_6	d__Bacteria;p__Firmicutes_C;c__Negativicutes;o__Veillonellales;f__Veillonellaceae;g__F0422;s__F0422 sp003999875
FerrettiP_2018__CA_C10049IS2866FE_t4M16__bin_3	d__Bacteria;p__Firmicutes_C;c__Negativicutes;o__Veillonellales;f__Veillonellaceae;g__Veillonella;s__Veillonella dispar
FerrettiP_2018__CA_C10051MS2887VA_t0M15__bin_6	d__Bacteria;p__Firmicutes_C;c__Negativicutes;o__Veillonellales;f__Megasphaeraceae;g__Megasphaera;s__Megasphaera lornae
FerrettiP_2018__CA_C10052IS2908FE_t1M16__bin_4	d__Bacteria;p__Firmicutes;c__Bacilli;o__Lactobacillales;f__Streptococcaceae;g__Streptococcus;s__Streptococcus equinus
FerrettiP_2018__CA_C10052IS2909SA_t1M16__bin_2	d__Bacteria;p__Spirochaetota;c__Leptospirae;o__Leptospirales;f__Leptospiraceae;g__Leptospira_B;s__
FerrettiP_2018__CA_C10052IS2920FE_t5M16__bin_11	d__Bacteria;p__Firmicutes;c__Bacilli;o__Lactobacillales;f__Streptococcaceae;g__Streptococcus;s__Streptococcus lactarius
FerrettiP_2018__CA_C10052MS2903SA_t0M16__bin_13	d__Bacteria;p__Proteobacteria;c__Gammaproteobacteria;o__Burkholderiales;f__Neisseriaceae;g__Neisseria;s__Neisseria perflava
FerrettiP_2018__CA_C10052MS2903SA_t0M16__bin_3	d__Bacteria;p__Actinobacteriota;c__Actinomycetia;o__Actinomycetales;f__Actinomycetaceae;g__Pauljensenia;s__Pauljensenia odontolytica_C
FerrettiP_2018__CA_C10052MS2906SK_t0M15__bin_1	d__Bacteria;p__Planctomycetota;c__Phycisphaerae;o__Phycisphaerales;f__UBA1924;g__JACVCK01;s__
FerrettiP_2018__CA_C10052MS2906SK_t0M15__bin_2	d__Bacteria;p__Proteobacteria;c__Alphaproteobacteria;o__Rhizobiales;f__Xanthobacteraceae;g__Bradyrhizobium;s__
FerrettiP_2018__CA_C10052MS2906SK_t0M15__bin_4	d__Bacteria;p__Proteobacteria;c__Alphaproteobacteria;o__Caulobacterales;f__Caulobacteraceae;g__Caulobacter;s__Caulobacter sp002742645
FerrettiP_2018__CA_C10052MS2906SK_t0M15__bin_5	d__Bacteria;p__Cyanobacteria;c__Vampirovibrionia;o__Obscuribacterales;f__Obscuribacteraceae;g__SBAT01;s__
FerrettiP_2018__CA_C10052MS2906SK_t0M15__bin_6	d__Bacteria;p__Proteobacteria;c__Alphaproteobacteria;o__Caulobacterales;f__Caulobacteraceae;g__Brevundimonas;s__
FerrettiP_2018__CA_C10052MS2906SK_t0M15__bin_7	d__Bacteria;p__Proteobacteria;c__Alphaproteobacteria;o__Caulobacterales;f__Hyphomonadaceae;g__UBA7672;s__UBA7672 sp002280725
FerrettiP_2018__CA_C10052MS2906SK_t0M15__bin_9	d__Bacteria;p__Bacteroidota;c__Bacteroidia;o__Chitinophagales;f__Chitinophagaceae;g__Sediminibacterium;s__Sediminibacterium sp012270485
FerrettiP_2018__CA_C10055MS2958FE_t0M16__bin_31	d__Bacteria;p__Firmicutes_A;c__Clostridia;o__Christensenellales;f__UBA3700;g__Ornithoclostridium;s__Ornithoclostridium faecigallinarum
FerrettiP_2018__CA_C10055MS2959VA_t0M16__bin_2	d__Bacteria;p__Actinobacteriota;c__Actinomycetia;o__Actinomycetales;f__Bifidobacteriaceae;g__Bifidobacterium;s__Bifidobacterium piotii
GeversD_2014__SKBSTL007__bin_18	d__Bacteria;p__Firmicutes;c__Bacilli;o__Lactobacillales;f__Streptococcaceae;g__Streptococcus;s__Streptococcus salivarius
GeversD_2014__SKBSTL007__bin_24	d__Bacteria;p__Firmicutes_A;c__Clostridia;o__Lachnospirales;f__Lachnospiraceae;g__Enterocloster;s__Enterocloster clostridioformis_A
GeversD_2014__SKBSTL008__bin_28	d__Bacteria;p__Firmicutes;c__Bacilli;o__Erysipelotrichales;f__Coprobacillaceae;g__Erysipelatoclostridium;s__Erysipelatoclostridium spiroforme
GeversD_2014__SKBSTL008__bin_71	d__Bacteria;p__Firmicutes_A;c__Clostridia;o__Oscillospirales;f__Oscillospiraceae;g__CAG-103;s__CAG-103 sp900757655
GeversD_2014__SKBSTL008__bin_82	d__Bacteria;p__Firmicutes_A;c__Clostridia;o__Lachnospirales;f__Lachnospiraceae;g__Faecalimonas;s__Faecalimonas sp900556835
GeversD_2014__SKBSTL010__bin_29	d__Bacteria;p__Firmicutes_A;c__Clostridia;o__Lachnospirales;f__Lachnospiraceae;g__Anaerostipes;s__Anaerostipes hadrus
GeversD_2014__SKBSTL011__bin_2	d__Bacteria;p__Proteobacteria;c__Gammaproteobacteria;o__Enterobacterales;f__Enterobacteriaceae;g__Citrobacter;s__Citrobacter europaeus
GeversD_2014__SKBSTL012__bin_3	d__Bacteria;p__Bacteroidota;c__Bacteroidia;o__Bacteroidales;f__Bacteroidaceae;g__Phocaeicola;s__
GeversD_2014__SKBSTL013__bin_1	d__Bacteria;p__Actinobacteriota;c__Coriobacteriia;o__Coriobacteriales;f__Coriobacteriaceae;g__Collinsella;s__
GeversD_2014__SKBSTL016__bin_39	d__Bacteria;p__Firmicutes_A;c__Clostridia;o__Lachnospirales;f__Anaerotignaceae;g__Metalachnospira;s__Metalachnospira sp902406135
GeversD_2014__SKBSTL018__bin_28	d__Bacteria;p__Firmicutes_A;c__Clostridia;o__Oscillospirales;f__Acutalibacteraceae;g__Eubacterium_R;s__Eubacterium_R coprostanoligenes
GeversD_2014__SKBSTL018__bin_59	d__Bacteria;p__Proteobacteria;c__Gammaproteobacteria;o__Enterobacterales;f__Pasteurellaceae;g__Haemophilus_D;s__Haemophilus_D parainfluenzae_N
GeversD_2014__SKBSTL021__bin_18	d__Bacteria;p__Firmicutes_A;c__Clostridia;o__Oscillospirales;f__Oscillospiraceae;g__Flavonifractor;s__Flavonifractor plautii
GeversD_2014__SKBSTL021__bin_51	d__Bacteria;p__Firmicutes_A;c__Clostridia;o__Oscillospirales;f__Acutalibacteraceae;g__Caproicibacterium;s__Caproicibacterium amylolyticum
GeversD_2014__SKBSTL023__bin_14	d__Bacteria;p__Bacteroidota;c__Bacteroidia;o__Bacteroidales;f__Tannerellaceae;g__Parabacteroides;s__Parabacteroides merdae
GeversD_2014__SKBSTL023__bin_15	d__Bacteria;p__Firmicutes_A;c__Clostridia;o__Clostridiales;f__Clostridiaceae;g__Clostridium_X;s__Clostridium_X cadaveris
GeversD_2014__SKBSTL023__bin_2	d__Bacteria;p__Firmicutes_A;c__Clostridia;o__Lachnospirales;f__Lachnospiraceae;g__Lacrimispora;s__Lacrimispora sp000526575
GeversD_2014__SKBSTL024__bin_3	d__Bacteria;p__Firmicutes_A;c__Clostridia;o__Oscillospirales;f__Ruminococcaceae;g__Ruthenibacterium;s__Ruthenibacterium merdipullorum
GeversD_2014__SKBSTL024__bin_4	d__Bacteria;p__Firmicutes_A;c__Clostridia;o__Oscillospirales;f__Acutalibacteraceae;g__Eubacterium_R;s__Eubacterium_R faecigallinarum
GeversD_2014__SKBSTL027__bin_17	d__Bacteria;p__Firmicutes_C;c__Negativicutes;o__Veillonellales;f__Veillonellaceae;g__Veillonella_A;s__Veillonella_A sp000431435
GeversD_2014__SKBSTL028__bin_12	d__Bacteria;p__Actinobacteriota;c__Coriobacteriia;o__Coriobacteriales;f__Coriobacteriaceae;g__Collinsella;s__Collinsella aerofaciens_AB
GeversD_2014__SKBSTL033__bin_40	d__Bacteria;p__Firmicutes_C;c__Negativicutes;o__Acidaminococcales;f__Acidaminococcaceae;g__CAG-266;s__CAG-266 sp000436095
GeversD_2014__SKBSTL033__bin_48	d__Bacteria;p__Bacteroidota;c__Bacteroidia;o__Bacteroidales;f__Bacteroidaceae;g__Phocaeicola;s__Phocaeicola excrementipullorum
GeversD_2014__SKBSTL034__bin_60	d__Bacteria;p__Firmicutes_A;c__Clostridia;o__Lachnospirales;f__Lachnospiraceae;g__Schaedlerella;s__
GeversD_2014__SKBSTL034__bin_77	d__Bacteria;p__Proteobacteria;c__Gammaproteobacteria;o__Burkholderiales;f__Burkholderiaceae;g__Sutterella;s__Sutterella sp905186105
GeversD_2014__SKBSTL036__bin_75	d__Bacteria;p__Actinobacteriota;c__Coriobacteriia;o__Coriobacteriales;f__Coriobacteriaceae;g__Collinsella;s__
GeversD_2014__SKBSTL040__bin_55	d__Bacteria;p__Proteobacteria;c__Gammaproteobacteria;o__Enterobacterales;f__Pasteurellaceae;g__Haemophilus_D;s__Haemophilus_D parainfluenzae_K
GeversD_2014__SKBSTL042__bin_65	d__Bacteria;p__Firmicutes_A;c__Clostridia;o__Oscillospirales;f__Oscillospiraceae;g__Dysosmobacter;s__Dysosmobacter sp014297375
GeversD_2014__SKBSTL043__bin_34	d__Bacteria;p__Firmicutes_A;c__Clostridia;o__Oscillospirales;f__Ruminococcaceae;g__Faecalibacterium;s__Faecalibacterium prausnitzii_I
GeversD_2014__SKBSTL060__bin_17	d__Bacteria;p__Fusobacteriota;c__Fusobacteriia;o__Fusobacteriales;f__Fusobacteriaceae;g__Fusobacterium;s__
GeversD_2014__SKBSTL062__bin_3	d__Bacteria;p__Firmicutes_A;c__Clostridia;o__Peptostreptococcales;f__Anaerovoracaceae;g__CAG-238;s__CAG-238 sp900542245
GeversD_2014__SKBSTL062__bin_30	d__Bacteria;p__Firmicutes_A;c__Clostridia;o__Lachnospirales;f__Anaerotignaceae;g__Anaerotignum;s__Anaerotignum sp001304995
GeversD_2014__SKBSTL062__bin_32	d__Bacteria;p__Firmicutes_A;c__Clostridia;o__Oscillospirales;f__Ruminococcaceae;g__Faecalibacterium;s__Faecalibacterium prausnitzii
GeversD_2014__SKBSTL066__bin_4	d__Bacteria;p__Proteobacteria;c__Gammaproteobacteria;o__Enterobacterales;f__Pasteurellaceae;g__Haemophilus_D;s__Haemophilus_D parainfluenzae
GeversD_2014__SKBSTL067__bin_21	d__Bacteria;p__Desulfobacterota_I;c__Desulfovibrionia;o__Desulfovibrionales;f__Desulfovibrionaceae;g__Bilophila;s__Bilophila wadsworthia
GeversD_2014__SKBSTL068__bin_56	d__Bacteria;p__Bacteroidota;c__Bacteroidia;o__Bacteroidales;f__Rikenellaceae;g__Alistipes;s__Alistipes sp902363575
GeversD_2014__SKBSTL068__bin_64	d__Bacteria;p__Firmicutes_A;c__Clostridia;o__Oscillospirales;f__Oscillospiraceae;g__CAG-170;s__CAG-170 sp003516765
GeversD_2014__SKBSTL068__bin_76	d__Bacteria;p__Firmicutes_A;c__Clostridia;o__Lachnospirales;f__Lachnospiraceae;g__Merdisoma;s__Merdisoma sp900066385
GeversD_2014__SKSTL0003__bin_14	d__Bacteria;p__Firmicutes_A;c__Clostridia;o__Lachnospirales;f__Lachnospiraceae;g__Dorea_A;s__Dorea_A longicatena_B
GeversD_2014__SKSTL0004__bin_39	d__Bacteria;p__Firmicutes_A;c__Clostridia;o__Lachnospirales;f__Lachnospiraceae;g__Oliverpabstia;s__Oliverpabstia intestinalis
HMP_2012__SRS011061__bin_30	d__Bacteria;p__Bacteroidota;c__Bacteroidia;o__Bacteroidales;f__Muribaculaceae;g__HGM05190;s__HGM05190 sp900759815
HMP_2012__SRS011061__bin_34	d__Bacteria;p__Bacteroidota;c__Bacteroidia;o__Bacteroidales;f__Muribaculaceae;g__Paramuribaculum;s__Paramuribaculum sp900759835
HMP_2012__SRS011084__bin_15	d__Bacteria;p__Bacteroidota;c__Bacteroidia;o__Bacteroidales;f__Muribaculaceae;g__CAG-485;s__CAG-485 sp900760815
HMP_2012__SRS011084__bin_63	d__Bacteria;p__Firmicutes_A;c__Clostridia;o__Oscillospirales;f__CAG-272;g__UMGS911;s__UMGS911 sp900545935
HMP_2012__SRS011086__bin_16	d__Bacteria;p__Firmicutes_A;c__Clostridia;o__Lachnospirales;f__Lachnospiraceae;g__Oribacterium;s__Oribacterium sinus
HMP_2012__SRS011098__bin_12	d__Bacteria;p__Proteobacteria;c__Gammaproteobacteria;o__Cardiobacteriales;f__Cardiobacteriaceae;g__Cardiobacterium;s__Cardiobacterium hominis
HMP_2012__SRS011098__bin_18	d__Bacteria;p__Fusobacteriota;c__Fusobacteriia;o__Fusobacteriales;f__Leptotrichiaceae;g__Leptotrichia;s__Leptotrichia massiliensis
HMP_2012__SRS011098__bin_4	d__Bacteria;p__Fusobacteriota;c__Fusobacteriia;o__Fusobacteriales;f__Leptotrichiaceae;g__Leptotrichia_A;s__Leptotrichia_A sp001274535
HMP_2012__SRS011111__bin_1	d__Bacteria;p__Actinobacteriota;c__Coriobacteriia;o__Coriobacteriales;f__Eggerthellaceae;g__Berryella;s__Berryella sp001552935
HMP_2012__SRS011111__bin_13	d__Bacteria;p__Firmicutes_A;c__Clostridia;o__Tissierellales;f__Peptoniphilaceae;g__Anaerococcus;s__Anaerococcus tetradius
HMP_2012__SRS011111__bin_15	d__Bacteria;p__Actinobacteriota;c__Coriobacteriia;o__Coriobacteriales;f__Atopobiaceae;g__Fannyhessea;s__
HMP_2012__SRS011111__bin_17	d__Bacteria;p__Fusobacteriota;c__Fusobacteriia;o__Fusobacteriales;f__Leptotrichiaceae;g__Sneathia;s__Sneathia vaginalis
HMP_2012__SRS011111__bin_4	d__Bacteria;p__Bacteroidota;c__Bacteroidia;o__Bacteroidales;f__Bacteroidaceae;g__Prevotella;s__Prevotella sp000479005
HMP_2012__SRS011111__bin_5	d__Bacteria;p__Firmicutes_C;c__Negativicutes;o__Veillonellales;f__Dialisteraceae;g__Dialister;s__Dialister sp001553355
HMP_2012__SRS011111__bin_9	d__Bacteria;p__Firmicutes;c__Bacilli;o__Lactobacillales;f__Lactobacillaceae;g__Lactobacillus;s__Lactobacillus iners
HMP_2012__SRS011115__bin_23	d__Bacteria;p__Firmicutes_A;c__Clostridia;o__Peptostreptococcales;f__Peptostreptococcaceae;g__Peptostreptococcus;s__Peptostreptococcus sp900759325
HMP_2012__SRS011115__bin_40	d__Bacteria;p__Patescibacteria;c__Saccharimonadia;o__Saccharimonadales;f__Nanosyncoccaceae;g__Nanosyncoccus;s__
HMP_2012__SRS011115__bin_47	d__Bacteria;p__Patescibacteria;c__Saccharimonadia;o__Saccharimonadales;f__Nanosyncoccaceae;g__Nanosyncoccus;s__Nanosyncoccus sp013332965
HMP_2012__SRS011115__bin_8	d__Bacteria;p__Firmicutes_A;c__Clostridia;o__Lachnospirales;f__Lachnospiraceae;g__Johnsonella;s__
HMP_2012__SRS011115__bin_87	d__Bacteria;p__Firmicutes;c__Bacilli;o__RF39;f__UBA660;g__CAJPPJ01;s__
HMP_2012__SRS011126__bin_18	d__Bacteria;p__Bacteroidota;c__Bacteroidia;o__Flavobacteriales;f__Weeksellaceae;g__JABCPE02;s__
HMP_2012__SRS011126__bin_19	d__Bacteria;p__Proteobacteria;c__Gammaproteobacteria;o__Cardiobacteriales;f__Cardiobacteriaceae;g__Cardiobacterium;s__
HMP_2012__SRS011126__bin_26	d__Bacteria;p__Patescibacteria;c__JAEDAM01;o__BD1-5;f__UBA6164;g__GN02-872;s__GN02-872 sp003260325
HMP_2012__SRS011126__bin_40	d__Bacteria;p__Bacteroidota;c__Bacteroidia;o__Flavobacteriales;f__Flavobacteriaceae;g__Capnocytophaga;s__
HMP_2012__SRS011126__bin_62	d__Bacteria;p__Fusobacteriota;c__Fusobacteriia;o__Fusobacteriales;f__Leptotrichiaceae;g__Leptotrichia_A;s__Leptotrichia_A sp905371725
HMP_2012__SRS011126__bin_64	d__Bacteria;p__Campylobacterota;c__Campylobacteria;o__Campylobacterales;f__Campylobacteraceae;g__Campylobacter_A;s__
HMP_2012__SRS011134__bin_18	d__Bacteria;p__Bacteroidota;c__Bacteroidia;o__Bacteroidales;f__Muribaculaceae;g__CAG-485;s__
HMP_2012__SRS011134__bin_25	d__Bacteria;p__Bacteroidota;c__Bacteroidia;o__Bacteroidales;f__Muribaculaceae;g__UBA7173;s__UBA7173 sp900759895
HMP_2012__SRS011134__bin_50	d__Bacteria;p__Firmicutes_A;c__Clostridia;o__Christensenellales;f__CAG-314;g__CAG-314;s__CAG-314 sp000437915
HMP_2012__SRS011140__bin_1	d__Bacteria;p__Patescibacteria;c__Saccharimonadia;o__Saccharimonadales;f__Nanosyncoccaceae;g__Nanosyncoccus;s__
HMP_2012__SRS011152__bin_19	d__Bacteria;p__Patescibacteria;c__Saccharimonadia;o__Saccharimonadales;f__Nanosynbacteraceae;g__Nanosynbacter;s__
HMP_2012__SRS011152__bin_43	d__Bacteria;p__Proteobacteria;c__Gammaproteobacteria;o__Burkholderiales;f__Neisseriaceae;g__Neisseria;s__Neisseria mucosa_A
HMP_2012__SRS011243__bin_31	d__Bacteria;p__Actinobacteriota;c__Actinomycetia;o__Actinomycetales;f__Micrococcaceae;g__Rothia;s__Rothia sp001808955
HMP_2012__SRS011255__bin_1	d__Bacteria;p__Patescibacteria;c__Saccharimonadia;o__Saccharimonadales;f__Saccharimonadaceae;g__Saccharimonas;s__
HMP_2012__SRS011255__bin_59	d__Bacteria;p__Campylobacterota;c__Campylobacteria;o__Campylobacterales;f__Campylobacteraceae;g__Campylobacter_B;s__
HMP_2012__SRS011269__bin_3	d__Bacteria;p__Firmicutes;c__Bacilli;o__Lactobacillales;f__Lactobacillaceae;g__Lactobacillus;s__Lactobacillus mulieris
HMP_2012__SRS011271__bin_47	d__Bacteria;p__Bacteroidota;c__Bacteroidia;o__Bacteroidales;f__Marinifilaceae;g__Butyricimonas;s__Butyricimonas sp900759925
HMP_2012__SRS011302__bin_14	d__Bacteria;p__Firmicutes_A;c__Clostridia;o__Lachnospirales;f__Lachnospiraceae;g__Eubacterium_G;s__Eubacterium_G sp900550135
HMP_2012__SRS011302__bin_37	d__Bacteria;p__Firmicutes_A;c__Clostridia;o__Oscillospirales;f__CAG-272;g__UMGS911;s__UMGS911 sp003343545
HMP_2012__SRS011310__bin_11	d__Bacteria;p__Firmicutes;c__Bacilli;o__Lactobacillales;f__Aerococcaceae;g__Abiotrophia;s__Abiotrophia defectiva
HMP_2012__SRS011310__bin_14	d__Bacteria;p__Firmicutes;c__Bacilli;o__Lactobacillales;f__Streptococcaceae;g__Streptococcus;s__
HMP_2012__SRS011343__bin_16	d__Bacteria;p__Bacteroidota;c__Bacteroidia;o__Bacteroidales;f__Bacteroidaceae;g__Prevotella;s__
HMP_2012__SRS011343__bin_17	d__Bacteria;p__Patescibacteria;c__Saccharimonadia;o__Saccharimonadales;f__Nanosynbacteraceae;g__Nanosynbacter;s__
HMP_2012__SRS011343__bin_5	d__Bacteria;p__Patescibacteria;c__Saccharimonadia;o__Saccharimonadales;f__;g__;s__
HMP_2012__SRS011397__bin_1	d__Bacteria;p__Proteobacteria;c__Gammaproteobacteria;o__Pseudomonadales;f__Moraxellaceae;g__Moraxella;s__Moraxella nonliquefaciens
HMP_2012__SRS011397__bin_2	d__Bacteria;p__Firmicutes;c__Bacilli;o__Lactobacillales;f__Streptococcaceae;g__Streptococcus;s__
HMP_2012__SRS011405__bin_18	d__Bacteria;p__Bacteroidota;c__Bacteroidia;o__Bacteroidales;f__Muribaculaceae;g__HGM05232;s__HGM05232 sp900759955
HMP_2012__SRS011529__bin_34	d__Bacteria;p__Bacteroidota;c__Bacteroidia;o__Bacteroidales;f__Muribaculaceae;g__Sodaliphilus;s__Sodaliphilus pleomorphus
HMP_2012__SRS011586__bin_1	d__Bacteria;p__Firmicutes_A;c__Clostridia;o__TANB77;f__CAG-465;g__CAG-465;s__CAG-465 sp000433755
HMP_2012__SRS011586__bin_16	d__Bacteria;p__Firmicutes;c__Bacilli;o__RF39;f__UBA660;g__Aphodocola;s__Aphodocola sp900759985
HMP_2012__SRS012279__bin_32	d__Bacteria;p__Firmicutes;c__Bacilli;o__Erysipelotrichales;f__Erysipelotrichaceae;g__Bulleidia;s__
HMP_2012__SRS012279__bin_62	d__Bacteria;p__Patescibacteria;c__Saccharimonadia;o__Saccharimonadales;f__Nanosynbacteraceae;g__Nanosynbacter;s__
HMP_2012__SRS012279__bin_81	d__Bacteria;p__Firmicutes_A;c__Clostridia;o__Lachnospirales;f__Lachnospiraceae;g__Oribacterium;s__Oribacterium parvum
HMP_2012__SRS012281__bin_2	d__Bacteria;p__Firmicutes;c__Bacilli;o__Lactobacillales;f__Streptococcaceae;g__Streptococcus;s__
HMP_2012__SRS012285__bin_18	d__Bacteria;p__Bacteroidota;c__Bacteroidia;o__Bacteroidales;f__Porphyromonadaceae;g__Porphyromonas;s__Porphyromonas catoniae
HMP_2012__SRS012285__bin_19	d__Bacteria;p__Campylobacterota;c__Campylobacteria;o__Campylobacterales;f__Campylobacteraceae;g__Campylobacter_A;s__
HMP_2012__SRS012285__bin_44	d__Bacteria;p__Patescibacteria;c__Saccharimonadia;o__Saccharimonadales;f__UBA10027;g__SDRW01;s__SDRW01 sp007845485
HMP_2012__SRS013164__bin_35	d__Bacteria;p__Firmicutes_A;c__Clostridia;o__Lachnospirales;f__Lachnospiraceae;g__Lachnoanaerobaculum;s__Lachnoanaerobaculum sp000287675
HMP_2012__SRS013170__bin_19	d__Bacteria;p__Proteobacteria;c__Gammaproteobacteria;o__Burkholderiales;f__Rhodocyclaceae;g__Propionivibrio;s__
HMP_2012__SRS013170__bin_2	d__Bacteria;p__Patescibacteria;c__Saccharimonadia;o__Saccharimonadales;f__Nanosynbacteraceae;g__Nanosynbacter;s__
HMP_2012__SRS013170__bin_24	d__Bacteria;p__Actinobacteriota;c__Actinomycetia;o__Mycobacteriales;f__Mycobacteriaceae;g__Corynebacterium;s__Corynebacterium durum
HMP_2012__SRS013170__bin_31	d__Bacteria;p__Synergistota;c__Synergistia;o__Synergistales;f__Aminobacteriaceae;g__CAJPSE01;s__
HMP_2012__SRS013239__bin_1	d__Bacteria;p__Bacteroidota;c__Bacteroidia;o__Bacteroidales;f__Bacteroidaceae;g__Alloprevotella;s__Alloprevotella sp015259235
HMP_2012__SRS013239__bin_3	d__Bacteria;p__Firmicutes;c__Bacilli;o__Lactobacillales;f__Streptococcaceae;g__Streptococcus;s__Streptococcus pseudopneumoniae_G
HMP_2012__SRS013239__bin_9	d__Bacteria;p__Firmicutes_C;c__Negativicutes;o__Veillonellales;f__Veillonellaceae;g__F0422;s__F0422 sp001553345
HMP_2012__SRS013252__bin_14	d__Bacteria;p__Bacteroidota;c__Bacteroidia;o__Bacteroidales;f__Bacteroidaceae;g__Prevotella;s__Prevotella saccharolytica
HMP_2012__SRS013252__bin_19	d__Bacteria;p__Actinobacteriota;c__Actinomycetia;o__Actinomycetales;f__Micrococcaceae;g__Rothia;s__Rothia dentocariosa
HMP_2012__SRS013252__bin_24	d__Bacteria;p__Bacteroidota;c__Bacteroidia;o__Flavobacteriales;f__Weeksellaceae;g__JABCPE02;s__
HMP_2012__SRS013252__bin_44	d__Bacteria;p__Campylobacterota;c__Campylobacteria;o__Campylobacterales;f__Campylobacteraceae;g__Campylobacter_B;s__
HMP_2012__SRS013252__bin_5	d__Bacteria;p__Campylobacterota;c__Campylobacteria;o__Campylobacterales;f__Campylobacteraceae;g__Campylobacter_A;s__
HMP_2012__SRS013252__bin_59	d__Bacteria;p__Firmicutes_C;c__Negativicutes;o__Selenomonadales;f__Selenomonadaceae;g__Centipeda;s__Centipeda noxia
HMP_2012__SRS013252__bin_61	d__Bacteria;p__Campylobacterota;c__Campylobacteria;o__Campylobacterales;f__Campylobacteraceae;g__Campylobacter_A;s__
HMP_2012__SRS013252__bin_9	d__Bacteria;p__Patescibacteria;c__Saccharimonadia;o__Saccharimonadales;f__Nanosynbacteraceae;g__Nanosynbacter;s__Nanosynbacter sp905373315
HMP_2012__SRS013261__bin_6	d__Bacteria;p__Actinobacteriota;c__Actinomycetia;o__Propionibacteriales;f__Propionibacteriaceae;g__Cutibacterium;s__Cutibacterium acnes
HMP_2012__SRS013476__bin_49	d__Bacteria;p__Firmicutes_A;c__Clostridia;o__Oscillospirales;f__Ruminococcaceae;g__Faeciplasma;s__Faeciplasma sp900760125
HMP_2012__SRS013506__bin_3	d__Bacteria;p__Firmicutes_C;c__Negativicutes;o__Veillonellales;f__Veillonellaceae;g__F0422;s__
HMP_2012__SRS013533__bin_16	d__Bacteria;p__Actinobacteriota;c__Actinomycetia;o__Actinomycetales;f__Actinomycetaceae;g__Actinomyces;s__Actinomyces sp002999235
HMP_2012__SRS013533__bin_2	d__Bacteria;p__Spirochaetota;c__Spirochaetia;o__Treponematales;f__Treponemataceae;g__Treponema_D;s__
HMP_2012__SRS013533__bin_4	d__Bacteria;p__Firmicutes_A;c__Clostridia;o__Lachnospirales;f__Lachnospiraceae;g__Lachnoanaerobaculum;s__
HMP_2012__SRS013533__bin_54	d__Bacteria;p__Patescibacteria;c__JAEDAM01;o__BD1-5;f__UBA2023;g__GN02-873;s__GN02-873 sp003260345
HMP_2012__SRS013542__bin_2	d__Bacteria;p__Actinobacteriota;c__Actinomycetia;o__Actinomycetales;f__Bifidobacteriaceae;g__Bifidobacterium;s__Bifidobacterium vaginale
HMP_2012__SRS013542__bin_3	d__Bacteria;p__Bacteroidota;c__Bacteroidia;o__Bacteroidales;f__Bacteroidaceae;g__Prevotella;s__Prevotella amnii
HMP_2012__SRS013542__bin_5	d__Bacteria;p__Actinobacteriota;c__Actinomycetia;o__Actinomycetales;f__Bifidobacteriaceae;g__Bifidobacterium;s__Bifidobacterium vaginale_C
HMP_2012__SRS013542__bin_7	d__Bacteria;p__Bacteroidota;c__Bacteroidia;o__Bacteroidales;f__Bacteroidaceae;g__Prevotella;s__Prevotella timonensis_A
HMP_2012__SRS013687__bin_18	d__Bacteria;p__Firmicutes;c__Bacilli;o__RFN20;f__CAG-288;g__Enterosoma;s__Enterosoma sp900539865
HMP_2012__SRS013687__bin_38	d__Bacteria;p__Firmicutes_A;c__Clostridia;o__Oscillospirales;f__Oscillospiraceae;g__F23-B02;s__F23-B02 sp900760205
HMP_2012__SRS013705__bin_17	d__Bacteria;p__Patescibacteria;c__Saccharimonadia;o__Saccharimonadales;f__Nanosynbacteraceae;g__Nanosynbacter;s__
HMP_2012__SRS013705__bin_71	d__Bacteria;p__Firmicutes_C;c__Negativicutes;o__Selenomonadales;f__Selenomonadaceae;g__Selenomonas;s__
HMP_2012__SRS013705__bin_9	d__Bacteria;p__Bacteroidota;c__Bacteroidia;o__Flavobacteriales;f__Flavobacteriaceae;g__Capnocytophaga;s__Capnocytophaga leadbetteri
HMP_2012__SRS013711__bin_3	d__Bacteria;p__Firmicutes;c__Bacilli;o__Lactobacillales;f__Streptococcaceae;g__Streptococcus;s__Streptococcus mitis_Q
HMP_2012__SRS013723__bin_50	d__Bacteria;p__Proteobacteria;c__Gammaproteobacteria;o__Enterobacterales;f__Pasteurellaceae;g__Aggregatibacter;s__Aggregatibacter sp000466335
HMP_2012__SRS013800__bin_11	d__Bacteria;p__Bacteroidota;c__Bacteroidia;o__Bacteroidales;f__Bacteroidaceae;g__Phocaeicola;s__Phocaeicola sp900556845
HMP_2012__SRS013818__bin_34	d__Bacteria;p__Firmicutes;c__Bacilli;o__Lactobacillales;f__Streptococcaceae;g__Streptococcus;s__Streptococcus sp001556435
HMP_2012__SRS013825__bin_1	d__Bacteria;p__Firmicutes;c__Bacilli;o__Lactobacillales;f__Streptococcaceae;g__Streptococcus;s__Streptococcus mitis_BM
HMP_2012__SRS013825__bin_3	d__Bacteria;p__Firmicutes;c__Bacilli;o__Lactobacillales;f__Streptococcaceae;g__Streptococcus;s__
HMP_2012__SRS013836__bin_1	d__Bacteria;p__Bacteroidota;c__Bacteroidia;o__Bacteroidales;f__Bacteroidaceae;g__Prevotella;s__Prevotella oralis
HMP_2012__SRS013836__bin_22	d__Bacteria;p__Bacteroidota;c__Bacteroidia;o__Bacteroidales;f__Bacteroidaceae;g__Prevotella;s__Prevotella multiformis
HMP_2012__SRS013836__bin_4	d__Bacteria;p__Patescibacteria;c__Saccharimonadia;o__Saccharimonadales;f__Nanoperiomorbaceae;g__Nanoperiomorbus;s__
HMP_2012__SRS013879__bin_38	d__Bacteria;p__Fusobacteriota;c__Fusobacteriia;o__Fusobacteriales;f__Leptotrichiaceae;g__Leptotrichia_A;s__Leptotrichia_A sp000469505
HMP_2012__SRS013946__bin_14	d__Bacteria;p__Fusobacteriota;c__Fusobacteriia;o__Fusobacteriales;f__Fusobacteriaceae;g__Fusobacterium;s__Fusobacterium massiliense
HMP_2012__SRS013946__bin_17	d__Bacteria;p__Campylobacterota;c__Campylobacteria;o__Campylobacterales;f__Campylobacteraceae;g__Campylobacter_A;s__
HMP_2012__SRS013946__bin_31	d__Bacteria;p__Bacteroidota;c__Bacteroidia;o__Bacteroidales;f__Porphyromonadaceae;g__Porphyromonas;s__Porphyromonas sp003640335
HMP_2012__SRS013946__bin_34	d__Bacteria;p__Campylobacterota;c__Campylobacteria;o__Campylobacterales;f__Campylobacteraceae;g__Campylobacter_A;s__
HMP_2012__SRS013946__bin_5	d__Bacteria;p__Firmicutes_C;c__Negativicutes;o__Selenomonadales;f__Selenomonadaceae;g__Centipeda;s__
HMP_2012__SRS013946__bin_8	d__Bacteria;p__Bacteroidota;c__Bacteroidia;o__Bacteroidales;f__Porphyromonadaceae;g__Porphyromonas;s__
HMP_2012__SRS013950__bin_12	d__Bacteria;p__Bacteroidota;c__Bacteroidia;o__Flavobacteriales;f__Flavobacteriaceae;g__Capnocytophaga;s__Capnocytophaga sp000192225
HMP_2012__SRS013950__bin_37	d__Bacteria;p__Bacteroidota;c__Bacteroidia;o__Bacteroidales;f__Bacteroidaceae;g__Prevotella;s__Prevotella conceptionensis
HMP_2012__SRS013950__bin_6	d__Bacteria;p__Spirochaetota;c__Spirochaetia;o__Treponematales;f__Treponemataceae;g__Treponema_D;s__Treponema_D buccale
HMP_2012__SRS014107__bin_4	d__Bacteria;p__Bacteroidota;c__Bacteroidia;o__Bacteroidales;f__CAJPTX01;g__Bacteroides_D;s__Bacteroides_D sp013333835
HMP_2012__SRS014107__bin_6	d__Bacteria;p__Patescibacteria;c__Saccharimonadia;o__Saccharimonadales;f__Nanoperiomorbaceae;g__Nanoperiomorbus;s__
HMP_2012__SRS014271__bin_5	d__Bacteria;p__Patescibacteria;c__Saccharimonadia;o__Saccharimonadales;f__Nanosyncoccaceae;g__Nanosyncoccus;s__
HMP_2012__SRS014271__bin_61	d__Bacteria;p__Patescibacteria;c__Saccharimonadia;o__Saccharimonadales;f__Nanosyncoccaceae;g__Nanosyncoccus;s__
HMP_2012__SRS014271__bin_65	d__Bacteria;p__Campylobacterota;c__Campylobacteria;o__Campylobacterales;f__Campylobacteraceae;g__Campylobacter_B;s__
HMP_2012__SRS014470__bin_82	d__Bacteria;p__Firmicutes_A;c__Clostridia;o__Lachnospirales;f__Lachnospiraceae;g__F0428;s__F0428 sp003043955
HMP_2012__SRS014472__bin_5	d__Bacteria;p__Firmicutes;c__Bacilli;o__Lactobacillales;f__Streptococcaceae;g__Streptococcus;s__Streptococcus mitis
HMP_2012__SRS014473__bin_11	d__Bacteria;p__Firmicutes;c__Bacilli;o__Staphylococcales;f__Gemellaceae;g__Gemella;s__Gemella sp002871655
HMP_2012__SRS014473__bin_16	d__Bacteria;p__Firmicutes_C;c__Negativicutes;o__Veillonellales;f__Veillonellaceae;g__F0422;s__
HMP_2012__SRS014473__bin_17	d__Bacteria;p__Bacteroidota;c__Bacteroidia;o__Bacteroidales;f__Bacteroidaceae;g__Prevotella;s__
HMP_2012__SRS014473__bin_19	d__Bacteria;p__Proteobacteria;c__Gammaproteobacteria;o__Burkholderiales;f__Neisseriaceae;g__Neisseria;s__Neisseria cinerea
HMP_2012__SRS014473__bin_20	d__Bacteria;p__Proteobacteria;c__Gammaproteobacteria;o__Burkholderiales;f__Neisseriaceae;g__Kingella;s__
HMP_2012__SRS014475__bin_1	d__Bacteria;p__Proteobacteria;c__Gammaproteobacteria;o__Burkholderiales;f__Neisseriaceae;g__Neisseria;s__Neisseria meningitidis
HMP_2012__SRS014476__bin_25	d__Bacteria;p__Bacteroidota;c__Bacteroidia;o__Flavobacteriales;f__Flavobacteriaceae;g__Capnocytophaga;s__
HMP_2012__SRS014476__bin_27	d__Bacteria;p__Spirochaetota;c__Spirochaetia;o__Treponematales;f__Treponemataceae;g__Treponema_B;s__
HMP_2012__SRS014476__bin_32	d__Bacteria;p__Patescibacteria;c__Saccharimonadia;o__Saccharimonadales;f__Nanosynbacteraceae;g__Nanosynbacter;s__Nanosynbacter sp010202845
HMP_2012__SRS014476__bin_33	d__Bacteria;p__Fusobacteriota;c__Fusobacteriia;o__Fusobacteriales;f__Leptotrichiaceae;g__Leptotrichia_A;s__Leptotrichia_A sp001274535
HMP_2012__SRS014476__bin_44	d__Bacteria;p__Actinobacteriota;c__Actinomycetia;o__Actinomycetales;f__Actinomycetaceae;g__Peptidiphaga;s__
HMP_2012__SRS014477__bin_14	d__Bacteria;p__Spirochaetota;c__Spirochaetia;o__Treponematales;f__Treponemataceae;g__Treponema_D;s__
HMP_2012__SRS014573__bin_3	d__Bacteria;p__Spirochaetota;c__Spirochaetia;o__Treponematales;f__Treponemataceae;g__Treponema;s__
HMP_2012__SRS014573__bin_6	d__Bacteria;p__Patescibacteria;c__Saccharimonadia;o__Saccharimonadales;f__Nanosyncoccaceae;g__Nanosyncoccus;s__
HMP_2012__SRS014573__bin_62	d__Bacteria;p__Spirochaetota;c__Spirochaetia;o__Treponematales;f__Treponemataceae;g__GCA-2749205;s__
HMP_2012__SRS014578__bin_4	d__Bacteria;p__Spirochaetota;c__Spirochaetia;o__Treponematales;f__Treponemataceae;g__Treponema_C;s__Treponema_C lecithinolyticum
HMP_2012__SRS014578__bin_45	d__Bacteria;p__Patescibacteria;c__Saccharimonadia;o__Saccharimonadales;f__Saccharimonadaceae;g__Saccharimonas;s__
HMP_2012__SRS014578__bin_52	d__Bacteria;p__Campylobacterota;c__Campylobacteria;o__Campylobacterales;f__Campylobacteraceae;g__Campylobacter_A;s__
HMP_2012__SRS014613__bin_9	d__Bacteria;p__Bacteroidota;c__Bacteroidia;o__Bacteroidales;f__Barnesiellaceae;g__CABJAA01;s__CABJAA01 sp003150885
HMP_2012__SRS014684__bin_49	d__Bacteria;p__Patescibacteria;c__Saccharimonadia;o__Saccharimonadales;f__Nanosyncoccaceae;g__Nanosyncoccus;s__
HMP_2012__SRS014690__bin_23	d__Bacteria;p__Campylobacterota;c__Campylobacteria;o__Campylobacterales;f__Campylobacteraceae;g__Campylobacter_B;s__
HMP_2012__SRS014690__bin_33	d__Bacteria;p__Bacteroidota;c__Bacteroidia;o__Bacteroidales;f__Bacteroidaceae;g__Prevotella;s__Prevotella melaninogenica_B
HMP_2012__SRS014690__bin_5	d__Bacteria;p__Firmicutes;c__Bacilli;o__Lactobacillales;f__Streptococcaceae;g__Streptococcus;s__Streptococcus sanguinis_H
HMP_2012__SRS014691__bin_2	d__Bacteria;p__Bacteroidota;c__Bacteroidia;o__Bacteroidales;f__Porphyromonadaceae;g__Porphyromonas;s__
HMP_2012__SRS014691__bin_32	d__Bacteria;p__Firmicutes;c__Bacilli;o__Mycoplasmatales;f__Metamycoplasmataceae;g__Metamycoplasma;s__Metamycoplasma salivarium
HMP_2012__SRS014691__bin_38	d__Bacteria;p__Campylobacterota;c__Campylobacteria;o__Campylobacterales;f__Campylobacteraceae;g__Campylobacter_B;s__
HMP_2012__SRS014894__bin_16	d__Bacteria;p__Actinobacteriota;c__Actinomycetia;o__Propionibacteriales;f__Propionibacteriaceae;g__Arachnia;s__Arachnia rubra
HMP_2012__SRS014923__bin_28	d__Bacteria;p__Firmicutes_A;c__Clostridia;o__Monoglobales;f__Monoglobaceae;g__Monoglobus;s__Monoglobus pectinilyticus
HMP_2012__SRS014923__bin_36	d__Bacteria;p__Firmicutes_A;c__Clostridia;o__Peptostreptococcales;f__Anaerovoracaceae;g__Copromorpha;s__Copromorpha sp900545775
HMP_2012__SRS014923__bin_5	d__Bacteria;p__Firmicutes_A;c__Clostridia;o__Lachnospirales;f__UBA1390;g__NSJ-32;s__NSJ-32 sp014384895
HMP_2012__SRS014923__bin_60	d__Bacteria;p__Firmicutes_A;c__Clostridia;o__Lachnospirales;f__Lachnospiraceae;g__Dorea;s__Dorea formicigenerans
HMP_2012__SRS014923__bin_69	d__Bacteria;p__Firmicutes_A;c__Clostridia;o__TANB77;f__CAG-508;g__CAG-269;s__CAG-269 sp900551615
HMP_2012__SRS014979__bin_12	d__Bacteria;p__Firmicutes_A;c__Clostridia;o__Lachnospirales;f__Lachnospiraceae;g__V9D3004;s__V9D3004 sp002349525
HMP_2012__SRS014979__bin_23	d__Bacteria;p__Actinobacteriota;c__Coriobacteriia;o__Coriobacteriales;f__Coriobacteriaceae;g__Collinsella;s__Collinsella sp900760325
HMP_2012__SRS014979__bin_45	d__Bacteria;p__Firmicutes_A;c__Clostridia;o__Oscillospirales;f__Acutalibacteraceae;g__UMGS856;s__UMGS856 sp900760305
HMP_2012__SRS015040__bin_5	d__Bacteria;p__Firmicutes;c__Bacilli;o__Lactobacillales;f__Streptococcaceae;g__Streptococcus;s__Streptococcus mitis_N
HMP_2012__SRS015044__bin_24	d__Bacteria;p__Bacteroidota;c__Bacteroidia;o__Flavobacteriales;f__Weeksellaceae;g__JABCPE02;s__JABCPE02 sp013333875
HMP_2012__SRS015044__bin_28	d__Bacteria;p__Firmicutes;c__Bacilli;o__Lactobacillales;f__Streptococcaceae;g__Streptococcus;s__Streptococcus cristatus
HMP_2012__SRS015044__bin_34	d__Bacteria;p__Patescibacteria;c__Saccharimonadia;o__Saccharimonadales;f__Nanosyncoccaceae;g__Nanosyncoccus;s__Nanosyncoccus sp905372495
HMP_2012__SRS015055__bin_8	d__Bacteria;p__Patescibacteria;c__Saccharimonadia;o__Saccharimonadales;f__Nanosynbacteraceae;g__Nanosynbacter;s__
HMP_2012__SRS015057__bin_35	d__Bacteria;p__Patescibacteria;c__Saccharimonadia;o__Saccharimonadales;f__Nanosyncoccaceae;g__Nanosyncoccus;s__Nanosyncoccus sp013332965
HMP_2012__SRS015057__bin_52	d__Bacteria;p__Bacteroidota;c__Bacteroidia;o__Bacteroidales;f__Bacteroidaceae;g__Prevotella;s__Prevotella pallens
HMP_2012__SRS015057__bin_58	d__Bacteria;p__Proteobacteria;c__Gammaproteobacteria;o__Enterobacterales;f__Pasteurellaceae;g__Haemophilus_D;s__Haemophilus_D sp001815355
HMP_2012__SRS015060__bin_14	d__Bacteria;p__Firmicutes_C;c__Negativicutes;o__Veillonellales;f__Veillonellaceae;g__F0422;s__F0422 sp900766245
HMP_2012__SRS015063__bin_2	d__Bacteria;p__Actinobacteriota;c__Actinomycetia;o__Actinomycetales;f__Actinomycetaceae;g__Actinomyces;s__Actinomyces oris
HMP_2012__SRS015063__bin_21	d__Bacteria;p__Proteobacteria;c__Gammaproteobacteria;o__Burkholderiales;f__Neisseriaceae;g__CAJPNX01;s__CAJPNX01 sp905372165
HMP_2012__SRS015072__bin_1	d__Bacteria;p__Firmicutes;c__Bacilli;o__Lactobacillales;f__Lactobacillaceae;g__Lactobacillus;s__Lactobacillus crispatus
HMP_2012__SRS015154__bin_4	d__Bacteria;p__Actinobacteriota;c__Actinomycetia;o__Actinomycetales;f__Micrococcaceae;g__Rothia;s__Rothia mucilaginosa
HMP_2012__SRS015209__bin_1	d__Bacteria;p__Firmicutes;c__Bacilli;o__Lactobacillales;f__Aerococcaceae;g__Granulicatella;s__Granulicatella sp015264885
HMP_2012__SRS015209__bin_39	d__Bacteria;p__Firmicutes_A;c__Clostridia;o__Lachnospirales;f__Lachnospiraceae;g__Lachnoanaerobaculum;s__Lachnoanaerobaculum orale
HMP_2012__SRS015209__bin_66	d__Bacteria;p__Bacteroidota;c__Bacteroidia;o__Bacteroidales;f__Bacteroidaceae;g__Prevotella;s__Prevotella jejuni
HMP_2012__SRS015215__bin_24	d__Bacteria;p__Firmicutes_A;c__Clostridia;o__Lachnospirales;f__Lachnospiraceae;g__Catonella;s__Catonella morbi
HMP_2012__SRS015215__bin_31	d__Bacteria;p__Campylobacterota;c__Campylobacteria;o__Campylobacterales;f__Campylobacteraceae;g__Campylobacter_B;s__
HMP_2012__SRS015215__bin_44	d__Bacteria;p__Firmicutes_A;c__Clostridia;o__Peptostreptococcales;f__Filifactoraceae;g__Peptoanaerobacter;s__Peptoanaerobacter yurii
HMP_2012__SRS015215__bin_49	d__Bacteria;p__Patescibacteria;c__Saccharimonadia;o__Saccharimonadales;f__Nanosynbacteraceae;g__Nanosynbacter;s__
HMP_2012__SRS015215__bin_5	d__Bacteria;p__Bacteroidota;c__Bacteroidia;o__Flavobacteriales;f__Weeksellaceae;g__JABCPE02;s__
HMP_2012__SRS015215__bin_6	d__Bacteria;p__Spirochaetota;c__Spirochaetia;o__Treponematales;f__Treponemataceae;g__Treponema;s__Treponema sp010365865
HMP_2012__SRS015269__bin_1	d__Bacteria;p__Proteobacteria;c__Gammaproteobacteria;o__Pseudomonadales;f__Moraxellaceae;g__Moraxella;s__Moraxella catarrhalis
HMP_2012__SRS015272__bin_1	d__Bacteria;p__Actinobacteriota;c__Actinomycetia;o__Actinomycetales;f__Bifidobacteriaceae;g__Alloscardovia;s__Alloscardovia omnicolens
HMP_2012__SRS015272__bin_48	d__Bacteria;p__Patescibacteria;c__Saccharimonadia;o__Saccharimonadales;f__Nanosynbacteraceae;g__Nanosynbacter;s__Nanosynbacter sp900555425
HMP_2012__SRS015278__bin_17	d__Bacteria;p__Firmicutes;c__Bacilli;o__Lactobacillales;f__Streptococcaceae;g__Streptococcus;s__Streptococcus oralis_BM
HMP_2012__SRS015278__bin_22	d__Bacteria;p__Campylobacterota;c__Campylobacteria;o__Campylobacterales;f__Campylobacteraceae;g__Campylobacter_B;s__
HMP_2012__SRS015278__bin_26	d__Bacteria;p__Actinobacteriota;c__Actinomycetia;o__Mycobacteriales;f__Mycobacteriaceae;g__Corynebacterium;s__Corynebacterium matruchotii
HMP_2012__SRS015374__bin_4	d__Bacteria;p__Firmicutes;c__Bacilli;o__Staphylococcales;f__Gemellaceae;g__Gemella;s__Gemella haemolysans
HMP_2012__SRS015395__bin_19	d__Bacteria;p__Firmicutes;c__Bacilli;o__Lactobacillales;f__Aerococcaceae;g__Granulicatella;s__Granulicatella sp015264885
HMP_2012__SRS015395__bin_2	d__Bacteria;p__Firmicutes;c__Bacilli;o__Lactobacillales;f__Streptococcaceae;g__Streptococcus;s__
HMP_2012__SRS015440__bin_35	d__Bacteria;p__Bacteroidota;c__Bacteroidia;o__Flavobacteriales;f__Weeksellaceae;g__JABCPE02;s__
HMP_2012__SRS015470__bin_38	d__Bacteria;p__Proteobacteria;c__Gammaproteobacteria;o__Burkholderiales;f__Burkholderiaceae;g__Lautropia;s__Lautropia dentalis
HMP_2012__SRS015537__bin_17	d__Bacteria;p__Actinobacteriota;c__Coriobacteriia;o__Coriobacteriales;f__Atopobiaceae;g__Lancefieldella;s__Lancefieldella sp000564995
HMP_2012__SRS015574__bin_10	d__Bacteria;p__Proteobacteria;c__Gammaproteobacteria;o__Burkholderiales;f__Neisseriaceae;g__Kingella_B;s__
HMP_2012__SRS015574__bin_13	d__Bacteria;p__Actinobacteriota;c__Actinomycetia;o__Propionibacteriales;f__Propionibacteriaceae;g__Arachnia;s__Arachnia sp013333945
HMP_2012__SRS015574__bin_15	d__Bacteria;p__Bacteroidota;c__Bacteroidia;o__Flavobacteriales;f__Weeksellaceae;g__JABCPE02;s__
HMP_2012__SRS015574__bin_26	d__Bacteria;p__Campylobacterota;c__Campylobacteria;o__Campylobacterales;f__Campylobacteraceae;g__Campylobacter_B;s__
HMP_2012__SRS015574__bin_29	d__Bacteria;p__Firmicutes_C;c__Negativicutes;o__Selenomonadales;f__Selenomonadaceae;g__Selenomonas;s__Selenomonas sp905372355
HMP_2012__SRS015574__bin_46	d__Bacteria;p__Proteobacteria;c__Gammaproteobacteria;o__Cardiobacteriales;f__Cardiobacteriaceae;g__Cardiobacterium;s__
HMP_2012__SRS015574__bin_59	d__Bacteria;p__Proteobacteria;c__Gammaproteobacteria;o__Burkholderiales;f__Neisseriaceae;g__Kingella_B;s__
HMP_2012__SRS015578__bin_47	d__Bacteria;p__Proteobacteria;c__Gammaproteobacteria;o__Enterobacterales;f__Pasteurellaceae;g__Haemophilus_D;s__Haemophilus_D parainfluenzae_L
HMP_2012__SRS015650__bin_6	d__Bacteria;p__Bacteroidota;c__Bacteroidia;o__Bacteroidales;f__Tannerellaceae;g__Tannerella;s__
HMP_2012__SRS015663__bin_18	d__Bacteria;p__Firmicutes_A;c__Clostridia;o__TANB77;f__CAG-508;g__CAG-273;s__CAG-273 sp000435755
HMP_2012__SRS015663__bin_27	d__Bacteria;p__Bacteroidota;c__Bacteroidia;o__Bacteroidales;f__Marinifilaceae;g__Butyricimonas;s__Butyricimonas faecalis
HMP_2012__SRS015745__bin_13	d__Bacteria;p__Firmicutes;c__Bacilli;o__Lactobacillales;f__Streptococcaceae;g__Streptococcus;s__Streptococcus mitis_S
HMP_2012__SRS015762__bin_16	d__Bacteria;p__Bacteroidota;c__Bacteroidia;o__Flavobacteriales;f__Weeksellaceae;g__JABCPE02;s__JABCPE02 sp013333255
HMP_2012__SRS015762__bin_93	d__Bacteria;p__Bacteroidota;c__Bacteroidia;o__Bacteroidales;f__Porphyromonadaceae;g__Porphyromonas;s__
HMP_2012__SRS015797__bin_23	d__Bacteria;p__Firmicutes_A;c__Clostridia;o__Lachnospirales;f__Lachnospiraceae;g__Catonella;s__Catonella massiliensis
HMP_2012__SRS015797__bin_43	d__Bacteria;p__Firmicutes_C;c__Negativicutes;o__Veillonellales;f__Veillonellaceae;g__Veillonella;s__Veillonella tobetsuensis
HMP_2012__SRS015797__bin_58	d__Bacteria;p__Firmicutes_A;c__Clostridia;o__Peptostreptococcales;f__Filifactoraceae;g__Peptoanaerobacter;s__
HMP_2012__SRS015799__bin_2	d__Bacteria;p__Proteobacteria;c__Gammaproteobacteria;o__Burkholderiales;f__Neisseriaceae;g__Neisseria;s__Neisseria sicca_D
HMP_2012__SRS015803__bin_2	d__Bacteria;p__Bacteroidota;c__Bacteroidia;o__Bacteroidales;f__Bacteroidaceae;g__Alloprevotella;s__Alloprevotella sp000318095
HMP_2012__SRS015803__bin_4	d__Bacteria;p__Actinobacteriota;c__Actinomycetia;o__Mycobacteriales;f__Mycobacteriaceae;g__Corynebacterium;s__
HMP_2012__SRS015803__bin_40	d__Bacteria;p__Proteobacteria;c__Gammaproteobacteria;o__Burkholderiales;f__Neisseriaceae;g__Kingella_A;s__Kingella_A denitrificans
HMP_2012__SRS015803__bin_7	d__Bacteria;p__Campylobacterota;c__Campylobacteria;o__Campylobacterales;f__Campylobacteraceae;g__Campylobacter_A;s__
HMP_2012__SRS015893__bin_6	d__Bacteria;p__Patescibacteria;c__Saccharimonadia;o__Saccharimonadales;f__Nanosyncoccaceae;g__Nanosyncoccus;s__
HMP_2012__SRS015899__bin_21	d__Bacteria;p__Patescibacteria;c__JAEDAM01;o__BD1-5;f__UBA6164;g__GN02-872;s__GN02-872 sp002761215
HMP_2012__SRS015899__bin_9	d__Bacteria;p__Campylobacterota;c__Campylobacteria;o__Campylobacterales;f__Campylobacteraceae;g__Campylobacter_B;s__
HMP_2012__SRS015937__bin_3	d__Bacteria;p__Actinobacteriota;c__Actinomycetia;o__Mycobacteriales;f__Mycobacteriaceae;g__Corynebacterium;s__Corynebacterium accolens
HMP_2012__SRS015941__bin_72	d__Bacteria;p__Firmicutes;c__Bacilli;o__Lactobacillales;f__Aerococcaceae;g__Granulicatella;s__Granulicatella sp900551535
HMP_2012__SRS015947__bin_23	d__Bacteria;p__Bacteroidota;c__Bacteroidia;o__Flavobacteriales;f__Flavobacteriaceae;g__Capnocytophaga;s__Capnocytophaga sputigena
HMP_2012__SRS015947__bin_5	d__Bacteria;p__Fusobacteriota;c__Fusobacteriia;o__Fusobacteriales;f__Fusobacteriaceae;g__Fusobacterium;s__
HMP_2012__SRS015985__bin_22	d__Bacteria;p__Firmicutes;c__Bacilli;o__Staphylococcales;f__Gemellaceae;g__Gemella;s__Gemella haemolysans_A
HMP_2012__SRS015985__bin_23	d__Bacteria;p__Bacteroidota;c__Bacteroidia;o__Flavobacteriales;f__Weeksellaceae;g__JABCPE02;s__
HMP_2012__SRS015989__bin_20	d__Bacteria;p__Proteobacteria;c__Gammaproteobacteria;o__Burkholderiales;f__Neisseriaceae;g__Neisseria;s__Neisseria elongata
HMP_2012__SRS015989__bin_26	d__Bacteria;p__Proteobacteria;c__Gammaproteobacteria;o__Burkholderiales;f__Neisseriaceae;g__Kingella_B;s__Kingella_B oralis
HMP_2012__SRS016002__bin_20	d__Bacteria;p__Patescibacteria;c__Saccharimonadia;o__Saccharimonadales;f__Nanosynbacteraceae;g__Nanosynbacter;s__
HMP_2012__SRS016002__bin_69	d__Bacteria;p__Patescibacteria;c__Saccharimonadia;o__Saccharimonadales;f__Nanosynbacteraceae;g__Nanosynbacter;s__
HMP_2012__SRS016037__bin_1	d__Bacteria;p__Firmicutes_A;c__Clostridia;o__Lachnospirales;f__Lachnospiraceae;g__Oribacterium;s__
HMP_2012__SRS016037__bin_24	d__Bacteria;p__Patescibacteria;c__Saccharimonadia;o__Saccharimonadales;f__Nanosyncoccaceae;g__Nanosyncoccus;s__
HMP_2012__SRS016037__bin_28	d__Bacteria;p__Actinobacteriota;c__Actinomycetia;o__Actinomycetales;f__Actinomycetaceae;g__Pauljensenia;s__Pauljensenia sp000308055
HMP_2012__SRS016037__bin_31	d__Bacteria;p__Bacteroidota;c__Bacteroidia;o__Bacteroidales;f__Porphyromonadaceae;g__Porphyromonas;s__Porphyromonas pasteri
HMP_2012__SRS016039__bin_11	d__Bacteria;p__Firmicutes;c__Bacilli;o__Lactobacillales;f__Streptococcaceae;g__Streptococcus;s__
HMP_2012__SRS016086__bin_5	d__Bacteria;p__Actinobacteriota;c__Actinomycetia;o__Actinomycetales;f__Micrococcaceae;g__Rothia;s__
HMP_2012__SRS016095__bin_12	d__Bacteria;p__Bacteroidota;c__Bacteroidia;o__Bacteroidales;f__UBA932;g__Cryptobacteroides;s__Cryptobacteroides sp900760425
HMP_2012__SRS016095__bin_23	d__Bacteria;p__Firmicutes_A;c__Clostridia;o__Lachnospirales;f__Lachnospiraceae;g__1XD42-69;s__1XD42-69 sp014287635
HMP_2012__SRS016095__bin_27	d__Bacteria;p__Firmicutes_A;c__Clostridia;o__Christensenellales;f__CAG-74;g__Ventricola;s__Ventricola sp900548125
HMP_2012__SRS016095__bin_37	d__Bacteria;p__Bacteroidota;c__Bacteroidia;o__Bacteroidales;f__Bacteroidaceae;g__Paraprevotella;s__Paraprevotella sp900760455
HMP_2012__SRS016095__bin_62	d__Bacteria;p__Firmicutes_A;c__Clostridia;o__Lachnospirales;f__CAG-274;g__HGM11788;s__HGM11788 sp900760465
HMP_2012__SRS016200__bin_12	d__Bacteria;p__Bacteroidota;c__Bacteroidia;o__Flavobacteriales;f__Weeksellaceae;g__JABCPE02;s__JABCPE02 sp013333875
HMP_2012__SRS016200__bin_6	d__Bacteria;p__Firmicutes;c__Bacilli;o__Lactobacillales;f__Streptococcaceae;g__Streptococcus;s__Streptococcus sanguinis
HMP_2012__SRS016200__bin_9	d__Bacteria;p__Fusobacteriota;c__Fusobacteriia;o__Fusobacteriales;f__Leptotrichiaceae;g__Leptotrichia;s__Leptotrichia hongkongensis
HMP_2012__SRS016225__bin_15	d__Bacteria;p__Actinobacteriota;c__Actinomycetia;o__Actinomycetales;f__Actinomycetaceae;g__Pauljensenia;s__Pauljensenia marseillensis
HMP_2012__SRS016225__bin_38	d__Bacteria;p__Bacteroidota;c__Bacteroidia;o__Bacteroidales;f__Bacteroidaceae;g__Prevotella;s__Prevotella melaninogenica
HMP_2012__SRS016319__bin_27	d__Bacteria;p__Patescibacteria;c__Saccharimonadia;o__Saccharimonadales;f__Nanosynbacteraceae;g__Nanosynbacter;s__
HMP_2012__SRS016319__bin_47	d__Bacteria;p__Firmicutes;c__Bacilli;o__RF39;f__UBA660;g__CAJPPJ01;s__
HMP_2012__SRS016319__bin_54	d__Bacteria;p__Actinobacteriota;c__Actinomycetia;o__Actinomycetales;f__Micrococcaceae;g__Rothia;s__Rothia mucilaginosa
HMP_2012__SRS016319__bin_55	d__Bacteria;p__Patescibacteria;c__Saccharimonadia;o__Saccharimonadales;f__Nanosyncoccaceae;g__Nanosyncoccus;s__
HMP_2012__SRS016331__bin_13	d__Bacteria;p__Spirochaetota;c__Spirochaetia;o__Treponematales;f__Treponemataceae;g__Treponema;s__
HMP_2012__SRS016331__bin_15	d__Bacteria;p__Spirochaetota;c__Spirochaetia;o__Treponematales;f__Treponemataceae;g__Treponema_B;s__
HMP_2012__SRS016331__bin_19	d__Bacteria;p__Patescibacteria;c__Saccharimonadia;o__Saccharimonadales;f__Nanosynbacteraceae;g__Nanosynbacter;s__
HMP_2012__SRS016331__bin_31	d__Bacteria;p__Patescibacteria;c__Saccharimonadia;o__Saccharimonadales;f__Nanosynbacteraceae;g__Nanosynbacter;s__
HMP_2012__SRS016331__bin_37	d__Bacteria;p__Bacteroidota;c__Bacteroidia;o__Flavobacteriales;f__Weeksellaceae;g__JABCPE02;s__JABCPE02 sp013333875
HMP_2012__SRS016331__bin_38	d__Bacteria;p__Campylobacterota;c__Campylobacteria;o__Campylobacterales;f__Campylobacteraceae;g__Campylobacter_A;s__
HMP_2012__SRS016331__bin_43	d__Bacteria;p__Spirochaetota;c__Spirochaetia;o__Treponematales;f__Treponemataceae;g__Treponema_B;s__Treponema_B denticola
HMP_2012__SRS016360__bin_2	d__Bacteria;p__Bacteroidota;c__Bacteroidia;o__Flavobacteriales;f__Weeksellaceae;g__JABCPE02;s__JABCPE02 sp013333875
HMP_2012__SRS016360__bin_5	d__Bacteria;p__Proteobacteria;c__Gammaproteobacteria;o__Burkholderiales;f__Neisseriaceae;g__Eikenella;s__
HMP_2012__SRS016529__bin_5	d__Bacteria;p__Actinobacteriota;c__Actinomycetia;o__Actinomycetales;f__Micrococcaceae;g__Rothia;s__Rothia sp001808955
HMP_2012__SRS016541__bin_21	d__Bacteria;p__Bacteroidota;c__Bacteroidia;o__Flavobacteriales;f__Weeksellaceae;g__JABCPE02;s__
HMP_2012__SRS016569__bin_4	d__Bacteria;p__Firmicutes_A;c__Clostridia;o__Peptostreptococcales;f__Anaerovoracaceae;g__Mogibacterium;s__Mogibacterium diversum
HMP_2012__SRS016575__bin_11	d__Bacteria;p__Patescibacteria;c__Saccharimonadia;o__Saccharimonadales;f__Nanoperiomorbaceae;g__Nanoperiomorbus;s__
HMP_2012__SRS016575__bin_36	d__Bacteria;p__Patescibacteria;c__Saccharimonadia;o__Saccharimonadales;f__Nanosynbacteraceae;g__Nanosynbacter;s__
HMP_2012__SRS016575__bin_38	d__Bacteria;p__Patescibacteria;c__Saccharimonadia;o__Saccharimonadales;f__SDRK01;g__SDRK01;s__SDRK01 sp007845205
HMP_2012__SRS016575__bin_74	d__Bacteria;p__Campylobacterota;c__Campylobacteria;o__Campylobacterales;f__Campylobacteraceae;g__Campylobacter_A;s__
HMP_2012__SRS016740__bin_41	d__Bacteria;p__Patescibacteria;c__Saccharimonadia;o__Saccharimonadales;f__Nanosynbacteraceae;g__Nanosynbacter;s__
HMP_2012__SRS016746__bin_13	d__Bacteria;p__Proteobacteria;c__Gammaproteobacteria;o__Burkholderiales;f__Neisseriaceae;g__Eikenella;s__Eikenella corrodens
HMP_2012__SRS016746__bin_23	d__Bacteria;p__Firmicutes_C;c__Negativicutes;o__Selenomonadales;f__Selenomonadaceae;g__Centipeda;s__
HMP_2012__SRS016746__bin_28	d__Bacteria;p__Bacteroidota;c__Bacteroidia;o__Bacteroidales;f__Porphyromonadaceae;g__Porphyromonas;s__Porphyromonas sp000467855
HMP_2012__SRS016746__bin_42	d__Bacteria;p__Firmicutes_A;c__Clostridia;o__Lachnospirales;f__Lachnospiraceae;g__Lachnoanaerobaculum;s__Lachnoanaerobaculum gingivalis
HMP_2012__SRS016746__bin_5	d__Bacteria;p__Patescibacteria;c__Saccharimonadia;o__Saccharimonadales;f__Nanosynbacteraceae;g__Nanosynbacter;s__
HMP_2012__SRS017007__bin_65	d__Bacteria;p__Campylobacterota;c__Campylobacteria;o__Campylobacterales;f__Campylobacteraceae;g__Campylobacter_A;s__
HMP_2012__SRS017025__bin_16	d__Bacteria;p__Actinobacteriota;c__Actinomycetia;o__Actinomycetales;f__Actinomycetaceae;g__Actinomyces;s__Actinomyces sp000195595
HMP_2012__SRS017025__bin_6	d__Bacteria;p__Proteobacteria;c__Gammaproteobacteria;o__Burkholderiales;f__Neisseriaceae;g__Neisseria;s__Neisseria sicca_A
HMP_2012__SRS017076__bin_30	d__Bacteria;p__Firmicutes;c__Bacilli;o__Lactobacillales;f__Aerococcaceae;g__Granulicatella;s__
HMP_2012__SRS017076__bin_34	d__Bacteria;p__Actinobacteriota;c__Coriobacteriia;o__Coriobacteriales;f__Atopobiaceae;g__Lancefieldella;s__Lancefieldella sp000564995
HMP_2012__SRS017080__bin_9	d__Bacteria;p__Firmicutes;c__Bacilli;o__Lactobacillales;f__Streptococcaceae;g__Streptococcus;s__
HMP_2012__SRS017120__bin_3	d__Bacteria;p__Firmicutes;c__Bacilli;o__Lactobacillales;f__Aerococcaceae;g__Granulicatella;s__Granulicatella sp001058355
HMP_2012__SRS017127__bin_14	d__Bacteria;p__Firmicutes;c__Bacilli;o__Lactobacillales;f__Aerococcaceae;g__Granulicatella;s__Granulicatella elegans
HMP_2012__SRS017139__bin_28	d__Bacteria;p__Actinobacteriota;c__Actinomycetia;o__Propionibacteriales;f__Propionibacteriaceae;g__Arachnia;s__Arachnia sp905372155
HMP_2012__SRS017139__bin_6	d__Bacteria;p__Patescibacteria;c__Saccharimonadia;o__Saccharimonadales;f__Saccharimonadaceae;g__Saccharimonas;s__Saccharimonas sp010202265
HMP_2012__SRS017139__bin_8	d__Bacteria;p__Campylobacterota;c__Campylobacteria;o__Campylobacterales;f__Campylobacteraceae;g__Campylobacter_A;s__
HMP_2012__SRS017209__bin_13	d__Bacteria;p__Patescibacteria;c__Saccharimonadia;o__Saccharimonadales;f__Nanosyncoccaceae;g__Nanosyncoccus;s__
HMP_2012__SRS017209__bin_22	d__Bacteria;p__Firmicutes_A;c__Clostridia;o__Peptostreptococcales;f__Filifactoraceae;g__Peptoanaerobacter;s__
HMP_2012__SRS017215__bin_4	d__Bacteria;p__Patescibacteria;c__JAEDAM01;o__BD1-5;f__UBA6164;g__GN02-872;s__
HMP_2012__SRS017227__bin_22	d__Bacteria;p__Firmicutes;c__Bacilli;o__Lactobacillales;f__Aerococcaceae;g__Granulicatella;s__Granulicatella adiacens
HMP_2012__SRS017227__bin_40	d__Bacteria;p__Patescibacteria;c__JAEDAM01;o__Absconditabacterales;f__X112;g__HOT-345;s__
HMP_2012__SRS017227__bin_41	d__Bacteria;p__Bacteroidota;c__Bacteroidia;o__Bacteroidales;f__Bacteroidaceae;g__Prevotella;s__Prevotella pleuritidis
HMP_2012__SRS017227__bin_44	d__Bacteria;p__Actinobacteriota;c__Actinomycetia;o__Propionibacteriales;f__Propionibacteriaceae;g__Fen-668;s__
HMP_2012__SRS017227__bin_78	d__Bacteria;p__Patescibacteria;c__Saccharimonadia;o__Saccharimonadales;f__Nanosynbacteraceae;g__Nanosynbacter;s__
HMP_2012__SRS017227__bin_82	d__Bacteria;p__Actinobacteriota;c__Actinomycetia;o__Propionibacteriales;f__Propionibacteriaceae;g__Arachnia;s__
HMP_2012__SRS017227__bin_85	d__Bacteria;p__Spirochaetota;c__Spirochaetia;o__Treponematales;f__Treponemataceae;g__Treponema;s__Treponema vincentii
HMP_2012__SRS017227__bin_87	d__Bacteria;p__Bacteroidota;c__Bacteroidia;o__Flavobacteriales;f__Flavobacteriaceae;g__Capnocytophaga;s__Capnocytophaga bilenii
HMP_2012__SRS017227__bin_90	d__Bacteria;p__Proteobacteria;c__Gammaproteobacteria;o__Burkholderiales;f__Neisseriaceae;g__Neisseria;s__
HMP_2012__SRS017227__bin_96	d__Bacteria;p__Bacteroidota;c__Bacteroidia;o__Flavobacteriales;f__Weeksellaceae;g__JABCPE02;s__
HMP_2012__SRS017304__bin_31	d__Bacteria;p__Firmicutes_A;c__Clostridia;o__Lachnospirales;f__Lachnospiraceae;g__Lachnoanaerobaculum;s__Lachnoanaerobaculum saburreum
HMP_2012__SRS017439__bin_51	d__Bacteria;p__Actinobacteriota;c__Actinomycetia;o__Actinomycetales;f__Micrococcaceae;g__Rothia;s__Rothia mucilaginosa
HMP_2012__SRS017441__bin_3	d__Bacteria;p__Firmicutes;c__Bacilli;o__Lactobacillales;f__Streptococcaceae;g__Streptococcus;s__Streptococcus mitis_AV
HMP_2012__SRS017511__bin_17	d__Bacteria;p__Patescibacteria;c__Saccharimonadia;o__Saccharimonadales;f__UBA10027;g__SDRW01;s__SDRW01 sp013333595
HMP_2012__SRS017511__bin_7	d__Bacteria;p__Fusobacteriota;c__Fusobacteriia;o__Fusobacteriales;f__Fusobacteriaceae;g__Fusobacterium;s__
HMP_2012__SRS017521__bin_56	d__Bacteria;p__Actinobacteriota;c__Coriobacteriia;o__Coriobacteriales;f__Coriobacteriaceae;g__Collinsella;s__Collinsella sp902362275
HMP_2012__SRS017687__bin_3	d__Bacteria;p__Firmicutes;c__Bacilli;o__Staphylococcales;f__Gemellaceae;g__Gemella;s__
HMP_2012__SRS017691__bin_12	d__Bacteria;p__Patescibacteria;c__Saccharimonadia;o__Saccharimonadales;f__Nanosynbacteraceae;g__Nanosynbacter;s__
HMP_2012__SRS017691__bin_26	d__Bacteria;p__Bacteroidota;c__Bacteroidia;o__Bacteroidales;f__Bacteroidaceae;g__Prevotella;s__Prevotella sp013333935
HMP_2012__SRS017691__bin_33	d__Bacteria;p__Spirochaetota;c__Spirochaetia;o__Treponematales;f__Treponemataceae;g__Treponema_D;s__
HMP_2012__SRS017713__bin_2	d__Bacteria;p__Actinobacteriota;c__Actinomycetia;o__Actinomycetales;f__Actinomycetaceae;g__Pauljensenia;s__Pauljensenia sp001838165
HMP_2012__SRS017808__bin_23	d__Bacteria;p__Patescibacteria;c__Saccharimonadia;o__Saccharimonadales;f__Nanosynbacteraceae;g__Nanosynbacter;s__
HMP_2012__SRS017810__bin_2	d__Bacteria;p__Firmicutes;c__Bacilli;o__Lactobacillales;f__Streptococcaceae;g__Streptococcus;s__Streptococcus oralis_BA
HMP_2012__SRS017820__bin_1	d__Bacteria;p__Firmicutes;c__Bacilli;o__Lactobacillales;f__Carnobacteriaceae;g__Dolosigranulum;s__Dolosigranulum pigrum
HMP_2012__SRS017851__bin_9	d__Bacteria;p__Actinobacteriota;c__Actinomycetia;o__Propionibacteriales;f__Propionibacteriaceae;g__Cutibacterium;s__Cutibacterium granulosum
HMP_2012__SRS018149__bin_21	d__Bacteria;p__Proteobacteria;c__Gammaproteobacteria;o__Enterobacterales;f__Pasteurellaceae;g__Haemophilus;s__Haemophilus haemolyticus
HMP_2012__SRS018149__bin_4	d__Bacteria;p__Firmicutes;c__Bacilli;o__Lactobacillales;f__Aerococcaceae;g__Granulicatella;s__
HMP_2012__SRS018157__bin_12	d__Bacteria;p__Patescibacteria;c__Saccharimonadia;o__Saccharimonadales;f__Saccharimonadaceae;g__Saccharimonas;s__Saccharimonas sp015257665
HMP_2012__SRS018157__bin_34	d__Bacteria;p__Bacteroidota;c__Bacteroidia;o__Flavobacteriales;f__Flavobacteriaceae;g__Capnocytophaga;s__
HMP_2012__SRS018300__bin_16	d__Bacteria;p__Firmicutes_A;c__Clostridia;o__Lachnospirales;f__Lachnospiraceae;g__Catonella;s__
HMP_2012__SRS018300__bin_33	d__Bacteria;p__Bacteroidota;c__Bacteroidia;o__Flavobacteriales;f__Weeksellaceae;g__JABCPE02;s__
HMP_2012__SRS018300__bin_34	d__Bacteria;p__Patescibacteria;c__Saccharimonadia;o__Saccharimonadales;f__Nanosynbacteraceae;g__Nanosynbacter;s__
HMP_2012__SRS018300__bin_49	d__Bacteria;p__Firmicutes_A;c__Clostridia;o__Peptostreptococcales;f__Anaerovoracaceae;g__Mogibacterium;s__Mogibacterium diversum
HMP_2012__SRS018337__bin_5	d__Bacteria;p__Campylobacterota;c__Campylobacteria;o__Campylobacterales;f__Campylobacteraceae;g__Campylobacter_B;s__
HMP_2012__SRS018357__bin_32	d__Bacteria;p__Patescibacteria;c__Saccharimonadia;o__Saccharimonadales;f__Nanosyncoccaceae;g__Nanosyncoccus;s__
HMP_2012__SRS018357__bin_60	d__Bacteria;p__Patescibacteria;c__Saccharimonadia;o__Saccharimonadales;f__Nanosyncoccaceae;g__Nanosyncoccus;s__
HMP_2012__SRS018394__bin_18	d__Bacteria;p__Bacteroidota;c__Bacteroidia;o__Bacteroidales;f__Porphyromonadaceae;g__Porphyromonas;s__Porphyromonas sp018127745
HMP_2012__SRS018394__bin_25	d__Bacteria;p__Patescibacteria;c__Saccharimonadia;o__Saccharimonadales;f__Nanosynbacteraceae;g__Nanosynbacter;s__
HMP_2012__SRS018394__bin_32	d__Bacteria;p__Campylobacterota;c__Campylobacteria;o__Campylobacterales;f__Campylobacteraceae;g__Campylobacter_A;s__
HMP_2012__SRS018394__bin_53	d__Bacteria;p__Bacteroidota;c__Bacteroidia;o__Bacteroidales;f__Bacteroidaceae;g__Prevotella;s__Prevotella melaninogenica_B
HMP_2012__SRS018439__bin_44	d__Bacteria;p__Proteobacteria;c__Gammaproteobacteria;o__Burkholderiales;f__Neisseriaceae;g__Neisseria;s__Neisseria subflava_C
HMP_2012__SRS018439__bin_64	d__Bacteria;p__Actinobacteriota;c__Actinomycetia;o__Actinomycetales;f__Micrococcaceae;g__Rothia;s__Rothia mucilaginosa
HMP_2012__SRS018443__bin_1	d__Bacteria;p__Bacteroidota;c__Bacteroidia;o__Bacteroidales;f__Bacteroidaceae;g__Prevotella;s__Prevotella maculosa
HMP_2012__SRS018443__bin_11	d__Bacteria;p__Patescibacteria;c__Saccharimonadia;o__Saccharimonadales;f__Saccharimonadaceae;g__Saccharimonas;s__Saccharimonas sp905365145
HMP_2012__SRS018443__bin_32	d__Bacteria;p__Patescibacteria;c__Saccharimonadia;o__Saccharimonadales;f__Nanosynbacteraceae;g__Nanosynbacter;s__
HMP_2012__SRS018443__bin_35	d__Bacteria;p__Campylobacterota;c__Campylobacteria;o__Campylobacterales;f__Campylobacteraceae;g__Campylobacter_B;s__
HMP_2012__SRS018443__bin_38	d__Bacteria;p__Patescibacteria;c__Saccharimonadia;o__Saccharimonadales;f__Saccharimonadaceae;g__Saccharimonas;s__
HMP_2012__SRS018443__bin_5	d__Bacteria;p__Bacteroidota;c__Bacteroidia;o__Bacteroidales;f__Tannerellaceae;g__Tannerella;s__Tannerella sp003033925
HMP_2012__SRS018443__bin_62	d__Bacteria;p__Firmicutes_C;c__Negativicutes;o__Selenomonadales;f__Selenomonadaceae;g__Centipeda;s__Centipeda periodontii
HMP_2012__SRS018573__bin_26	d__Bacteria;p__Bacteroidota;c__Bacteroidia;o__Flavobacteriales;f__Flavobacteriaceae;g__Capnocytophaga;s__
HMP_2012__SRS018573__bin_39	d__Bacteria;p__Firmicutes;c__Bacilli;o__Lactobacillales;f__Streptococcaceae;g__Streptococcus;s__Streptococcus sanguinis_H
HMP_2012__SRS018573__bin_42	d__Bacteria;p__Actinobacteriota;c__Actinomycetia;o__Actinomycetales;f__Actinomycetaceae;g__Actinomyces;s__Actinomyces massiliensis
HMP_2012__SRS018575__bin_5	d__Bacteria;p__Bacteroidota;c__Bacteroidia;o__Bacteroidales;f__Bacteroidaceae;g__Bacteroides;s__Bacteroides gallinarum
HMP_2012__SRS018591__bin_25	d__Bacteria;p__Firmicutes_A;c__Clostridia;o__Lachnospirales;f__Lachnospiraceae;g__Catonella;s__Catonella massiliensis
HMP_2012__SRS018591__bin_41	d__Bacteria;p__Patescibacteria;c__Saccharimonadia;o__Saccharimonadales;f__Nanosyncoccaceae;g__Nanosyncoccus;s__
HMP_2012__SRS018591__bin_42	d__Bacteria;p__Firmicutes;c__Bacilli;o__Erysipelotrichales;f__Erysipelotrichaceae;g__Bulleidia;s__Bulleidia sp015256775
HMP_2012__SRS018591__bin_8	d__Bacteria;p__Actinobacteriota;c__Actinomycetia;o__Actinomycetales;f__Actinomycetaceae;g__Pauljensenia;s__
HMP_2012__SRS018665__bin_38	d__Bacteria;p__Campylobacterota;c__Campylobacteria;o__Campylobacterales;f__Campylobacteraceae;g__Campylobacter_A;s__Campylobacter_A concisus_P
HMP_2012__SRS018665__bin_44	d__Bacteria;p__Bacteroidota;c__Bacteroidia;o__Flavobacteriales;f__Weeksellaceae;g__JABCPE02;s__JABCPE02 sp013333255
HMP_2012__SRS018665__bin_64	d__Bacteria;p__Patescibacteria;c__Saccharimonadia;o__Saccharimonadales;f__Nanosyncoccaceae;g__Nanosyncoccus;s__
HMP_2012__SRS018739__bin_22	d__Bacteria;p__Bacteroidota;c__Bacteroidia;o__Bacteroidales;f__CAJPTX01;g__Bacteroides_D;s__Bacteroides_D sp013333195
HMP_2012__SRS018791__bin_25	d__Bacteria;p__Firmicutes_A;c__Clostridia;o__Lachnospirales;f__Lachnospiraceae;g__Oribacterium;s__Oribacterium sp015258095
HMP_2012__SRS018791__bin_34	d__Bacteria;p__Patescibacteria;c__Saccharimonadia;o__Saccharimonadales;f__Nanosyncoccaceae;g__Nanosyncoccus;s__
HMP_2012__SRS018791__bin_48	d__Bacteria;p__Fusobacteriota;c__Fusobacteriia;o__Fusobacteriales;f__Leptotrichiaceae;g__Leptotrichia;s__Leptotrichia wadei_A
HMP_2012__SRS018817__bin_30	d__Bacteria;p__Firmicutes_A;c__Clostridia;o__Christensenellales;f__CAG-552;g__UBA10677;s__UBA10677 sp900760475
HMP_2012__SRS018969__bin_4	d__Bacteria;p__Proteobacteria;c__Gammaproteobacteria;o__Enterobacterales;f__Pasteurellaceae;g__Haemophilus_D;s__Haemophilus_D parainfluenzae_L
HMP_2012__SRS018978__bin_1	d__Bacteria;p__Firmicutes;c__Bacilli;o__Lactobacillales;f__Streptococcaceae;g__Streptococcus;s__
HMP_2012__SRS019016__bin_9	d__Bacteria;p__Campylobacterota;c__Campylobacteria;o__Campylobacterales;f__Campylobacteraceae;g__Campylobacter_B;s__Campylobacter_B ureolyticus
HMP_2012__SRS019026__bin_13	d__Bacteria;p__Bacteroidota;c__Bacteroidia;o__Bacteroidales;f__UBA932;g__Cryptobacteroides;s__
HMP_2012__SRS019027__bin_7	d__Bacteria;p__Fusobacteriota;c__Fusobacteriia;o__Fusobacteriales;f__Leptotrichiaceae;g__JABCPH02;s__JABCPH02 sp013333235
HMP_2012__SRS019028__bin_12	d__Bacteria;p__Patescibacteria;c__Saccharimonadia;o__Saccharimonadales;f__Nanogingivalaceae;g__Nanogingivalis;s__
HMP_2012__SRS019028__bin_14	d__Bacteria;p__Patescibacteria;c__Saccharimonadia;o__Saccharimonadales;f__Nanosynbacteraceae;g__Nanosynbacter;s__
HMP_2012__SRS019028__bin_30	d__Bacteria;p__Campylobacterota;c__Campylobacteria;o__Campylobacterales;f__Campylobacteraceae;g__Campylobacter_A;s__
HMP_2012__SRS019028__bin_56	d__Bacteria;p__Proteobacteria;c__Gammaproteobacteria;o__Enterobacterales;f__Pasteurellaceae;g__Rodentibacter;s__Rodentibacter sp901420285
HMP_2012__SRS019028__bin_60	d__Bacteria;p__Fusobacteriota;c__Fusobacteriia;o__Fusobacteriales;f__Fusobacteriaceae;g__Fusobacterium;s__
HMP_2012__SRS019029__bin_27	d__Bacteria;p__Patescibacteria;c__Saccharimonadia;o__Saccharimonadales;f__Nanoperiomorbaceae;g__Nanoperiomorbus;s__
HMP_2012__SRS019029__bin_48	d__Bacteria;p__Firmicutes;c__Bacilli;o__Lactobacillales;f__Streptococcaceae;g__Streptococcus;s__
HMP_2012__SRS019033__bin_7	d__Bacteria;p__Firmicutes_A;c__Clostridia;o__Tissierellales;f__Peptoniphilaceae;g__Anaerococcus;s__
HMP_2012__SRS019045__bin_41	d__Bacteria;p__Proteobacteria;c__Gammaproteobacteria;o__Enterobacterales;f__Pasteurellaceae;g__Haemophilus_D;s__Haemophilus_D sp905215245
HMP_2012__SRS019064__bin_3	d__Bacteria;p__Actinobacteriota;c__Actinomycetia;o__Mycobacteriales;f__Mycobacteriaceae;g__Corynebacterium;s__Corynebacterium kroppenstedtii_B
HMP_2012__SRS019064__bin_6	d__Bacteria;p__Proteobacteria;c__Gammaproteobacteria;o__Burkholderiales;f__Neisseriaceae;g__;s__
HMP_2012__SRS019071__bin_22	d__Bacteria;p__Patescibacteria;c__Saccharimonadia;o__Saccharimonadales;f__Nanosyncoccaceae;g__Nanosyncoccus;s__
HMP_2012__SRS019071__bin_3	d__Bacteria;p__Bacteroidota;c__Bacteroidia;o__Bacteroidales;f__Bacteroidaceae;g__Prevotella;s__Prevotella aurantiaca
HMP_2012__SRS019071__bin_46	d__Bacteria;p__Firmicutes_A;c__Clostridia;o__Lachnospirales;f__Lachnospiraceae;g__Lachnoanaerobaculum;s__Lachnoanaerobaculum umeaense
HMP_2012__SRS019071__bin_48	d__Bacteria;p__Firmicutes;c__Bacilli;o__Lactobacillales;f__Streptococcaceae;g__Streptococcus;s__Streptococcus rubneri
HMP_2012__SRS019071__bin_5	d__Bacteria;p__Patescibacteria;c__Saccharimonadia;o__Saccharimonadales;f__Nanogingivalaceae;g__Nanogingivalis;s__
HMP_2012__SRS019071__bin_63	d__Bacteria;p__Patescibacteria;c__JAEDAM01;o__Absconditabacterales;f__X112;g__HOT-345;s__HOT-345 sp003260355
HMP_2012__SRS019071__bin_65	d__Bacteria;p__Firmicutes_A;c__Clostridia;o__Lachnospirales;f__Lachnospiraceae;g__Lachnoanaerobaculum;s__
HMP_2012__SRS019071__bin_76	d__Bacteria;p__Bacteroidota;c__Bacteroidia;o__Bacteroidales;f__Tannerellaceae;g__Tannerella;s__
HMP_2012__SRS019073__bin_16	d__Bacteria;p__Bacteroidota;c__Bacteroidia;o__Flavobacteriales;f__Flavobacteriaceae;g__Capnocytophaga;s__Capnocytophaga sputigena
HMP_2012__SRS019073__bin_22	d__Bacteria;p__Proteobacteria;c__Gammaproteobacteria;o__Enterobacterales;f__Pasteurellaceae;g__Haemophilus;s__
HMP_2012__SRS019073__bin_24	d__Bacteria;p__Fusobacteriota;c__Fusobacteriia;o__Fusobacteriales;f__Fusobacteriaceae;g__Fusobacterium;s__
HMP_2012__SRS019077__bin_21	d__Bacteria;p__Firmicutes;c__Bacilli;o__Lactobacillales;f__Streptococcaceae;g__Streptococcus;s__Streptococcus sanguinis_G
HMP_2012__SRS019077__bin_41	d__Bacteria;p__Proteobacteria;c__Gammaproteobacteria;o__Enterobacterales;f__Pasteurellaceae;g__Aggregatibacter;s__Aggregatibacter kilianii
HMP_2012__SRS019077__bin_49	d__Bacteria;p__Bacteroidota;c__Bacteroidia;o__Flavobacteriales;f__Flavobacteriaceae;g__Capnocytophaga;s__
HMP_2012__SRS019081__bin_1	d__Bacteria;p__Proteobacteria;c__Gammaproteobacteria;o__Burkholderiales;f__Neisseriaceae;g__QFNR01;s__
HMP_2012__SRS019122__bin_15	d__Bacteria;p__Bacteroidota;c__Bacteroidia;o__Bacteroidales;f__Bacteroidaceae;g__Prevotella;s__Prevotella scopos
HMP_2012__SRS019122__bin_60	d__Bacteria;p__Firmicutes;c__Bacilli;o__Lactobacillales;f__Streptococcaceae;g__Streptococcus;s__
HMP_2012__SRS019124__bin_4	d__Bacteria;p__Bacteroidota;c__Bacteroidia;o__Bacteroidales;f__Bacteroidaceae;g__Prevotella;s__Prevotella sp000163055
HMP_2012__SRS019125__bin_1	d__Bacteria;p__Bacteroidota;c__Bacteroidia;o__Flavobacteriales;f__Weeksellaceae;g__JABCPE02;s__
HMP_2012__SRS019125__bin_12	d__Bacteria;p__Fusobacteriota;c__Fusobacteriia;o__Fusobacteriales;f__Leptotrichiaceae;g__Streptobacillus;s__
HMP_2012__SRS019125__bin_13	d__Bacteria;p__Patescibacteria;c__Saccharimonadia;o__Saccharimonadales;f__Nanogingivalaceae;g__Nanogingivalis;s__Nanogingivalis gingivitcus
HMP_2012__SRS019125__bin_20	d__Bacteria;p__Firmicutes_A;c__Clostridia;o__Lachnospirales;f__Lachnospiraceae;g__Lachnoanaerobaculum;s__
HMP_2012__SRS019125__bin_33	d__Bacteria;p__Firmicutes;c__Bacilli;o__Lactobacillales;f__Streptococcaceae;g__Streptococcus;s__Streptococcus mitis_AC
HMP_2012__SRS019125__bin_35	d__Bacteria;p__Patescibacteria;c__JAEDAM01;o__Absconditabacterales;f__X112;g__HOT-345;s__
HMP_2012__SRS019125__bin_7	d__Bacteria;p__Firmicutes;c__Bacilli;o__Staphylococcales;f__Gemellaceae;g__Gemella;s__
HMP_2012__SRS019127__bin_21	d__Bacteria;p__Bacteroidota;c__Bacteroidia;o__Flavobacteriales;f__Flavobacteriaceae;g__Capnocytophaga;s__Capnocytophaga leadbetteri
HMP_2012__SRS019127__bin_24	d__Bacteria;p__Firmicutes_A;c__Clostridia;o__TANB77;f__CAG-508;g__JABCPO02;s__
HMP_2012__SRS019127__bin_39	d__Bacteria;p__Actinobacteriota;c__Actinomycetia;o__Actinomycetales;f__Micrococcaceae;g__Rothia;s__Rothia mucilaginosa
HMP_2012__SRS019127__bin_41	d__Bacteria;p__Patescibacteria;c__Saccharimonadia;o__Saccharimonadales;f__Nanosyncoccaceae;g__Nanosyncoccus;s__
HMP_2012__SRS019127__bin_5	d__Bacteria;p__Patescibacteria;c__Saccharimonadia;o__Saccharimonadales;f__Nanosynbacteraceae;g__Nanosynbacter;s__
HMP_2012__SRS019128__bin_45	d__Bacteria;p__Bacteroidota;c__Bacteroidia;o__Bacteroidales;f__Bacteroidaceae;g__Prevotella;s__
HMP_2012__SRS019129__bin_16	d__Bacteria;p__Bacteroidota;c__Bacteroidia;o__Flavobacteriales;f__Weeksellaceae;g__JABCPE02;s__
HMP_2012__SRS019129__bin_29	d__Bacteria;p__Firmicutes;c__Bacilli;o__Lactobacillales;f__Streptococcaceae;g__Streptococcus;s__Streptococcus mitis_AZ
HMP_2012__SRS019219__bin_33	d__Bacteria;p__Actinobacteriota;c__Actinomycetia;o__Actinomycetales;f__Actinomycetaceae;g__Actinomyces;s__Actinomyces graevenitzii
HMP_2012__SRS019219__bin_55	d__Bacteria;p__Patescibacteria;c__Saccharimonadia;o__Saccharimonadales;f__Nanosynbacteraceae;g__Nanosynbacter;s__
HMP_2012__SRS019219__bin_65	d__Bacteria;p__Firmicutes_A;c__Clostridia;o__Lachnospirales;f__Lachnospiraceae;g__Oribacterium;s__Oribacterium sinus
HMP_2012__SRS019221__bin_3	d__Bacteria;p__Firmicutes;c__Bacilli;o__Lactobacillales;f__Streptococcaceae;g__Streptococcus;s__
HMP_2012__SRS019225__bin_13	d__Bacteria;p__Firmicutes;c__Bacilli;o__Lactobacillales;f__Streptococcaceae;g__Streptococcus;s__Streptococcus sanguinis
HMP_2012__SRS019225__bin_8	d__Bacteria;p__Patescibacteria;c__Saccharimonadia;o__Saccharimonadales;f__Saccharimonadaceae;g__Saccharimonas;s__
HMP_2012__SRS019267__bin_7	d__Bacteria;p__Firmicutes;c__Bacilli;o__RF39;f__UBA660;g__Onthousia;s__Onthousia sp900760545
HMP_2012__SRS019327__bin_29	d__Bacteria;p__Firmicutes;c__Bacilli;o__Mycoplasmatales;f__Metamycoplasmataceae;g__Metamycoplasma;s__Metamycoplasma orale
HMP_2012__SRS019327__bin_86	d__Bacteria;p__Campylobacterota;c__Campylobacteria;o__Campylobacterales;f__Campylobacteraceae;g__Campylobacter_A;s__Campylobacter_A concisus_F
HMP_2012__SRS019333__bin_18	d__Bacteria;p__Firmicutes;c__Bacilli;o__Lactobacillales;f__Streptococcaceae;g__Streptococcus;s__Streptococcus sanguinis
HMP_2012__SRS019389__bin_14	d__Bacteria;p__Actinobacteriota;c__Actinomycetia;o__Actinomycetales;f__Micrococcaceae;g__Rothia;s__Rothia mucilaginosa
HMP_2012__SRS019389__bin_3	d__Bacteria;p__Firmicutes_A;c__Clostridia;o__Lachnospirales;f__Lachnospiraceae;g__Oribacterium;s__Oribacterium sinus
HMP_2012__SRS019587__bin_16	d__Bacteria;p__Firmicutes;c__Bacilli;o__Lactobacillales;f__Streptococcaceae;g__Streptococcus;s__
HMP_2012__SRS019607__bin_10	d__Bacteria;p__Firmicutes;c__Bacilli;o__Erysipelotrichales;f__Erysipelotrichaceae;g__Bulleidia;s__Bulleidia sp900554555
HMP_2012__SRS019607__bin_47	d__Bacteria;p__Patescibacteria;c__Saccharimonadia;o__Saccharimonadales;f__Nanosyncoccaceae;g__Nanosyncoccus;s__
HMP_2012__SRS019607__bin_6	d__Bacteria;p__Actinobacteriota;c__Actinomycetia;o__Actinomycetales;f__Actinomycetaceae;g__Pauljensenia;s__Pauljensenia sp000758755
HMP_2012__SRS019607__bin_71	d__Bacteria;p__Patescibacteria;c__Saccharimonadia;o__Saccharimonadales;f__Nanosynbacteraceae;g__Nanosynbacter;s__
HMP_2012__SRS019872__bin_5	d__Bacteria;p__Proteobacteria;c__Gammaproteobacteria;o__Enterobacterales;f__Pasteurellaceae;g__Haemophilus_D;s__Haemophilus_D parainfluenzae_N
HMP_2012__SRS019906__bin_32	d__Bacteria;p__Patescibacteria;c__Saccharimonadia;o__Saccharimonadales;f__Nanosynbacteraceae;g__VGLK01;s__VGLK01 sp013333495
HMP_2012__SRS019974__bin_21	d__Bacteria;p__Firmicutes_A;c__Clostridia;o__Lachnospirales;f__Lachnospiraceae;g__Catonella;s__Catonella massiliensis
HMP_2012__SRS019974__bin_9	d__Bacteria;p__Patescibacteria;c__Saccharimonadia;o__Saccharimonadales;f__Nanosynbacteraceae;g__Nanosynbacter;s__
HMP_2012__SRS019976__bin_3	d__Bacteria;p__Firmicutes;c__Bacilli;o__Lactobacillales;f__Aerococcaceae;g__Granulicatella;s__
[truncated: 2,931 more rows]

## Sheet: nonIBD summery
Phyla	Number of strains selected	Phyla selection as a percentage of total selections
p__Bacteroidota	1528	42.9213
p__Firmicutes_A	1612	45.2809
p__Verrucomicrobiota	55	1.54494
p__Cyanobacteria	17	0.477528
p__Firmicutes_C	156	4.38202
p__Firmicutes	39	1.09551
p__Proteobacteria	110	3.08989
p__Actinobacteriota	36	1.01124
p__Fusobacteriota	1	0.0280899
p__Desulfobacterota_I	6	0.168539

## Sheet: IBD summery
Phyla	Number of strains selected	Phyla selection as a percentage of total selections
p__Proteobacteria	2995	34.6644
p__Bacteroidota	2434	28.1713
p__Firmicutes_A	2713	31.4005
p__Firmicutes_C	283	3.27546
p__Cyanobacteria	10	0.115741
p__Verrucomicrobiota	47	0.543981
p__Actinobacteriota	96	1.11111
p__Firmicutes	46	0.532407
p__Patescibacteria	3	0.0347222
p__Methanobacteriota	1	0.0115741
p__Desulfobacterota_I	1	0.0115741
p__Fusobacteriota	7	0.0810185
p__Thermoplasmatota	3	0.0347222
p__Synergistota	1	0.0115741

## Sheet: nonIBD sample selection
Sample	Matchs: 1	Matchs: 2	Matchs: 3	Matchs: 4	Matchs: 5	Matchs: 6	Matchs: 7	Matchs: 8	Matchs: 9	Matchs: 10	Matchs: 11	Matchs: 12	Matchs: 13	Matchs: 14	Matchs: 15	Matchs: 16	Matchs: 17	Matchs: 18	Matchs: 19	Matchs: 20	Mismatches: 1	Mismatches: 2	Mismatches: 3	Mismatches: 4	Mismatches: 5	Mismatches: 6	Mismatches: 7	Mismatches: 8	Mismatches: 9	Mismatches: 10	Mismatches: 11	Mismatches: 12	Mismatches: 13	Mismatches: 14	Mismatches: 15	Mismatches: 16	Mismatches: 17	Mismatches: 18	Mismatches: 19	Mismatches: 20	Culumative accounted Pfams (%): 1	Culumative accounted Pfams (%): 2	Culumative accounted Pfams (%): 3	Culumative accounted Pfams (%): 4	Culumative accounted Pfams (%): 5	Culumative accounted Pfams (%): 6	Culumative accounted Pfams (%): 7	Culumative accounted Pfams (%): 8	Culumative accounted Pfams (%): 9
HSM7J4NY	2436	784	146	139	126	27	49	31	40	81	42	8	48	27	11	14	35	23	11	17	15	110	7	8	11	0	3	1	4	15	6	1	11	6	3	4	11	8	4	7	52.6134	69.54643628509719	72.69978401727862	75.70194384449243	78.42332613390928	79.00647948164146	80.06479481641469	80.73434125269978	81.59827213822895
MSM79H6H	2414	774	199	110	61	111	53	17	57	39	10	16	33	24	43	65	3	30	32	10	37	122	25	5	3	11	3	1	6	4	1	2	5	4	9	19	1	13	16	5	52.822757111597376	69.75929978118161	74.11378555798687	76.52078774617068	77.85557986870897	80.28446389496717	81.44420131291028	81.81619256017505	83.06345733041576
HSM7CZ1C	2443	803	139	157	114	83	102	23	70	9	7	3	2	1	28	42	28	18	15	25	8	92	0	9	5	4	6	0	3	0	0	0	0	0	1	3	2	1	1	2	50.61114563911332	67.24673710379118	70.12637248808784	73.37891029625025	75.74062564740004	77.46012015744769	79.57323389268697	80.0497	81.49989641599336
HSM7CYXI	2353	234	147	44	47	16	6	10	7	7	6	11	23	2	4	2	2	3	4	0	98	26	1019	16	649	644	696	639	653	657	1149	629	1318	603	631	643	625	603	497	592	77.99138216771627	85.74743122306927	90.61982101425257	92.0782	93.63606231355651	94.16639045409347	94.36526350679483	94.69671859463043	94.92873715611535
HSM67VGA	2430	669	188	122	66	45	71	34	41	21	26	21	22	10	47	15	20	20	2	8	21	225	22	8	3	2	10	4	9	6	9	11	12	6	36	11	19	19	2	10	58.009071377417044	73.97947004058247	78.46741465743614	81.37980424922416	82.9554	84.02960133683457	85.72451659107185	86.53616614943901	87.51492002864646
MSM79HB6	2432	730	148	61	98	40	64	49	19	63	23	20	8	40	29	13	8	562	22	5	19	166	4	1	7	1	5	6	2	13	4	4	2	12	10	5	3	366	13	3	49.70365828734927	64.62293071735132	67.64765992233804	68.8943	70.89720008174943	71.71469446147557	73.0227	74.02411608420192	74.41242591457183
PSM7J17X	2217	383	182	384	46	32	7	11	10	66	5	0	2	0	1	1	12	2	4	2	254	567	16	100	15	517	552	536	517	72	522	516	501	516	511	491	481	500	510	489	59.580757860790115	69.87368986831497	74.76484815909701	85.08465466272509	86.32088148347219	87.18086535877451	87.36898683149691	87.66460628863209	87.93335124966407
MSM9VZF7	2434	775	173	157	55	46	61	34	16	29	25	37	8	26	44	25	17	25	20	17	17	120	6	13	0	0	3	2	1	2	2	5	1	5	11	6	5	8	7	7	53.21381722780936	70.15741145605597	73.93965894184521	77.37210319195452	78.57455181460429	79.58023611718409	80.91386095321381	81.65719282903366	82.007
HSM67VEQ	2421	779	145	128	49	19	78	66	81	34	9	23	24	20	29	21	28	24	23	31	30	118	1	8	1	0	8	7	15	4	1	4	5	5	8	6	9	10	10	14	53.811958212936204	71.12691709268726	74.34985552344966	77.19493220715714	78.28406312513893	78.70637919537675	80.4401	81.90709046454768	83.70749055345632
MSM79H7O	2423	795	151	131	31	17	91	5	3	3	3	90	20	48	15	26	26	10	39	25	28	102	1	9	0	0	11	0	0	0	0	11	1	5	1	3	3	1	6	4	51.586118799233546	68.51181605279966	71.72663402171598	74.51564828614009	75.17564402810304	75.53757717692145	77.47498403236108	77.58143495848414	77.64530551415797
MSM6J2K2	2371	797	163	109	98	63	24	46	35	87	39	28	65	43	11	67	26	9	18	10	80	101	8	7	8	7	2	5	5	23	9	6	19	12	3	23	11	4	9	5	51.622	68.9745	72.52340518179838	74.89658175484433	77.03026344437187	78.40191595906815	78.92445025038101	79.92597430873067	80.68800348356194
PSM7J16Y	2424	803	148	144	102	141	51	67	56	55	23	15	12	17	18	25	8	11	17	10	27	94	4	7	5	9	4	6	8	9	3	2	2	3	4	7	2	3	5	3	51.41039236479321	68.44114528101802	71.58006362672322	74.63414634146342	76.79745493107106	79.78791092258749	80.8696	82.29056203605515	83.47826086956522
MSM6J2RS	2332	606	100	75	50	60	9	120	7	76	7	65	8	14	55	16	21	24	24	13	119	304	12	17	18	23	4	203	5	141	8	665	11	23	137	42	67	148	946	836	61.12712975098297	77.01179554390563	79.63302752293579	81.59895150720838	82.90956749672345	84.48230668414155	84.71821756225427	87.86369593709044	88.04718217562254
HSM6XRTG	2398	665	141	115	40	6	36	37	13	74	31	26	9	15	9	17	17	31	36	8	53	235	7	17	4	1	8	14	5	55	19	24	7	15	10	23	25	60	100	16	60.78580481622306	77.6426	81.21673003802282	84.1318	85.14575411913815	85.29784537389101	86.2104	87.14828897338403	87.47782002534854
MSM9VZGY	2379	739	141	100	34	144	38	46	23	59	27	18	11	14	14	15	9	20	16	12	72	160	10	7	1	18	8	13	7	36	17	13	8	13	14	16	10	28	25	21	57.88321167883211	75.86374695863746	79.29440389294405	81.72749391727494	82.55474452554743	86.05839416058394	86.98296836982968	88.1022	88.6618
MSM79HA3	2410	769	133	67	76	62	37	53	12	24	56	38	100	5	57	49	9	28	13	10	41	129	4	2	2	4	2	6	1	3	10	6	35	1	15	16	3	11	5	4	52.15321359013201	68.79463319627787	71.6728	73.12270071413114	74.76736637091538	76.10906730144991	76.90975979225276	78.05669768448388	78.31638173555507
MSM9VZFN	2429	723	137	107	74	1	50	42	25	82	21	10	37	23	9	7	20	15	18	20	22	173	4	5	5	0	5	5	3	25	5	3	13	9	4	4	14	11	16	18	57.3148	74.37470504955166	77.60736196319019	80.13213780084946	81.87824445493158	81.90184049079755	83.08164228409626	84.0727	84.66257668711657
HSM67VI5	2435	768	143	132	105	40	3	57	36	53	62	28	12	6	21	20	15	20	16	13	16	127	3	6	6	2	0	5	3	7	10	5	2	1	4	5	4	6	5	4	53.16593886462883	69.93449781659389	73.05676855895197	75.93886462882095	78.23144104803494	79.10480349344978	79.17030567685589	80.41484716157206	81.2009
MSM79HCP	2435	772	147	132	98	47	36	63	55	12	66	12	21	8	112	10	14	25	14	8	16	122	2	6	5	2	2	6	7	1	13	2	5	2	43	4	6	12	9	6	55.55555555555556	73.1691	76.52292950034223	79.53456536618754	81.77047684234543	82.84280173397217	83.66415697011179	85.10152863335615	86.3564
MSM79HES	2441	835	1082	135	78	64	31	5	4	2	1	63	52	67	14	12	28	19	9	26	10	59	36	5	3	2	0	0	0	0	0	5	3	7	1	1	3	2	1	4	42.92245472129418	57.6051	76.63091260770177	79.00474767012484	80.37629681730262	81.50167047652542	82.04677334271145	82.13469315983822	82.20502901353966
MSM79H8N	2399	733	143	104	33	44	21	42	6	52	44	24	9	31	28	45	8	8	29	16	52	167	4	1	2	5	3	9	1	14	16	10	4	17	16	37	7	7	29	19	57.1599	74.62473195139385	78.03192756730999	80.50988801524899	81.29616392661426	82.3445	82.84488920657613	83.84560400285919	83.98856325947105
MSMA26BD	2411	801	182	140	78	14	9	2	69	48	14	39	11	8	29	11	24	11	31	5	40	76	6	16	2	0	0	0	7	5	1	5	1	1	5	2	5	2	7	1	53.48269742679681	71.2511	75.28837622005324	78.39396628216504	80.12422360248446	80.43478260869566	80.63442768411713	80.67879325643301	82.20940550133096
MSM79HCK	2432	756	146	103	42	69	84	84	38	120	21	12	10	19	27	14	14	15	13	26	19	138	3	7	3	5	19	26	10	41	7	4	6	12	20	10	11	15	13	31	56.78262899836564	74.43380807844969	77.84263366798973	80.2475	81.22811113705347	82.83913144991828	84.80037356992763	86.76161568993696	87.64884426803641
MSMAPC7R	2387	729	155	124	43	63	127	75	17	34	17	20	9	24	34	11	66	9	28	34	64	169	15	11	2	10	24	23	4	14	7	9	5	16	28	9	62	9	34	49	56.11189468735308	73.24870709920074	76.89233662435355	79.80724024447579	80.81805359661494	82.29901269393513	85.28443817583451	87.04748472026328	87.44710860366713
HSM7CYXG	2405	688	164	124	70	36	38	37	15	28	27	38	14	16	13	39	8	36	18	11	46	209	15	10	9	5	6	14	8	16	16	34	14	18	17	96	14	101	45	29	60.73232323232324	78.1061	82.24747474747474	85.37878787878788	87.14646464646465	88.05555555555556	89.01515151515152	89.94949494949495	90.32828282828282
MSM9VZFF	2424	831	168	126	60	78	99	32	38	64	18	52	46	21	9	38	40	46	15	12	27	65	5	4	0	1	7	1	2	5	1	5	4	2	1	6	6	6	2	2	48.99939357186173	65.79745300181928	69.19345057610673	71.74044875682232	72.95330503335354	74.53001819284415	76.53123104912068	77.17808772993735	77.94623003840712
MSM79HA7	2415	815	164	98	161	90	72	15	70	33	37	32	22	12	33	10	19	12	12	52	36	81	7	1	5	7	5	0	6	2	3	3	2	1	4	1	3	2	2	12	49.235474006116206	65.85117227319061	69.1947	71.19266055045873	74.47502548419979	76.30988786952089	77.77777777777779	78.0836	79.51070336391437
HSM6XRQS	2431	561	131	50	86	54	136	37	27	53	10	45	44	16	15	13	14	1	0	2	20	333	18	3	15	16	68	17	26	701	16	192	1047	256	941	324	309	857	1007	1032	64.12556053811659	78.9238	82.37931944078079	83.69823265629121	85.96676338696913	87.3912	90.97863360590873	91.95462938538644	92.66684252176208
MSM79H9C	2392	803	163	71	104	65	91	77	80	22	36	85	28	21	12	18	20	38	7	5	59	77	12	1	7	4	16	11	16	3	8	21	8	7	4	7	8	19	4	3	51.83098591549295	69.23076923076923	72.76273022751896	74.3012	76.55471289274107	77.96316359696641	79.935	81.60346695557963	83.33694474539544
HSM7J4IW	2416	746	144	77	97	45	14	82	25	18	32	29	32	23	27	47	24	14	16	12	35	151	3	2	5	4	1	20	5	4	9	8	12	8	10	23	14	9	11	8	56.382730455075844	73.79229871645275	77.15285880980164	78.94982497082847	81.21353558926488	82.2637	82.59043173862311	84.50408401400233	85.0875
HSM7CYYP	2374	356	66	100	73	66	32	32	11	9	6	1	13	42	4	6	1	1	1	2	77	546	5	22	33	916	34	543	567	545	538	590	536	1201	1038	540	567	526	561	431	71.22712271227122	81.90819081908191	83.88838883888388	86.88868886888689	89.07890789078908	91.05910591059106	92.01920192019202	92.97929792979298	93.3093
HSMA33QO	2345	603	140	109	32	47	7	16	24	27	45	13	50	16	11	49	13	51	19	7	106	306	12	13	5	15	2	6	12	15	35	11	75	19	15	679	20	1092	49	15	62.251128218741705	78.25856118927528	81.97504645606584	84.86859569949561	85.7181	86.96575524289885	87.15157950623839	87.57632067958588	88.2134
MSM79H5U	2406	769	128	130	59	4	36	31	8	53	71	66	11	54	53	6	26	11	29	23	45	110	4	10	5	0	3	3	1	12	21	25	3	24	29	3	15	6	19	15	54.919	72.47203834740927	75.39374572015521	78.36110477060032	79.70782926272541	79.7991	80.62086281670851	81.32846382104543	81.51107053184205
HSM7J4HE	2309	648	207	96	39	84	44	27	141	45	17	16	24	31	12	5	11	11	28	13	142	265	17	8	3	19	13	8	74	34	13	15	30	50	17	7	17	18	632	31	57.452102513062954	73.57551629758646	78.72605125653148	81.11470515053496	82.08509579497387	84.17516795222693	85.26996765364518	85.94177656133365	89.45011196815128
HSM7J4KG	2302	742	144	105	44	38	107	46	43	107	59	17	25	58	8	17	8	34	4	11	149	164	6	7	2	4	24	11	13	47	33	9	15	38	7	16	8	56	6	17	54.588570073511974	72.184	75.59876689589757	78.08868864121413	79.13208442020394	80.03319895660422	82.57054778278396	83.66137064263694	84.68105288119516
HSM67VEO	2421	760	143	77	96	59	20	75	65	30	26	8	62	14	20	17	8	19	11	13	30	135	4	1	5	9	2	16	18	9	7	2	29	6	10	9	4	12	7	10	56.015733456732995	73.60018509949097	76.90883850069412	78.69042110134197	80.91161499305876	82.27672373900971	82.73947246645072	84.47478019435447	85.9787
MSM6J2RM	2402	734	144	73	96	69	60	35	30	58	38	18	10	19	34	32	8	6	11	8	49	165	3	2	7	7	8	4	4	11	9	4	3	6	13	17	4	3	6	5	55.73085846867749	72.76102088167053	76.10208816705337	77.79582366589327	80.02320185614849	81.62412993039443	83.01624129930394	83.82830626450117	84.52436194895591
MSM9VZLH	2409	794	185	97	92	63	50	28	42	45	9	13	5	49	12	8	20	23	25	18	42	101	8	2	5	2	2	2	4	6	1	2	1	15	3	2	6	8	10	8	53.74832663989291	71.4636	75.59125390450691	77.75546630968317	79.80812137438643	81.21374386434627	82.32931726907631	82.95403837572512	83.89112003569835
MSM6J2QH	2431	776	177	129	70	20	7	53	28	26	54	55	52	21	8	8	15	20	8	26	20	101	10	7	1	0	0	6	2	2	8	11	9	4	2	2	4	7	3	13	55.099728014505885	72.68812330009065	76.69990933816862	79.62375339981868	81.21033544877606	81.66364460562103	81.82230281051676	83.02357207615594	83.65820489573889
MSM79H81	2433	793	184	438	78	75	45	33	30	18	29	22	14	6	10	30	51	4	33	6	18	101	9	22	2	4	1	2	1	1	3	3	2	1	2	9	15	1	11	2	50.6875	67.20833333333334	71.04166666666667	80.16666666666666	81.79166666666666	83.35416666666666	84.29166666666667	84.97916666666666	85.60416666666667
PSM7J19T	2422	774	130	123	90	51	41	40	33	12	25	44	14	20	113	45	12	24	18	6	29	124	6	10	7	5	4	7	6	2	5	11	3	5	37	18	5	12	9	3	53.230769230769226	70.24175824175825	73.09890109890111	75.8022	77.78021978021978	78.9011	79.80219780219781	80.68131868131869	81.4066
MSM79H7Y	2420	822	273	63	59	147	19	9	93	4	53	28	42	11	10	52	9	8	26	6	31	54	43	0	1	9	0	0	9	0	3	2	5	1	1	9	1	1	4	1	50.74439085762214	67.98070874397149	73.70517928286853	75.02621094569092	76.26336758230237	79.34577479555462	79.74418117005662	79.93289997903125	81.88299433843574
HSM7J4HG	2290	684	143	102	228	32	68	21	45	15	33	41	71	24	23	11	9	23	3	5	161	223	5	9	34	4	31	8	19	6	17	36	63	22	26	13	11	33	4	7	54.732313575525815	71.08030592734225	74.4981	76.93594646271511	82.38527724665391	83.15009560229446	84.77533460803059	85.27724665391969	86.3528
MSMAPC7T	2415	760	167	91	66	60	60	38	89	55	22	13	44	6	13	27	3	27	9	19	36	119	15	3	8	8	12	10	32	22	8	5	25	3	7	20	2	20	8	20	55.174777244688144	72.53826822024217	76.35366689513366	78.43271647246974	79.94059858350468	81.31140050262738	82.68220242175006	83.55037697052776	85.58373315055975
MSM6J2QP	2443	672	164	128	10	49	67	47	35	44	30	32	20	23	11	13	10	26	12	13	8	223	14	7	0	2	7	5	6	10	8	11	8	10	5	7	6	18	8	11	58.9101	75.1145	79.06920665541355	82.15577525922355	82.39691343139619	83.5785	85.19411622859899	86.32746563781046	87.17144924041476
CSM79HOV	2414	730	124	139	60	38	39	54	56	73	14	15	8	9	17	27	9	44	24	20	37	165	8	16	5	4	7	12	16	31	5	6	4	5	11	20	7	44	26	21	56.81336785125912	73.99388091315603	76.91221463873853	80.1836	81.59566956931043	82.48999764650506	83.40786067309955	84.67874794069192	85.99670510708401
HSM67VEU	2432	778	146	78	119	56	60	5	24	69	38	10	10	32	56	20	48	12	11	31	19	117	0	0	7	1	3	0	1	9	5	1	1	6	13	4	13	3	3	10	53.888765787724346	71.12785286948815	74.36295147352095	76.09129182362065	78.72811876800354	79.96897850653667	81.29847108353646	81.40926213161977	81.94105916241968
MSM9VZMS	2434	789	220	130	79	68	25	54	35	31	6	23	15	15	12	14	29	24	19	13	17	106	35	10	3	4	1	6	5	5	1	5	3	3	3	4	9	8	7	5	53.20218579234973	70.44808743169398	75.2568	78.09836065573771	79.82513661202186	81.31147540983606	81.85792349726776	83.03825136612022	83.80327868852459
MSM6J2SE	2436	784	163	117	77	40	61	60	24	63	21	37	63	18	17	31	18	6	3	31	15	94	3	5	2	2	5	5	2	10	2	5	12	3	3	7	6	2	1	15	51.80774138664398	68.48149723521905	71.94810718843046	74.4364	76.07401105912378	76.9247	78.22203317737133	79.49808592088473	80.00850701829009
MSM79H9K	2410	831	177	107	56	72	58	79	109	31	20	68	16	21	25	10	10	32	9	26	41	65	6	5	1	2	3	6	9	3	2	12	2	3	4	2	2	7	2	7	50.4184	67.80334728033472	71.50627615062761	73.74476987447699	74.9163	76.42259414225941	77.63598326359833	79.2887	81.56903765690376
HSM67VGK_TR	2405	753	167	96	35	33	60	53	6	51	42	42	12	18	11	32	37	30	6	6	46	127	19	5	0	1	7	12	1	16	14	13	4	9	6	23	32	26	5	6	56.12602100350058	73.69894982497082	77.59626604434072	79.83663943990665	80.6534	81.42357059509918	82.82380396732789	84.06067677946324	84.20070011668611
CSM79HP6	2435	792	145	150	89	128	41	6	27	30	57	17	18	26	9	20	7	99	20	5	16	103	1	10	3	11	1	0	1	1	5	1	1	3	1	3	1	22	4	1	51.567132570944516	68.3397	71.41041931385006	74.58703939008895	76.47183396865735	79.18254976704786	80.05082592121983	80.17789072426937	80.74968233799238
HSM6XRVC	2410	756	173	121	23	9	31	1	71	91	42	54	22	10	5	32	15	24	11	18	41	141	7	0	0	0	1	0	7	13	6	9	4	2	1	9	5	9	4	10	56.20335820895522	73.834	77.86847014925374	80.69029850746269	81.22667910447761	81.43656716417911	82.15951492537313	82.18283582089553	83.83861940298507
CSMAE44D	2433	781	180	106	78	86	79	142	7	17	13	33	11	44	9	16	24	7	15	13	18	113	11	2	2	4	5	9	0	1	1	4	1	6	1	2	4	1	3	3	51.86527392879982	68.51417608185888	72.35131102110425	74.61095715199318	76.27371562566617	78.10701342997228	79.79108931997442	82.81816243871243	82.96738435301641
MSM79H9G	2406	818	165	154	54	78	65	53	78	41	21	60	14	14	25	20	31	10	14	37	45	77	8	7	0	2	3	4	8	4	2	12	2	2	5	4	7	2	3	10	50.03119151590767	67.04096485755875	70.47203160740278	73.67436057392389	74.79725514660012	76.41921397379913	77.77084632979829	78.87294655853609	80.49490538573508
MSM79H5Y	2429	773	144	129	149	23	6	72	17	16	87	20	28	29	6	131	22	41	29	13	22	122	2	5	8	0	0	5	1	1	17	2	4	6	1	35	5	12	9	5	53.584822413412745	70.63754687844694	73.81425104787117	76.66004853298037	79.9471	80.45444517979263	80.58680785351864	82.17515993823076	82.55018751378778
HSM7J4O3	2433	723	184	147	58	39	38	23	22	90	24	19	8	18	34	17	18	36	17	34	18	173	10	17	2	4	4	3	3	21	5	4	2	5	10	5	6	15	8	17	54.71104115133798	70.96919271418935	75.10681358219024	78.4124	79.71666291882168	80.59365864627839	81.44816730380032	81.96536991230042	82.46008545086575
MSM9VZHL	2277	720	155	100	85	67	16	30	34	39	35	10	15	18	7	19	17	12	36	22	174	189	17	6	16	18	4	14	23	34	38	10	20	28	10	35	42	29	940	1028	59.12749935081797	77.82394183329005	81.84887042326669	84.44559854583225	86.65281745001299	88.39262529213191	88.8081	89.58712022851208	90.47000779018437
HSM7J4O7	2439	796	256	116	82	50	6	76	24	71	38	53	13	7	18	18	21	26	14	31	12	99	34	3	2	2	0	7	1	7	4	8	2	1	3	4	5	7	4	10	51.29337539432177	68.03364879074658	73.41745531019978	75.85699263932703	77.58149316508937	78.63301787592009	78.75920084121977	80.35751840168244	80.86225026288118
HSM6XRVC_TR	2402	736	193	119	16	2	82	27	33	53	30	13	15	34	47	21	21	21	6	23	49	162	14	0	0	0	9	2	3	8	5	3	5	15	24	10	12	13	4	20	56.451233842538194	73.74853113983548	78.28437132784958	81.08108108108108	81.45710928319623	81.50411280846063	83.43125734430082	84.06580493537015	84.84136310223266
MSM79H9M	2384	817	227	87	77	95	53	22	12	72	38	30	16	13	124	26	35	23	13	6	67	78	28	2	2	1	1	0	0	5	2	2	1	1	17	3	6	3	2	1	49.563409563409564	66.54885654885655	71.26819126819127	73.07692307692307	74.67775467775468	76.65280665280665	77.75467775467776	78.21205821205821	78.46153846153847
CSM7KOOH	2417	776	221	116	94	102	79	53	35	66	48	18	64	19	42	26	11	16	16	10	34	118	8	3	3	8	6	4	4	13	11	4	19	5	14	10	5	8	9	6	52.40676496097137	69.23243712055508	74.02428447528187	76.53946227233305	78.57762359063312	80.78924544666089	82.5022	83.65134431916739	84.41023417172593
HSM7J4O5	2437	776	198	68	131	43	36	61	22	28	25	10	19	52	19	5	14	15	25	11	14	102	25	3	25	5	5	10	3	6	6	3	6	19	7	2	6	7	13	6	54.409466398749714	71.73476222371065	76.15539182853315	77.67358785443179	80.59834784550122	81.55838356776066	82.36213440500111	83.72404554588077	84.21522661308329
HSM7CYYH	2403	796	1046	121	84	34	62	31	14	53	25	28	41	34	7	12	4	21	6	6	48	98	74	14	11	3	13	7	3	16	8	11	21	22	5	9	4	25	7	7	46.291658639953766	61.62589096513196	81.77615103062993	84.10710845694472	85.72529377769216	86.38027355037565	87.57464842997496	88.17183586977461	88.44153342323253
MSM6J2JR	2435	735	141	112	98	97	27	27	45	58	50	22	17	53	9	20	30	42	17	12	16	160	4	8	11	15	2	3	8	10	14	6	6	26	4	11	16	27	11	9	54.46208901811676	70.90136434802058	74.05502124804293	76.56005367926639	78.752	80.92149407291433	81.52538581972712	82.12927756653993	83.13576381122792
HSM6XRQW	2410	594	130	50	72	46	77	54	334	12	18	33	38	7	27	17	9	8	3	12	41	305	19	3	15	13	51	30	700	15	30	674	172	17	890	930	808	217	817	278	59.44745929945733	74.09965466206216	77.30636408485447	78.5397	80.31573754316724	81.45041933892452	83.34977799703996	84.68179575727677	92.92057227429699
MSM6J2K8	2375	782	139	121	78	33	60	65	41	41	52	14	13	20	8	24	65	25	11	11	76	104	4	9	3	2	9	12	6	7	15	3	4	7	3	11	43	14	7	8	54.07559198542805	71.88069216757741	75.0455	77.80054644808743	79.57650273224044	80.32786885245902	81.69398907103826	83.17395264116576	84.10746812386157
MSMAPC6O	2425	786	146	146	116	13	52	54	22	25	44	20	58	14	36	6	14	13	19	13	26	109	0	9	11	0	3	5	1	3	7	3	16	3	10	2	5	5	8	6	53.96083667111704	71.45082331998219	74.6996	77.9484	80.52959501557633	80.81886960391633	81.97596795727637	83.17757009345794	83.66711170449489
MSM6J2HN	2418	757	160	228	113	7	80	98	42	31	23	16	14	17	17	24	18	10	23	25	33	139	5	12	8	0	8	17	7	6	5	4	4	6	6	9	9	5	14	20	54.06976744186046	70.99731663685151	74.57513416815742	79.67352415026834	82.20035778175313	82.35688729874776	84.14579606440071	86.33720930232558	87.27638640429338
MSM79HCI	2434	760	148	127	51	163	66	39	32	15	12	52	14	19	17	33	11	10	7	26	17	134	4	6	3	18	7	5	5	3	3	23	6	11	11	32	9	11	8	36	57.14956562573374	74.99413007748298	78.46912420756045	81.45104484620803	82.64850903968068	86.47569852077952	88.02535806527354	88.94106597792909	89.6924
HSM7CZ26	2433	729	144	124	106	3	50	47	23	29	42	56	19	24	20	45	12	20	12	9	18	167	9	8	9	0	4	6	3	5	10	18	6	8	8	19	5	10	7	5	55.02035278154681	71.50610583446404	74.76255088195387	77.5667	79.96381727725012	80.03165988240615	81.16236996834012	82.22523744911805	82.74536408864766
PSM7J1A2	2278	836	1057	154	77	18	92	14	12	67	21	31	10	16	45	16	17	18	81	10	173	63	62	9	1	1	16	1	1	11	3	6	2	4	17	5	7	7	46	5	41.813509544787074	57.15859030837004	76.56020558002938	79.38693098384728	80.80029368575624	81.13069016152717	82.81938325991189	83.07635829662262	83.29662261380322
PSM7J156	2425	769	146	103	59	16	9	85	21	18	13	142	20	27	10	5	68	8	27	39	26	129	0	4	3	0	0	11	1	1	1	22	3	6	2	1	23	2	9	15	53.414096916299556	70.35242290748899	73.5683	75.83700440528635	77.13656387665199	77.48898678414096	77.68722466960352	79.55947136563877	80.02202643171806
PSMA265F	2223	779	198	166	41	98	29	43	23	51	12	19	29	12	22	21	13	20	25	6	228	122	17	24	3	22	7	20	14	39	9	18	30	15	48	51	31	59	181	18	55.561109722569356	75.03124218945264	79.98	84.12896775806048	85.15371157210697	87.6031	88.32791802049488	89.40264933766558	89.9775
HSMA33J5	2376	750	144	89	35	104	14	41	69	15	4	35	16	44	26	27	21	37	4	5	75	151	2	8	1	8	1	6	16	3	1	13	6	22	14	18	12	31	3	4	56.26331991475254	74.02320625147999	77.43310442813166	79.54061094008999	80.36940563580393	82.83210987449681	83.16362775278239	84.13450153919015	85.76841108216907
MSM79H5Q	2426	710	156	125	71	132	45	54	27	6	36	40	11	25	18	11	11	58	9	12	25	186	10	6	6	17	6	8	4	1	8	11	3	10	8	5	5	47	5	7	56.47113594040968	72.99813780260708	76.6294	79.5391	81.19180633147114	84.26443202979516	85.3119	86.56890130353817	87.19739292364991
HSM5MD6I	2408	742	163	35	91	11	5	1	61	64	9	14	33	16	7	11	27	9	18	16	43	156	2	0	7	0	0	0	6	11	1	3	9	6	3	5	15	5	11	10	57.69046478198371	75.46717776712985	79.37230474365118	80.21082894106372	82.39099185433638	82.65452803066603	82.77431720172497	82.79827503593675	84.25970292285577
MSM9VZOG	2434	795	186	130	50	85	51	67	16	5	33	32	14	33	16	24	19	23	8	12	17	99	6	5	0	3	1	1	0	0	3	2	1	4	2	4	4	6	2	4	53.47100175746925	70.93585237258347	75.022	77.87785588752196	78.97627416520211	80.84358523725835	81.964	83.43585237258347	83.78734622144113
MSM79HAH	2427	732	157	112	8	65	24	35	15	85	39	5	8	14	7	72	33	13	18	110	24	162	8	4	0	6	2	6	2	25	10	1	2	4	2	36	12	5	8	65	56.05080831408776	72.95612009237875	76.58198614318707	79.16859122401848	79.35334872979215	80.85450346420323	81.40877598152426	82.21709006928405	82.5635
HSM6XRRJ	2404	721	109	109	83	20	11	32	40	20	14	10	15	12	12	44	14	8	3	34	47	165	8	13	12	3	3	12	20	12	12	11	18	16	16	630	28	16	6	1052	62.360570687418935	81.06355382619974	83.89105058365759	86.71854734111544	88.8716	89.39040207522699	89.67574578469521	90.50583657587549	91.54345006485084
HSM67VI9	2438	749	148	107	104	95	30	42	32	32	14	74	24	17	22	13	25	15	10	9	13	146	5	4	5	10	1	4	3	5	2	17	5	5	7	4	9	5	4	4	54.97181510710259	71.86020293122886	75.19729425028186	77.60992108229988	79.95490417136415	82.09695603156707	82.77339346110485	83.72040586245772	84.44193912063133
MSM79HBB	2413	797	225	81	76	44	14	22	56	5	3	2	76	20	32	45	47	6	33	17	38	100	34	1	4	1	0	0	3	0	0	0	7	2	4	6	8	1	7	4	52.286023835319604	69.5558	74.43120260021668	76.1863	77.83315276273022	78.78656554712893	79.0899	79.56663055254604	80.78006500541713
PSMA265J	2247	789	182	154	138	19	14	11	65	37	30	27	42	27	48	16	33	10	15	14	204	114	10	10	29	2	2	2	17	12	12	12	23	17	32	11	26	9	15	16	52.758863583000704	71.28433904672458	75.55764263911716	79.1735	82.41371213899976	82.8598	83.18854191124677	83.44681850199578	84.973
MSM9VZKI	2438	789	159	130	69	35	64	44	83	29	19	45	34	4	50	7	9	6	5	30	13	107	10	5	4	1	9	5	15	5	3	11	9	1	20	2	3	2	2	15	53.21982099978171	70.44313468674962	73.91399257803974	76.75180091683038	78.25802226588081	79.02204758786291	80.41912246234446	81.37961143855054	83.1914
HSM7J4O1	2436	746	184	128	56	69	43	28	29	14	68	23	20	36	17	14	27	17	33	6	15	148	11	3	3	8	5	3	4	2	20	5	5	10	5	5	14	8	19	3	54.30227374052608	70.93178778421758	75.03343736067767	77.88675880517164	79.13508693713777	80.6732	81.6317	82.25590726705305	82.90236290682122
HSM7J4LD	2383	684	66	109	89	63	42	72	20	24	45	12	133	6	18	10	12	17	23	13	68	200	4	17	23	22	14	61	20	27	87	19	941	12	47	26	31	611	154	883	58.65124292394782	75.48609401919764	77.11050947575683	79.79325621461973	81.9838	83.53433423578636	84.56805316268768	86.34014275166133	86.83238985970956
CSM7KOON	2430	784	127	144	99	48	118	36	30	11	51	25	32	11	10	53	13	28	17	11	21	111	3	11	6	1	9	2	2	1	8	4	6	2	2	20	4	10	6	4	53.17286652078774	70.32822757111597	73.10722100656454	76.2582	78.42450765864332	79.47483588621445	82.05689277899344	82.84463894967176	83.50109409190371
MSM9VZLJ	2352	832	234	105	86	58	79	14	9	5	52	25	58	76	14	13	12	11	10	16	99	66	22	1	2	1	1	0	0	0	2	1	6	12	1	1	1	1	1	2	46.018391704167485	62.297006456662096	66.8754	68.9298	70.61240461749169	71.74721189591078	73.29289767168852	73.5668	73.74290745450988
PSM7J186	2268	448	179	98	99	58	25	30	6	19	5	22	5	5	67	0	1	0	3	1	203	469	15	16	39	29	24	421	457	24	442	394	438	429	1131	433	440	430	419	420	64.98567335243553	77.82234957020057	82.9513	85.7593	88.59598853868195	90.25787965616045	90.97421203438395	91.83381088825216	92.00573065902579
MSM6J2K4	2435	795	199	147	45	54	73	8	58	37	56	17	20	132	52	15	14	12	26	12	16	99	18	7	1	1	4	0	5	3	5	1	2	19	8	2	2	2	5	3	50.55013493875856	67.05418310151546	71.18538509445713	74.23707701889143	75.17126842433049	76.29229811085739	77.80776416856965	77.9738	79.17791156321363
HSMA33MS	2385	729	143	114	89	36	43	38	56	19	40	37	26	95	8	13	23	12	12	22	66	170	6	9	12	3	7	7	13	5	15	18	13	57	4	8	15	8	10	21	55.43933054393305	72.38493723849372	75.70897257089726	78.35890283589029	80.4277	81.26452812645282	82.26406322640632	83.14737331473732	84.44909344490934
PSM7J19Z	2219	845	191	127	143	59	7	9	9	33	40	19	56	30	21	10	6	30	16	12	232	44	8	5	31	9	1	2	2	9	14	7	36	19	14	7	4	22	13	12	50.98805147058824	70.40441176470588	74.79319852941177	77.71139705882352	80.99724264705883	82.35294117647058	82.51378676470588	82.72058823529412	82.92738970588235
CSM67UH7	2429	750	148	177	251	71	68	66	21	26	42	29	34	7	42	14	19	9	25	11	22	146	5	4	14	6	6	6	3	7	14	13	15	3	26	8	12	7	23	9	53.29091706888987	69.74550241333918	72.99254058797719	76.87582272926721	82.38262395787626	83.94032470381745	85.43220710838087	86.88021061869242	87.34093900833699
HSM7J4HK	2419	752	143	130	90	65	208	19	37	14	43	12	22	19	44	23	10	18	12	20	32	145	4	8	5	3	17	1	6	2	8	2	5	5	16	8	4	8	5	10	52.920586304966086	69.37212863705973	72.50054692627434	75.34456355283308	77.31349814045066	78.73550645373004	83.28593305622402	83.70159702472107	84.51104791074164
MSM6J2LY	2438	764	233	112	110	66	53	23	72	29	28	22	13	18	11	11	15	9	16	4	13	130	5	4	8	3	3	1	8	3	4	3	2	3	2	2	3	2	4	1	51.24001681378731	67.29718369062631	72.19419924337957	74.54812946616225	76.86002522068097	78.24716267339218	79.36107608238756	79.84447246742329	81.35771332492644
MSMB4LXW	2344	725	136	73	37	26	23	61	81	9	20	52	18	11	36	13	26	16	21	3	107	181	3	7	2	2	3	12	30	2	5	20	6	4	18	6	17	9	14	2	56.879398204319344	74.4722	77.77238534336325	79.5438	80.4416	81.07255520504731	81.63067216694976	83.11089541373453	85.07643775782577
HSM7J4IU	2417	777	146	103	144	11	8	95	79	17	29	36	27	47	13	33	10	12	20	24	34	118	0	2	13	0	0	18	13	2	5	9	7	15	4	13	4	5	10	13	54.41242683475912	71.90454750112562	75.19135524538495	77.5101	80.75191355245384	80.99954975236379	81.17964880684376	83.31832507879334	85.09680324178298
HSMA33J9	2405	806	144	902	74	53	18	55	22	40	13	17	26	33	4	15	6	19	27	38	46	90	2	171	4	6	2	7	3	7	2	3	6	10	1	5	2	7	11	15	45.22376833396014	60.379842045881915	63.087626927416316	80.04889056036104	81.44039112448289	82.43700639338097	82.77547950357277	83.8097	84.2234
MSMB4LZ8	2420	795	138	130	129	71	1	49	107	17	31	23	51	23	10	10	9	49	16	36	31	103	1	11	17	5	0	4	10	1	4	3	10	5	2	2	2	15	5	13	51.52224824355972	68.44794549712583	71.386	74.1537	76.90014903129658	78.41175218224399	78.433	79.47626144347456	81.75431126250798
HSM67VI3	2428	736	142	122	56	51	57	21	77	62	11	25	9	19	19	21	13	36	13	12	23	161	4	13	3	5	7	2	18	12	3	8	3	8	9	11	7	26	8	8	55.484460694698356	72.3035	75.54844606946983	78.33638025594149	79.61608775137111	80.78153564899452	82.08409506398537	82.56398537477148	84.3236
MSM6J2LW	2433	817	235	91	102	129	31	59	6	5	6	34	40	36	23	107	26	14	24	33	18	78	22	1	4	6	0	3	0	0	0	1	2	2	1	9	2	1	2	4	48.340949731770316	64.5738	69.24299622491556	71.0511	73.07768726405722	75.64077091198092	76.25670574210213	77.42896880588118	77.54818199880786
MSM6J2KA	2424	813	227	106	105	49	56	23	45	45	16	15	66	11	11	38	14	14	13	16	27	82	31	3	5	0	3	1	3	3	1	1	7	1	1	6	2	2	2	3	49.54015941140405	66.15573267933783	70.79501328428367	72.96137339055794	75.10729613733905	76.10872675250357	77.25321888412017	77.72327815246271	78.643
MSM6J2JP	2421	539	147	100	40	59	58	24	32	23	10	10	71	20	34	4	21	18	23	10	30	358	7	9	6	15	21	13	18	19	9	11	703	29	367	7	269	40	362	378	63.09616888193902	77.14360177221788	80.97471983320303	83.58092259577795	84.62340370080793	86.16106333072713	87.67266093302058	88.29814959603857	89.13213448006255
MSM6J2Q1	2434	797	229	106	86	46	41	11	62	52	50	12	29	27	14	8	13	24	24	19	17	97	27	3	2	1	1	0	4	4	4	1	4	3	2	1	2	4	5	4	51.666312884737856	68.58416472086606	73.44512842284017	75.69518149012949	77.52069624283592	78.49713436637657	79.3674	79.60093398429208	80.91700275949904
MSM79H8H	2409	747	145	100	52	42	29	49	24	37	24	35	17	10	22	9	42	33	17	25	42	151	2	6	6	6	4	9	5	10	6	11	5	3	9	4	25	20	10	19	56.16693868034507	73.58358591746328	76.96432734903242	79.29587316390767	80.5083	81.48752622989042	82.16367451620424	83.30613196549312	83.86570296106318
MSM6J2JN	2434	726	148	281	85	35	46	28	24	52	62	8	37	28	15	3	38	9	17	6	17	169	4	20	2	1	4	2	2	8	12	1	9	7	5	1	16	4	9	3	53.87339530765826	69.94245241257192	73.2182	79.43780433820274	81.31916777335104	82.09384683488268	83.11199645861001	83.73173970783533	84.26294820717132
HSMA33NY	2402	773	1082	90	35	58	24	63	28	20	42	7	39	6	16	14	18	17	13	12	49	124	37	4	0	5	1	10	3	4	13	2	14	2	7	6	8	9	7	7	45.87471352177235	60.63789152024446	81.30252100840336	83.02139037433155	83.68983957219251	84.79755538579067	85.2559	86.45912910618793	86.9939
HSM7J4I3	2411	755	170	129	110	70	47	28	27	32	7	50	20	28	24	13	9	9	17	20	40	143	9	4	17	9	9	5	6	10	2	20	9	16	21	11	8	9	18	21	57.132701421800945	75.02369668246446	79.0521	82.10900473933648	84.71563981042654	86.37440758293839	87.48815165876778	88.15165876777252	88.7915
MSM79HFW	2429	776	145	75	101	7	64	46	67	69	22	41	69	17	25	18	30	23	11	16	22	120	4	1	7	0	4	3	8	10	2	6	19	3	5	4	7	7	4	6	53.27922790085545	70.30050449660014	73.48102654090809	75.12612415003291	77.34152226365431	77.49506470717262	78.8989	79.90787453388901	81.37749506470718
MSM9VZFR	2431	741	133	64	58	94	62	30	34	21	50	7	35	17	93	9	17	36	4	8	20	156	7	3	3	20	9	5	7	5	19	2	14	8	62	6	12	31	3	8	56.87880205896116	74.21619092185307	77.32802994852597	78.82545624707534	80.1825	82.38184370613008	83.83247543284979	84.53439401029482	85.32990173139916
MSM9VZHF	2115	777	309	129	85	64	103	44	54	24	5	51	9	7	12	68	16	36	28	3	336	155	21	7	1	3	12	5	15	7	2	27	6	5	10	73	17	45	287	4	49.81158737635422	68.11116344795101	75.38860103626943	78.4268	80.42863871879416	81.93593970796044	84.3618	85.39802166745172	86.66980687706076
MSM9VZOQ	2437	668	141	142	89	34	57	35	94	35	28	14	35	32	87	20	16	22	13	9	14	16	3	13	6	1	9	5	33	11	12	7	24	27	74	18	16	27	16	13	57.32768760291697	73.04163726182075	76.35850388143966	79.69889437779347	81.7925	82.59233121618442	83.93319219007293	84.75652787579394	86.9678
PSM7J14X	2434	775	161	134	72	8	41	24	35	602	9	57	33	6	6	15	7	24	32	12	17	119	4	3	6	0	2	1	3	150	1	12	6	1	1	4	2	8	13	6	47.262135922330096	62.310679611650485	65.4369	68.03883495145631	69.4369	69.59223300970874	70.3883	70.85436893203884	71.53398058252426
MSM6J2QJ	2388	743	143	111	10	26	18	102	25	17	65	31	39	27	9	29	23	15	13	7	63	155	3	9	0	1	1	26	4	4	26	11	19	16	5	21	16	12	11	7	56.38724911452184	73.93152302243212	77.30814639905549	79.92916174734357	80.16528925619835	80.77922077922078	81.20425029515938	83.61275088547816	84.20306965761512
MSM79H8D	2433	772	144	156	77	48	140	21	25	24	32	22	39	143	10	23	15	10	10	47	18	124	4	10	3	2	15	1	2	2	5	3	10	46	3	9	6	4	4	25	52.788023432414846	69.53786070731178	72.66218268604904	76.04686482968106	77.71750922108917	78.75894988066825	81.79648513777393	82.25211542633977	82.79453243653721
MSM9VZMU	2439	807	231	133	85	51	49	36	11	11	59	18	36	14	15	16	39	10	9	45	12	88	23	6	1	0	1	1	0	0	3	1	3	1	1	1	5	1	1	9	50.22652388797364	66.84514003294892	71.60214168039539	74.34102141680395	76.09143327841845	77.14168039538714	78.15074135090609	78.89209225700165	79.11861614497528
MSM9VZNH	2329	810	242	432	67	16	110	5	44	27	62	17	42	25	39	9	49	4	7	6	122	91	15	18	2	0	8	0	2	1	8	2	6	4	8	2	13	1	2	2	47.145748987854255	63.54251012145748	68.4413	77.18623481781377	78.54251012145748	78.8664	81.09311740890688	81.19433198380567	82.08502024291498
CSM79HGZ	2435	779	147	139	99	51	34	67	31	30	6	46	17	13	51	65	8	15	18	12	16	116	5	12	8	4	2	9	3	5	1	12	5	4	21	36	4	8	10	7	54.571940833706854	72.03047960555806	75.32496638278798	78.44016136261766	80.65889735544599	81.80188256387271	82.56387270282384	84.0654	84.76019722097715
MSM6J2SK	2434	602	167	80	61	28	44	22	34	27	9	77	18	12	8	4	6	60	2	30	17	294	14	2	7	4	11	7	13	12	6	131	16	13	10	5	8	213	3	641	62.3303	77.74647887323944	82.02304737516005	84.07170294494239	85.63380281690141	86.35083226632523	87.47759282970551	88.04097311139564	88.91165172855312
HSM5MD5B	2406	827	474	114	97	117	77	74	10	9	6	3	51	5	2	89	47	21	21	11	45	69	7	0	6	2	5	1	0	0	0	0	3	0	0	7	6	2	2	1	43.10283052669294	57.9183	66.40988892869939	68.45216768183447	70.18989609458976	72.28591902543891	73.66535292010032	74.99104263704766	75.17018989609458
HSM7CZ24	2429	686	125	121	54	54	32	81	11	62	13	14	22	13	17	34	9	16	16	23	22	210	7	18	6	7	6	33	3	28	5	6	12	7	10	29	7	14	14	26	58.207524562664744	74.64653726335969	77.64198418404025	80.54157680325905	81.83560987299305	83.12964294272706	83.89647735442128	85.83752695902228	86.10112628804217
MSM79H8B	2430	753	169	102	44	105	59	25	25	68	30	11	12	36	12	7	20	9	4	7	21	141	15	6	3	18	8	4	6	27	12	5	7	25	9	5	21	9	4	9	57.71971496437055	75.60570071258907	79.61995249406176	82.04275534441805	83.08788598574822	85.58194774346794	86.9834	87.57719714964371	88.171
HSM7J4HI	2395	781	144	104	28	40	144	86	42	27	20	9	33	29	30	3	18	5	26	45	56	117	2	6	0	1	18	18	7	4	4	2	9	9	11	1	7	2	13	29	53.91715443493922	71.49932462854571	74.74110760918505	77.08239531742458	77.71274200810446	78.61323728050428	81.85502026114364	83.79108509680324	84.73660513282304
HSM7J4HY	2434	681	133	62	55	34	42	22	37	93	28	26	38	13	48	19	34	6	45	9	17	216	11	4	7	3	5	3	9	40	8	11	21	8	46	17	40	6	74	12	59.10636231180184	75.6435	78.87323943661971	80.37882467217095	81.71442447790189	82.54006799417193	83.55998057309374	84.09422049538611	84.99271491015055
MSM79H8F	2420	569	111	86	104	43	15	36	4	20	25	11	77	9	8	34	7	62	16	16	31	312	4	6	21	6	5	18	2	12	21	9	234	11	10	712	11	1054	868	319	64.27622841965471	79.38911022576362	82.33731739707835	84.6215	87.38379814077025	88.52589641434263	88.92430278884463	89.88047808764941	89.9867
MSM9VZGU	2262	783	306	133	86	55	17	68	9	42	67	21	15	25	40	22	21	11	33	8	189	134	27	9	2	3	1	10	1	9	20	5	4	9	17	11	11	6	23	5	49.131190269331015	66.13814074717637	72.7845	75.67332754126846	77.54126846220679	78.73588184187663	79.10512597741095	80.58210251954822	80.77758470894874
PSM7J1A8	2299	825	1106	138	102	69	6	85	120	29	17	32	5	39	32	4	26	24	3	7	152	74	12	1	7	1	0	18	32	7	5	11	2	16	16	2	17	17	2	5	41.408501440922194	56.268011527377524	76.18876080691642	78.6744	80.51152737752162	81.75432276657061	81.86239193083573	83.39337175792507	85.55475504322767
MSMB4LZC	2373	734	130	255	30	77	19	35	36	67	19	14	62	26	28	29	79	22	11	26	78	149	9	35	1	11	3	8	9	32	8	6	47	17	24	23	90	27	13	39	54.5016	71.35966926963711	74.34542949012403	80.20211299954066	80.89113458888379	82.65962333486449	83.09600367478181	83.89986219568213	84.72668810289389
PSM7J15M	2249	804	184	98	139	42	8	40	23	51	94	17	22	22	8	10	22	100	26	10	202	98	10	12	35	22	4	27	17	56	127	22	35	42	14	18	48	600	170	31	53.25597916173337	72.2946	76.65166942931565	78.9723	82.26379351172153	83.25834714657826	83.44778593417003	84.39497987212881	84.93961638645513
MSM9VZHX	2434	713	135	171	72	40	52	16	34	26	18	39	15	11	61	27	47	7	65	10	17	182	11	25	8	6	13	4	11	11	8	23	9	7	64	19	47	6	79	12	56.85587479560851	73.51086194814296	76.66433076384023	80.65872459705676	82.34057463209531	83.27493576267227	84.48960523242232	84.86334968465312	85.65755664564354
MSM6J2QF	2421	691	140	126	78	46	34	63	39	23	102	34	17	121	12	8	24	8	12	8	30	206	5	15	6	4	3	11	9	6	38	10	6	56	6	5	17	6	10	7	56.06762389995368	72.07040296433534	75.31264474293654	78.23066234367762	80.03705419175544	81.10236220472441	81.88976377952756	83.3488	84.25196850393701
MSMAPC7J	2411	834	1088	101	74	37	85	9	67	15	28	27	17	8	26	6	16	5	17	8	40	61	58	3	1	0	6	0	2	1	3	3	2	1	5	1	3	1	4	2	43.63800904977376	58.73303167420815	78.42533936651583	80.25339366515837	81.59276018099547	82.26244343891402	83.80090497737557	83.96380090497738	85.1765
MSM9VZKE	2427	802	143	114	122	55	17	6	88	16	65	45	49	27	15	5	8	29	17	10	24	94	4	3	9	3	0	0	12	1	8	7	10	6	3	1	2	10	6	4	53.4699	71.13901740471469	74.2895	76.80105750165235	79.48887420136595	80.70059484467944	81.07512667988543	81.20731438642873	83.14606741573034
MSM9VZNL	2342	808	228	182	60	16	15	5	3	78	18	36	91	13	17	29	40	11	68	7	109	91	32	4	0	0	0	0	0	5	1	3	10	1	2	5	8	2	21	2	49.904112507990625	67.12124440656297	71.97954400170467	75.85766034519497	77.13616023865332	77.47709354357553	77.79671851694012	77.90326017472832	77.96718516940123
HSMA33J3	2414	695	142	95	36	80	139	39	39	11	9	11	34	31	30	13	31	16	18	4	37	202	7	3	2	11	31	11	12	3	3	4	16	15	16	7	22	11	15	3	53.907994640464494	69.42831621259491	72.59937472085753	74.72085752568111	75.52478785171952	77.31129968736042	80.41536400178651	81.28628852166145	82.15721304153641
HSM5MD6K	2407	737	138	92	20	11	6	5	68	1	49	9	59	27	24	10	23	30	7	21	44	161	1	7	0	0	0	0	6	0	7	1	11	5	5	3	9	14	3	11	57.48746118939575	75.0896	78.38547886314784	80.58275614998806	81.06042512538811	81.32314306185813	81.46644375447815	81.58586099832816	83.20993551468831
PSM7J16U	2282	597	119	39	19	130	21	59	85	11	17	14	20	4	13	1	3	0	1	2	169	327	23	8	9	225	20	746	1098	21	1011	889	293	1056	811	1075	925	946	913	793	64.46327683615819	81.32768361581921	84.68926553672317	85.79096045197741	86.32768361581921	90	90.59322033898304	92.25988700564972	94.66101694915254
HSM5MD5D	2416	788	171	133	133	59	51	4	78	15	32	55	15	7	35	22	39	29	20	12	35	107	1	0	10	1	3	0	8	1	4	9	2	1	7	4	9	6	5	3	50.54393305439331	67.02928870292887	70.60669456066945	73.38912133891213	76.17154811715481	77.40585774058577	78.47280334728033	78.55648535564853	80.18828451882845
MSM79H6Y	2363	753	126	123	103	71	31	15	23	21	36	15	35	21	23	35	18	16	11	32	88	129	10	13	24	15	7	4	7	8	19	7	18	14	20	36	22	19	14	60	56.666666666666664	74.7242	77.74580335731414	80.69544364508393	83.16546762589928	84.86810551558753	85.61151079136691	85.97122302158273	86.52278177458034
HSM7CZ16	2209	697	65	105	79	122	52	13	34	49	27	10	50	12	13	33	19	10	2	4	242	230	7	21	21	52	29	7	28	56	24	12	247	26	31	947	1046	629	1009	1034	59.3498	78.07630306286943	79.82267598065556	82.64373992477164	84.76625470177324	88.04406233207953	89.44116066630843	89.79043524986567	90.7039
MSM79HFY	2431	785	161	119	61	18	57	56	35	21	51	21	18	22	22	29	7	15	41	14	20	110	4	4	1	0	3	3	1	1	6	2	2	3	3	5	1	3	10	3	52.30206540447504	69.19104991394148	72.65490533562823	75.21514629948365	76.52753872633392	76.91480206540447	78.14113597246127	79.34595524956971	80.09896729776248
MSM9VZLB	2438	820	239	132	82	84	18	51	12	7	5	7	6	7	1	1	35	21	18	15	13	75	16	6	0	3	0	2	0	0	0	0	0	0	0	0	1	1	1	1	49.72465837242505	66.44911278808893	71.32367937997145	74.01590862737099	75.68835406893739	77.4016	77.76871303283703	78.80889251478686	79.05364062818683
MSM79H5G	2391	800	143	134	103	87	30	80	11	6	2	29	18	9	22	52	32	19	14	24	60	99	5	7	3	5	0	3	0	0	0	1	1	1	3	10	6	4	3	6	50.72125583368688	67.69198133220196	70.72549851506152	73.5681	75.7531	77.59864234196013	78.23504454815443	79.93211709800593	80.16546457361052
MSM9VZMO	2437	771	161	162	43	70	66	17	33	27	25	35	55	15	21	10	17	11	45	7	14	124	8	9	1	7	7	2	5	5	5	8	18	4	7	3	6	4	24	3	54.08344429649357	71.19396360408345	74.76697736351531	78.36218375499334	79.31646693297824	80.87	82.33466489125611	82.71193963604084	83.44429649356414
HSM7J4HA	2346	666	144	103	43	39	21	19	20	26	53	35	18	34	11	12	32	22	35	68	105	238	2	7	2	3	2	4	5	8	19	15	7	22	6	7	24	19	38	76	57.49999999999999	73.82352941176471	77.3529	79.87745098039215	80.93137254901961	81.88725490196079	82.40196078431372	82.86764705882354	83.3578
MSM79H87	2433	761	168	58	82	78	40	161	66	73	67	17	3	18	11	11	15	8	10	5	18	133	14	2	5	6	2	22	15	18	26	6	1	8	6	7	10	8	10	5	56.008287292817684	73.52670349907919	77.39410681399632	78.72928176795581	80.6169	82.41252302025782	83.33333333333334	87.03959484346224	88.55893186003682
CSM7KOOL	2422	771	222	111	74	90	73	35	91	15	26	22	42	27	19	48	26	9	20	16	29	124	6	2	1	7	5	2	18	2	5	5	12	8	6	19	12	4	11	9	53.102389826792376	70.00657750493313	74.87393115544837	77.30760798070598	78.9301	80.9033	82.50383687787766	83.27121245340933	85.26638894979172
MSMAPC5L	2424	745	150	96	20	99	12	71	22	24	6	28	24	46	30	19	19	9	9	7	27	152	2	6	0	11	1	12	4	5	1	7	7	19	11	9	10	5	5	4	55.355103905001144	72.36812057547385	75.7936	77.98584151632792	78.44256679607217	80.70335693080612	80.97739209865266	82.59876684174469	83.10116464946334
MSM79H58	2398	824	198	115	56	84	99	32	34	22	70	37	37	25	45	23	8	20	7	89	53	72	6	3	0	4	9	2	3	2	11	6	6	5	10	5	2	6	2	30	49.90634755463059	67.05515088449532	71.17585848074923	73.56919875130072	74.73465140478667	76.4828	78.54318418314256	79.20915712799169	79.91675338189386
CSM7KOOJ	2436	810	149	118	127	163	39	69	23	25	17	32	49	72	14	7	16	19	19	17	15	85	3	3	9	7	0	3	0	1	1	4	8	13	2	1	3	4	4	4	49.816	66.38036809815951	69.42740286298569	71.84049079754601	74.43762781186093	77.77096114519428	78.56850715746421	79.97955010224949	80.44989775051124
HSM7J4KO	2397	681	142	110	42	82	91	35	38	6	30	53	15	21	46	9	11	9	9	54	54	217	9	10	5	14	27	8	14	2	19	37	13	21	77	13	18	17	18	962	58.96678966789668	75.71955719557195	79.21279212792129	81.91881918819189	82.952	84.96924969249693	87.20787207872078	88.06888068880689	89.00369003690038
HSM7CYZJ	2439	770	145	62	95	53	44	19	2	20	66	59	68	19	22	20	22	29	4	4	12	124	1	0	4	1	1	0	0	1	8	7	13	2	4	4	5	8	1	1	53.569075334943996	70.48100153744784	73.66571491324402	75.02745442565342	77.11399077531298	78.2781	79.2445	79.66176147594992	79.7057
HSM7CYXO	2401	568	166	81	35	49	29	28	79	17	52	26	18	21	9	6	15	8	2	1	50	331	16	10	5	13	9	15	80	20	217	723	37	1100	894	1000	323	594	930	1052	65.33333333333333	80.78911564625851	85.3061	87.51020408163265	88.46258503401361	89.79591836734694	90.58503401360545	91.3469	93.49659863945578
HSM6XRQU	2430	714	132	50	89	148	50	141	28	65	46	9	20	37	9	13	12	30	5	59	21	180	14	3	12	57	12	61	12	50	46	8	23	53	15	25	22	129	13	867	57.16302046577276	73.9591	77.06422018348624	78.24041402023053	80.33403904963538	83.81557280639849	84.99176664314278	88.3086	88.9673
HSM5MD6M	2378	663	148	96	19	60	60	28	25	18	27	9	3	13	22	4	13	31	4	9	73	238	5	14	2	14	16	8	12	10	18	7	3	15	38	6	22	85	8	20	62.777191129883846	80.27983104540655	84.1869	86.72122492080253	87.22280887011615	88.80675818373813	90.3907	91.1299	91.78986272439282
HSM7J4I5	2431	746	154	150	55	55	34	48	33	19	83	15	7	29	18	8	15	24	23	14	20	149	6	12	2	6	5	8	6	4	34	4	2	11	7	3	6	11	13	8	55.603842634949686	72.66697163769442	76.18938700823422	79.6203	80.87831655992682	82.13632204940531	82.91399817017383	84.01189387008235	84.76669716376945
HSM7J4RE	2423	776	143	103	58	96	80	29	71	22	30	61	36	25	29	23	17	6	25	16	28	119	3	3	4	16	13	3	11	3	5	19	10	7	10	9	7	3	15	10	54.29083576069908	71.67824333408022	74.88236612144298	77.1902	78.48980506385838	80.64082455747256	82.43334080215102	83.08312794084696	84.674
CSM79HOZ	2438	780	149	144	103	76	116	36	38	26	25	9	23	6	11	50	13	28	11	7	13	115	3	8	3	3	11	1	2	2	3	1	4	1	2	13	3	7	3	2	52.317596566523605	69.05579399141631	72.25321888412017	75.34334763948497	77.55364806866952	79.18454935622317	81.67381974248927	82.44635193133047	83.2618
MSMAPC5H	2426	690	115	135	76	20	35	61	22	22	23	11	61	20	18	7	11	18	8	10	25	208	5	19	11	3	9	21	8	10	12	6	57	15	15	6	10	19	9	13	59.1419	75.96294490492443	78.76645538761579	82.05753291077524	83.91028766455388	84.39785470502194	85.25109702584105	86.73817649926865	87.27450024378352
HSM67VFX	2391	781	144	72	115	15	9	6	87	57	36	15	54	12	64	10	7	29	38	47	60	119	3	2	9	0	0	0	10	6	5	2	10	2	18	2	2	11	15	25	51.44148020654045	68.24440619621342	71.34251290877796	72.89156626506023	75.3657	75.68846815834767	75.88209982788297	76.01118760757315	77.883
MSM9VZL5	2435	772	187	98	115	6	29	65	71	18	41	13	18	47	10	20	40	14	35	12	16	124	6	2	11	0	1	6	9	1	5	1	2	10	2	5	12	4	14	5	54.11111111111111	71.26666666666667	75.42222222222222	77.60000000000001	80.15555555555555	80.28888888888889	80.93333333333334	82.37777777777778	83.95555555555556
PSM7J1DF	2426	655	81	110	43	77	146	24	24	30	69	29	62	9	34	43	8	12	6	2	25	243	2	7	3	14	44	6	7	12	40	14	66	8	34	52	10	16	9	3	57.24398301085417	72.69938650306749	74.61066540821142	77.20622935346861	78.22085889570552	80.03775365738555	83.48277489381783	84.04907975460122	84.61538461538461
MSMA26BJ	2418	793	185	98	65	97	13	9	5	4	1	63	27	22	47	20	7	38	9	26	33	102	7	2	1	6	0	0	0	0	0	5	2	2	8	3	1	8	2	7	53.48374253483743	71.0241	75.11612475116125	77.28378677283787	78.72152178721522	80.86706480867065	81.15461181154612	81.35368281353684	81.46427781464278
MSM79H5K	2391	825	170	132	108	96	55	24	18	15	17	18	126	15	9	59	38	22	24	14	60	71	0	1	1	5	1	0	0	0	0	0	4	0	0	2	3	1	2	1	46.48133748055987	62.51944012441679	65.82426127527216	68.39035769828928	70.48989113530327	72.3561	73.4253	73.8919	74.24183514774495
PSMA265J_TR	2247	789	182	154	138	19	14	11	65	37	30	27	42	27	48	16	33	10	15	14	204	114	10	10	29	2	2	2	17	12	12	12	23	17	32	11	26	9	15	16	52.758863583000704	71.28433904672458	75.55764263911716	79.1735	82.41371213899976	82.8598	83.18854191124677	83.44681850199578	84.973
CSMA8M9R	2437	800	150	168	123	74	33	32	9	2	30	37	33	25	45	10	25	9	22	12	14	94	2	7	6	2	0	0	0	0	1	3	3	2	6	1	3	1	3	2	51.111577181208055	67.89010067114094	71.03607382550335	74.55956375838926	77.13926174496645	78.69127516778524	79.38338926174497	80.05453020134227	80.24328859060402
HSM7CZ18	2274	670	144	103	39	129	26	12	39	20	13	3	39	8	26	28	61	17	9	27	177	246	3	8	4	36	7	4	17	13	8	2	39	7	32	34	81	26	15	66	57.250755287009056	74.11883182275932	77.74420946626385	80.3374	81.31923464249749	84.567	85.22155085599195	85.52366565961732	86.5055
MSM79HC8	2370	810	145	117	157	37	27	80	11	8	5	8	5	4	1	49	93	12	37	9	81	87	3	1	6	0	0	4	0	0	0	0	0	0	0	3	8	1	5	1	50.1269	67.25888324873097	70.32571912013536	72.80033840947546	76.12098138747885	76.90355329949239	77.4746	79.16666666666666	79.39932318104907
MSM9VZI2	2425	572	154	62	57	39	98	44	32	14	16	22	10	50	14	13	12	33	5	30	26	325	16	6	10	8	53	19	16	11	14	20	10	75	19	20	18	676	8	309	62.30729701952723	77.00411099691675	80.96094552929085	82.55395683453237	84.01849948612539	85.02055498458377	87.53854059609455	88.66906474820144	89.4913
MSMA26BN	2403	794	159	95	135	105	10	1	13	63	18	39	9	112	41	5	24	11	22	31	48	86	9	1	17	13	0	0	1	8	2	7	1	25	10	1	7	3	7	12	52.09191415564708	69.3041	72.75092130934317	74.81031866464339	77.73683069585952	80.01300672013873	80.22978538911771	80.25146325601561	80.53327552568828
MSM79H85	2434	783	144	208	125	82	35	29	12	38	18	29	9	44	3	20	15	7	8	4	17	111	2	7	11	6	2	2	1	4	3	7	2	13	1	8	6	3	4	2	54.149054505005566	71.56840934371525	74.77196885428253	79.39933259176864	82.18020022246941	84.00444938820912	84.78309232480534	85.42825361512793	85.6952
MSM79HCR	2425	683	113	92	134	36	39	45	35	13	14	12	8	42	5	13	30	11	5	10	26	213	10	15	100	28	30	47	46	21	22	23	16	189	10	38	1039	47	940	582	62.93797041266546	80.6644	83.59719698935895	85.98494679470542	89.46275629379704	90.39709317415002	91.40929146119906	92.57721256164028	93.48559563976121
PSM7J1DL	2433	755	169	110	64	45	196	45	64	13	16	21	33	9	26	28	22	14	19	8	18	141	11	4	3	2	34	7	13	2	3	4	8	2	8	10	8	6	10	4	53.35526315789474	69.91228070175438	73.61842105263158	76.03070175438596	77.4342	78.42105263157895	82.71929824561404	83.70614035087719	85.10964912280701
MSM79H83	2434	780	160	105	91	42	17	10	7	37	5	23	16	57	10	43	7	9	33	6	17	114	6	1	3	1	0	0	0	2	0	1	1	8	1	8	1	2	11	2	54.89400090211998	72.48534055029319	76.09382047812359	78.4619	80.51420838971583	81.46143437077131	81.8448	82.0704	82.22823635543527
MSM79H5A	2407	795	139	65	134	89	93	101	41	27	16	14	43	27	45	18	17	4	12	54	44	102	6	0	9	7	15	15	7	5	3	4	15	10	19	9	9	2	7	35	52.9476	70.43554773427189	73.49318081830181	74.92300923889134	77.87065552133744	79.82842058952926	81.87417509898812	84.09590849098109	84.99780026396833
HSM7CZ1A	2422	766	146	135	79	43	39	46	16	39	8	7	25	53	40	51	16	15	23	35	29	130	0	3	0	0	0	1	0	1	0	0	1	3	4	7	2	2	3	7	50.77568134171908	66.83438155136268	69.8952	72.72536687631028	74.38155136268344	75.28301886792454	76.10062893081762	77.065	77.40041928721175
HSM5MD6Q	2405	666	130	129	80	44	31	38	24	19	26	33	8	10	45	12	14	8	3	23	46	231	7	17	8	7	4	8	8	7	14	28	7	9	79	14	17	13	5	53	60.62515754978573	77.4137	80.69069826065036	83.94252583816485	85.95916309553819	87.06831358709353	87.84976052432569	88.80766322157801	89.41265439879001
HSM67VIB	2433	725	141	128	56	61	33	28	32	7	24	34	15	19	30	21	47	38	15	21	18	170	5	8	4	4	3	4	5	1	5	9	4	5	11	8	21	18	8	12	55.0079	71.39950260004522	74.58738412841961	77.48134750169568	78.74745647750395	80.12661089758083	80.87271082975356	81.50576531765769	82.22925616097672
[truncated: 51 more columns]

## Sheet: IBD sample selection
Sample	Matchs: 1	Matchs: 2	Matchs: 3	Matchs: 4	Matchs: 5	Matchs: 6	Matchs: 7	Matchs: 8	Matchs: 9	Matchs: 10	Matchs: 11	Matchs: 12	Matchs: 13	Matchs: 14	Matchs: 15	Matchs: 16	Matchs: 17	Matchs: 18	Matchs: 19	Matchs: 20	Mismatches: 1	Mismatches: 2	Mismatches: 3	Mismatches: 4	Mismatches: 5	Mismatches: 6	Mismatches: 7	Mismatches: 8	Mismatches: 9	Mismatches: 10	Mismatches: 11	Mismatches: 12	Mismatches: 13	Mismatches: 14	Mismatches: 15	Mismatches: 16	Mismatches: 17	Mismatches: 18	Mismatches: 19	Mismatches: 20	Culumative accounted Pfams (%): 1	Culumative accounted Pfams (%): 2	Culumative accounted Pfams (%): 3	Culumative accounted Pfams (%): 4	Culumative accounted Pfams (%): 5	Culumative accounted Pfams (%): 6	Culumative accounted Pfams (%): 7	Culumative accounted Pfams (%): 8	Culumative accounted Pfams (%): 9
MSM9VZIQ	2289	823	416	175	56	48	24	21	20	31	26	64	8	14	13	6	6	35	20	14	735	29	6	8	1	2	1	1	1	2	2	7	1	2	2	1	1	7	4	3	48.68141216503615	66.18460229689494	75.03190131858784	78.75372182050191	79.94470438111442	80.96554657592515	81.476	81.92258613356019	82.34793704806465
HSM7J4QT	2287	716	254	155	59	26	64	28	12	73	27	21	25	3	13	9	4	4	5	2	737	22	6	17	5	2	17	9	5	747	772	13	780	2	768	727	755	726	736	730	54.75221450802012	71.89370361503471	77.97462293512089	81.68542015800814	83.09791716542973	83.72037347378502	85.25257361742877	85.92291118027292	86.21019870720613
CSM67U9J	2189	838	437	112	60	95	75	33	41	51	24	20	4	2	3	6	1	1	2	1	835	19	61	6	4	16	16	11	15	850	10	826	843	846	833	824	803	801	806	805	50.60101710587147	69.97226074895978	80.07397133610726	82.663	84.0499	86.24595469255664	87.9797	88.74248728617661	89.69024503005085
PSM6XBRK	2270	810	348	71	98	79	39	58	82	55	16	79	73	11	30	49	22	13	17	13	754	5	18	1	5	7	3	7	12	12	4	24	28	4	12	24	12	7	757	761	49.58497160332023	67.2783	74.87986020096112	76.43075578855395	78.57142857142857	80.29707295762341	81.14897335080822	82.41590214067278	84.20707732634338
HSM7J4MY	2147	842	268	48	122	18	27	45	120	11	33	9	12	26	6	34	26	24	18	7	877	14	4	0	12	1	3	7	23	2	7	2	3	8	2	895	874	11	877	853	50.732514177693766	70.62854442344046	76.96124763705104	78.09546313799622	80.97826086956522	81.40359168241966	82.04158790170132	83.10491493383742	85.94045368620039
CSM7KOOX	2127	813	493	110	129	47	71	46	39	18	14	11	3	2	2	2	1	0	4	1	897	2	42	6	15	6	14	12	898	900	896	900	865	890	853	873	863	856	860	882	50.367037650959034	69.61875443997158	81.29291972531377	83.89770305470044	86.95240350461756	88.06535638171916	89.74662562159602	90.83589865024864	91.75941273975846
CSM5MCUO	2341	810	413	95	41	22	90	6	2	6	2	34	33	40	16	25	33	29	18	23	683	6	6	0	0	0	4	0	0	0	0	1	1	2	1	2	3	3	2	3	48.06981519507187	64.70225872689939	73.18275154004107	75.13347022587268	75.97535934291582	76.4271	78.27515400410677	78.39835728952772	78.4394
MSM9VZLT	2940	768	292	82	21	83	68	40	36	41	97	13	59	25	20	12	17	41	18	5	84	90	12	1	0	3	4	3	3	5	16	2	13	6	5	3	5	16	7	2	53.95485410167004	68.04918333639199	73.40796476417691	74.91282804184254	75.29821985685446	76.82143512571113	78.06937052670214	78.80345017434391	79.4641
MSM79HDO	1966	789	218	94	40	35	15	17	11	3	3	1	4	7	0	0	5	7	2	0	1058	69	54	22	1071	1053	1049	1059	1027	1019	1012	1041	1020	1029	1008	1029	983	920	1007	1019	54.641467481934406	76.57031684269039	82.62923846581434	85.24180100055587	86.35352973874375	87.32629238465815	87.7432	88.21567537520845	88.52140077821011
HSM5MD43	2154	805	284	121	57	32	86	10	21	32	17	13	32	37	7	25	28	8	9	9	870	12	5	4	3	3	14	1	3	6	4	4	11	887	3	12	873	4	876	871	51.03056147832267	70.1019	76.83013503909027	79.6968	81.04714522624971	81.80525941719972	83.84269130537787	84.07960199004975	84.5771
PSM7J1BD	2173	811	416	52	18	72	69	13	67	29	52	10	21	68	35	15	37	16	27	26	851	23	9	0	0	3	6	1	8	4	11	2	5	20	12	5	16	7	857	13	49.58922866271109	68.09675947056138	77.59014148790506	78.77681424007302	79.18758557736193	80.83067092651757	82.40529438612506	82.70196257416704	84.23094477407577
MSM9VZF3	2261	716	420	95	110	19	97	11	11	21	34	27	14	22	8	21	21	17	10	37	763	27	6	1	6	1	12	1	1	3	6	5	3	5	2	6	7	6	4	17	51.668190127970746	68.03016453382084	77.62797074954297	79.79890310786107	82.31261425959781	82.74680073126143	84.96343692870201	85.21480804387569	85.46617915904936
CSM7KOSP	2922	775	401	138	123	72	13	38	25	19	11	14	9	16	14	21	15	11	9	51	102	41	18	18	35	20	4	27	22	19	11	16	11	23	21	37	26	19	18	189	59.390243902439025	75.14227642276423	83.29268292682926	86.09756097560975	88.59756097560975	90.061	90.32520325203251	91.09756097560975	91.60569105691056
HSM7CYZ9	2196	819	417	48	114	100	37	15	7	7	3	2	1	4	2	3	0	4	2	2	828	37	10	4	22	22	842	829	836	870	840	823	787	784	803	796	835	817	781	805	54.168722249629994	74.371	84.65712876171682	85.84114454859399	88.65318204242723	91.11988159842132	92.03256043413913	92.40256536753823	92.57523433645783
CSM7KOR2	2223	822	346	80	84	39	86	36	44	66	22	22	36	24	15	18	7	3	2	1	801	13	26	2	7	3	13	5	10	19	7	9	802	12	817	816	770	807	767	788	51.16225546605293	70.08055235903338	78.04372842347526	79.8849	81.81818181818183	82.71576524741081	84.69505178365938	85.52359033371691	86.53624856156502
CSM79HQB	2358	814	337	114	38	15	83	74	39	57	73	29	23	23	35	28	9	13	15	32	666	30	18	2	0	0	3	4	3	6	12	4	4	5	11	9	3	5	6	13	49.85200845665962	67.06131078224101	74.18604651162791	76.59619450317125	77.39957716701903	77.71670190274843	79.47145877378435	81.03594080338267	81.86046511627907
PSM6XBUK	2249	841	271	139	136	31	37	65	37	30	16	17	20	52	21	41	24	22	34	4	775	8	0	6	14	2	3	8	5	6	3	4	5	15	6	16	9	11	766	2	49.977777777777774	68.66666666666667	74.6889	77.77777777777779	80.80000000000001	81.4889	82.31111111111112	83.75555555555556	84.57777777777777
PSM6XBVM	2126	800	379	96	53	56	98	36	30	52	55	10	32	17	12	7	3	5	1	1	898	19	35	4	2	4	10	4	4	9	14	3	899	893	882	915	890	854	858	867	50.76408787010506	69.86628462273161	78.91595033428844	81.20821394460363	82.47373447946515	83.8109	86.15090735434575	87.01050620821394	87.72683858643744
ESM5MEB7	2230	780	256	38	15	8	4	131	45	51	20	64	41	12	16	5	50	7	12	10	794	82	0	0	0	0	0	11	2	2	1	7	6	2	3	1	14	2	4	4	50.70486584811278	68.44020009095043	74.26102773988177	75.12505684402001	75.46612096407458	75.64802182810368	75.73897226011823	78.71759890859482	79.74079126875853
HSM7J4ME	2447	801	303	148	65	57	48	11	16	11	8	4	6	5	3	1	4	2	2	2	577	53	2	0	0	0	0	0	0	0	0	0	0	0	0	0	0	0	0	0	48.04633811113293	63.77380718633419	69.72314942077361	72.62909876300805	73.90536029844885	75.02454349106617	75.96701354800707	76.18299626938936	76.49715295503633
CSM79HMT	2228	802	391	142	93	68	45	51	43	16	26	23	17	10	30	13	16	21	25	16	796	15	12	5	2	5	4	5	4	2	4	4	3	2	7	3	4	6	8	5	48.63566906788911	66.14276358873609	74.67801790002183	77.77777777777779	79.80790220475879	81.29229425889544	82.27461253001528	83.38790657061776	84.32656625191007
CSM79HK9	2146	837	378	91	63	36	63	69	43	78	31	39	23	29	35	44	25	34	14	14	878	10	30	5	4	2	6	11	7	18	7	12	7	10	877	21	885	16	860	7	48.15978456014363	66.94344703770197	75.42639138240574	77.4686	78.88240574506284	79.6903	81.10412926391383	82.65260323159784	83.61759425493716
ESM718TF	2163	621	258	73	26	11	113	30	52	34	51	20	16	11	4	4	18	9	5	0	861	71	7	2	1	1	20	4	11	11	872	872	893	867	869	818	10	839	860	847	55.16449885233359	71.00229533282327	77.5822	79.44401938281051	80.1071	80.38765621015047	83.26957408824279	84.03468502932925	85.36087732721245
ESM5GEXY	2277	783	416	97	38	14	81	6	13	45	15	37	44	15	17	7	7	9	2	2	747	56	10	2	2	1	15	1	3	14	5	21	745	756	787	767	759	708	740	715	53.363018514178584	71.71314741035857	81.4624	83.73564565268339	84.62620107804078	84.95430044527771	86.85258964143426	86.99320365596438	87.29786735411295
PSM7J15G	2208	808	478	107	132	67	20	5	65	22	23	13	20	47	22	17	11	8	7	2	816	39	28	3	10	11	3	1	20	6	8	5	9	807	825	822	820	788	797	829	49.763353617308994	67.97385620915033	78.7469	81.1584	84.13342348433626	85.64345278341222	86.09420779806175	86.20689655172413	87.67185034933513
CSM7KOPW	2020	835	272	95	62	62	33	24	24	13	14	6	2	1	3	6	0	5	1	2	1004	20	34	7	7	16	1013	8	1001	1004	1004	965	961	989	983	987	972	938	956	979	53.48159915276675	75.58909187185597	82.7906	85.30579825258141	86.94731268202277	88.58882711146413	89.46253640455389	90.09796134498279	90.7334
CSM79HPS	2168	795	382	42	26	79	33	86	8	51	54	47	34	12	8	6	4	1	3	14	856	48	28	1	2	12	5	26	2	17	21	871	828	860	843	846	822	820	823	8	51.216631230805575	69.99763760926058	79.02197023387669	80.01417434443657	80.62839593668792	82.4947	83.27427356484762	85.30592960075597	85.49492085991022
CSM9X1XU	2142	810	250	169	61	62	32	40	42	30	20	6	6	0	2	4	33	1	2	5	882	5	18	8	3	10	6	14	883	894	900	900	840	879	851	861	19	858	852	856	52.53863134657837	72.40618101545255	78.53814078979642	82.68334559725288	84.1795	85.70026980623007	86.48516065734609	87.46627422124111	88.49644346333088
HSM7CZ22	2055	805	258	143	71	41	32	35	33	38	23	16	17	3	5	5	2	5	25	2	969	12	9	11	13	9	7	10	10	977	958	976	7	939	964	924	952	930	12	928	51.22133599202393	71.28614157527417	77.71684945164506	81.28115653040877	83.05084745762711	84.0728	84.8704	85.74277168494517	86.56530408773679
HSM7J4PE	2127	785	250	153	87	34	33	38	19	18	46	39	11	12	5	3	5	2	5	3	897	77	5	14	11	5	8	12	6	7	920	18	912	881	862	888	890	869	881	863	52.73989585916191	72.20431440614928	78.40317381601785	82.19687577485743	84.3541	85.19712372923382	86.01537317133648	86.9576	87.42871311678651
PSMA263S	2938	786	385	66	21	19	150	9	12	127	10	85	17	12	8	20	15	4	16	19	86	41	12	0	0	1	21	1	2	47	4	49	14	12	8	21	19	5	24	30	58.50258861011549	74.15372361608921	81.82	83.13420947829549	83.55236957387496	83.93070489844683	86.91756272401435	87.09677419354838	87.33572281959378
HSMA33RX	2198	813	257	151	103	36	32	33	28	41	10	34	30	27	118	51	11	22	14	14	826	3	7	5	7	3	3	4	4	6	2	9	9	9	60	806	5	815	7	804	50.33203572246393	68.94893519578658	74.83398213876804	78.29173345546141	80.65033203572246	81.47469658804671	82.20746507900161	82.96313258529882	83.60430501488436
HSMA33NW	2661	817	94	91	206	52	51	26	75	28	67	30	16	7	13	17	47	12	13	7	363	31	5	8	48	9	10	7	32	12	39	19	12	6	12	16	52	13	15	8	56.28172588832487	73.56175972927242	75.54991539763112	77.4746	81.8316	82.93147208121827	84.01015228426397	84.56006768189509	86.14636209813875
HSM6XRTS	2174	811	261	125	2	84	56	42	91	57	93	15	48	27	38	10	37	44	19	26	850	6	2	4	0	2	3	3	11	6	15	2	9	6	11	3	13	19	8	858	48.60272747596691	66.73373574782026	72.56874580818243	75.3633	75.40800357701765	77.28593784931813	78.53789403085177	79.47686116700201	81.51128996199418
MSM6J2II	2195	707	483	84	109	92	57	8	23	49	36	23	15	19	16	10	6	4	2	2	829	33	33	2	12	12	12	2	7	17	833	11	7	834	844	837	801	828	798	792	50.36714089031666	66.59017898118404	77.67324460761817	79.60073428178063	82.10188159706287	84.21294171638365	85.52088113813676	85.7045	86.23221661312529
CSM79HHM	2262	826	373	87	79	9	6	4	43	108	22	19	72	57	10	17	29	14	20	6	762	19	6	1	2	0	0	0	1	6	1	1	5	6	1	2	4	2	3	1	47.40150880134116	64.7108	72.52724224643755	74.35037720033529	76.00586756077116	76.19446772841576	76.32020117351216	76.40402347024309	77.30511316010059
CSM79HNW	2854	764	236	134	21	20	31	63	17	48	14	14	11	12	13	7	5	2	3	13	170	51	38	45	19	24	42	290	38	191	44	56	353	261	680	323	297	295	342	295	65.56397886515047	83.11509303928325	88.53664139673788	91.61497817597059	92.09740408913393	92.55685733976567	93.26900987824489	94.71628761773489	95.10682288077189
HSM7J4PM	2188	720	295	148	12	6	2	107	27	13	11	18	9	8	50	16	42	13	45	19	836	17	6	8	0	0	0	8	1	1	1	2	1	1	8	3	9	3	11	5	49.64828681642841	65.98593147265713	72.67982754708419	76.03812117086454	76.31041524846835	76.44656228727025	76.49194463353756	78.9199	79.53256183344679
MSMAPC5Z	2796	822	400	59	72	13	77	36	27	17	15	42	23	27	45	25	25	18	26	15	228	12	27	0	1	0	3	1	1	1	1	4	2	3	7	4	4	3	5	3	51.54867256637168	66.70353982300885	74.07817109144543	75.16592920353983	76.4934	76.73303834808259	78.15265486725663	78.81637168141593	79.3142
CSM7KOL4	2177	840	331	134	56	130	84	15	47	67	25	37	14	21	52	17	24	21	23	11	847	9	6	5	0	9	7	1	4	7	3	5	2	4	11	4	7	7	8	4	47.48091603053435	65.80152671755725	73.0207	75.94329334787349	77.16466739367502	80	81.83206106870229	82.15921483097055	83.18429661941113
CSM7KOJW	2053	808	195	201	68	43	50	104	34	11	24	10	2	4	2	3	8	2	1	4	971	8	10	31	7	7	12	40	978	4	960	976	937	959	954	927	938	941	929	908	51.55700652938222	71.84831742842792	76.74535409342039	81.7931	83.50075339025615	84.58061275740833	85.83626318432948	88.44801607232546	89.30185836263185
PSMA266Q	2248	727	262	132	100	47	41	28	30	52	46	34	27	13	3	8	6	4	3	3	776	18	7	6	10	6	7	8	11	28	28	811	812	812	775	780	769	763	778	768	53.71565113500597	71.08721624850656	77.34767025089606	80.50179211469533	82.89127837514934	84.01433691756273	84.99402628434886	85.66308243727599	86.37992831541219
MSM79HDM	2218	819	143	105	30	63	116	35	40	143	42	38	30	54	14	18	8	5	2	4	806	29	7	11	3	9	19	6	9	56	13	12	12	831	815	805	812	803	767	775	51.44977963349571	70.44769195082348	73.76478775226165	76.20041753653445	76.89631176061239	78.35768963117606	81.0485	81.86035722570169	82.78821619113894
CSM79HJW	2250	836	496	110	117	79	55	32	38	10	7	11	1	3	3	6	1	0	1	2	774	20	33	3	13	12	11	13	765	794	791	789	742	770	738	733	753	749	770	765	52.570093457943926	72.10280373831776	83.69158878504673	86.26168224299066	88.99532710280373	90.8411	92.12616822429906	92.87383177570094	93.76168224299064
CSM79HIV	2196	823	397	84	89	30	80	46	96	62	10	18	8	29	12	62	10	12	19	25	828	12	13	0	5	1	5	3	8	7	1	2	1	5	2	14	2	3	5	8	46.75324675324675	64.27506919310197	72.72727272727273	74.51564828614009	76.41047477113051	77.04918032786885	78.75239514583777	79.73174366616989	81.7756
MSM79H7E	2164	817	407	104	103	22	15	43	29	51	26	66	24	16	7	23	14	8	18	24	860	16	19	0	2	0	1	4	3	7	4	15	5	4	2	7	5	3	7	10	49.08142435926514	67.61170333408937	76.84282150147426	79.20163302336131	81.53776366523022	82.0367	82.37695622590157	83.35223406668179	84.00997958720798
CSMAIG7X	1867	809	143	28	54	30	17	4	5	4	3	3	6	2	0	0	0	0	1	1	1157	6	19	1171	13	1148	1167	1120	1145	1141	1113	1134	1140	1116	1111	1137	1106	1114	1085	1124	56.57575757575758	81.0909	85.42424242424242	86.27272727272727	87.90909090909092	88.81818181818181	89.33333333333333	89.45454545454545	89.60606060606061
CSM79HIH	2036	813	196	77	47	285	41	30	9	28	10	11	0	1	2	2	6	0	1	5	988	3	8	6	5	121	12	996	3	987	977	994	960	977	945	961	953	950	943	921	52.03168924099156	72.80858676207514	77.8175	79.78533094812164	80.98645540506006	88.26986966521851	89.31765908510094	90.08433427038078	90.31433682596473
MSM9VZEU	2178	720	421	100	21	32	132	74	20	47	5	105	24	20	27	11	29	6	15	16	846	22	5	3	0	1	14	6	2	8	1	30	7	7	10	4	826	3	826	844	49.365367180417046	65.6845	75.22665457842248	77.49320036264733	77.96917497733455	78.69446962828648	81.68631006346328	83.36355394378967	83.81686310063463
PSM7J169	2093	841	421	71	47	94	32	38	55	10	21	45	27	27	23	12	10	6	6	2	931	13	5	2	1	6	3	4	12	2	6	15	9	930	10	927	942	915	922	891	50.19184652278178	70.35971223021583	80.45563549160671	82.15827338129496	83.28537170263789	85.53956834532374	86.30695443645084	87.21822541966426	88.53717026378897
PSM7J1BJ	2972	264	78	48	317	13	175	6	21	7	23	11	3	10	14	12	5	7	53	4	52	9	4	8	159	4	97	3	11	5	18	9	3	11	18	17	7	11	549	7	68.60572483841182	74.69990766389658	76.50046168051709	77.60849492151432	84.92613111726686	85.22622345337027	89.26592797783933	89.40443213296399	89.88919667590028
HSM6XRVM	2180	701	253	41	138	100	62	10	71	28	20	13	16	24	6	4	7	3	1	4	844	41	7	2	22	21	12	3	855	12	858	6	859	851	836	815	815	806	832	804	52.41644626112046	69.27145948545324	75.35465256071171	76.34046645828325	79.6586	82.06299591247897	83.55373887953836	83.79418129358018	85.50132243327722
CSM7KOPK	2111	807	381	151	54	80	42	46	47	12	22	11	2	7	6	2	3	0	4	1	913	8	30	8	5	10	8	12	927	923	895	5	914	905	869	883	882	883	881	901	50.90426814564746	70.36411863998072	79.55148299975886	83.19266939956596	84.49481552929828	86.42392090667953	87.43670122980468	88.54593682179889	89.67928623101037
CSM7KOP2	1984	811	106	116	43	37	21	7	8	2	2	4	5	3	1	1	2	1	0	2	1040	4	6	16	1046	1038	1051	1036	1031	1000	996	1018	1018	1003	999	1026	1005	1017	1003	974	55.18776077885953	77.74687065368568	80.69541029207232	83.9221	85.1182	86.14742698191932	86.73157162726008	86.92628650904032	87.14881780250347
CSM5MCXH	2134	816	264	96	66	29	41	59	91	16	39	50	8	15	8	6	4	1	7	1	890	18	9	5	5	3	5	11	35	5	15	897	893	868	879	876	855	848	845	848	51.38454129544907	71.03298820130026	77.38983867084036	79.70142065976403	81.29063327714906	81.9889	82.97616181073923	84.39682157476524	86.58800866843247
PSMB4MBK	2269	789	374	94	123	26	18	16	59	88	14	45	11	10	30	55	21	10	11	18	755	64	9	1	7	1	1	1	7	14	2	8	2	2	7	15	6	3	4	7	48.95361380798274	65.97626752966559	74.04530744336569	76.07335490830637	78.72707659115427	79.28802588996764	79.67637540453075	80.02157497303128	81.29449838187702
HSMA33OR	1822	645	45	36	28	4	4	7	88	2	3	2	7	1	1	1	7	0	3	0	1202	44	1202	1229	1167	1194	1154	1179	29	1169	1142	1192	1164	1155	1146	1152	1046	1150	1060	1141	57.62175838077166	78.0202	79.44339025932953	80.5819	81.4674	81.59392789373814	81.72043010752688	81.94180898165719	84.7249
CSM7KOKZ	2241	826	402	46	134	49	57	39	44	30	6	61	9	29	21	38	28	28	21	34	783	10	4	1	11	4	5	4	5	4	1	13	2	7	6	12	10	11	10	782	49.09090909090909	67.18510405257393	75.99123767798467	76.99890470974809	79.9343	81.00766703176342	82.25629791894852	83.11062431544359	84.07447973713033
CSM7KORU	2114	822	266	80	115	47	34	52	23	127	24	28	14	13	2	3	3	3	4	3	910	12	6	4	13	6	5	9	6	60	9	921	911	921	915	870	926	871	895	866	51.86457311089303	72.03140333660451	78.55740922473012	80.52011776251227	83.34151128557409	84.4946	85.3288	86.60451422963689	87.16879293424927
MSMA267V	2223	805	399	100	69	20	53	27	25	59	26	13	10	47	8	41	13	25	34	52	801	35	14	1	1	0	2	1	1	4	2	1	1	6	1	6	2	4	6	9	47.16740929344367	64.2478	72.71377042223637	74.83556121366433	76.29959685974963	76.72395501803521	77.84850413749204	78.4214	78.95183534903458
HSM7J4M6	2207	723	255	133	22	59	87	52	70	16	14	26	64	22	55	28	38	8	7	24	817	15	4	9	1	6	15	8	11	4	4	8	27	10	830	814	22	828	4	15	51.5173	68.39402427637722	74.34640522875817	77.45098039215686	77.96451914098974	79.34173669467786	81.37254901960785	82.58636788048553	84.2204
HSM7J4MS	2044	807	252	126	56	96	134	32	30	9	24	28	8	2	9	3	6	0	5	1	980	10	15	5	3	12	38	10	983	3	967	12	975	948	970	934	935	950	945	944	51.26661650363682	71.50739904690244	77.82794080762478	80.98821168798595	82.39277652370203	84.80060195635816	88.16152495610736	88.9641	89.71657888136444
CSM7KOS7	2360	733	521	136	21	26	75	13	7	49	52	59	46	33	66	10	27	20	20	33	664	10	22	5	0	0	1	0	0	1	2	3	2	2	9	1	3	3	3	6	47.42765273311897	62.15836012861736	72.62861736334405	75.36173633440515	75.78376205787781	76.30627009646302	77.81350482315112	78.07475884244373	78.21543408360128
HSMA33NA	2038	841	95	63	216	105	41	50	41	19	25	11	10	3	4	1	2	3	1	0	986	10	2	3	39	17	7	13	14	993	969	979	975	939	938	949	943	956	960	931	52.64789460087833	74.37354688710927	76.82769310255748	78.45517954017049	84.0351	86.74761043657969	87.80676827693102	89.0984	90.15758202014983
MSM6J2MB	2979	805	169	102	110	21	13	37	85	18	17	25	36	20	14	34	15	46	16	4	45	52	2	1	4	0	0	1	5	1	1	2	3	2	2	6	3	10	4	1	57.18947974659243	72.64350163179112	75.88788635054713	77.84603570742945	79.95776540602803	80.36091380303321	80.61048185832213	81.32079093875984	82.95258206949511
HSM5MD7Q	2980	565	192	132	185	86	34	31	61	13	45	8	16	49	22	6	2	28	22	6	44	60	3	6	28	32	14	22	67	15	59	13	27	111	41	12	4	507	63	16	63.01543666737154	74.96299429054768	79.02304927045887	81.81433706914781	85.72636921124973	87.54493550433496	88.26390357369422	88.91943328399239	90.20934658490167
MSM6J2J1	2168	817	414	102	101	18	110	13	44	15	8	33	57	29	6	21	43	7	11	2	856	19	13	3	6	1	15	1	8	3	2	9	19	10	2	9	874	3	861	1	49.46383755418663	68.10403832991102	77.54962354551677	79.87679671457906	82.18115446041524	82.59183207848506	85.10152863335615	85.39812913529546	86.402
HSMA33LP	2268	845	264	136	34	25	122	54	75	31	24	45	16	21	42	45	13	11	13	15	756	5	1	4	0	0	7	2	6	2	2	6	2	3	9	11	3	3	4	5	49.20807116511174	67.5418	73.26968973747017	76.22043827294424	76.95812540681275	77.5005	80.14753742677371	81.31915816880017	82.94640919939249
MSM79HAJ	2597	814	465	565	74	40	24	20	14	18	11	13	7	5	5	4	40	20	30	49	427	34	40	28	0	0	0	0	0	0	0	0	0	0	0	0	1	1	2	4	46.08695652173913	60.5324	68.78438331854481	78.81100266193434	80.12422360248446	80.8341	81.25998225377108	81.61490683229815	81.86335403726707
MSMA26AX	2074	797	414	93	56	50	39	12	30	48	24	27	40	7	13	7	6	4	2	1	950	47	12	2	4	7	6	2	6	12	6	10	958	954	947	951	932	914	913	923	50.958230958230956	70.54054054054055	80.71253071253072	82.9975	84.37346437346437	85.602	86.56019656019656	86.85503685503686	87.59213759213759
CSM7KOPU	2077	839	267	107	63	16	33	67	29	41	60	25	18	24	8	4	4	4	5	4	947	16	3	6	6	2	6	17	7	13	21	946	7	935	900	931	921	899	914	934	51.76969092721835	72.68195413758724	79.337	82.00398803589233	83.57427716849452	83.97308075772682	84.79561316051844	86.46560319042872	87.18843469591226
MSM7J16L	2217	821	269	81	2	30	82	162	13	82	79	79	28	35	16	18	30	6	21	14	807	13	1	2	0	1	6	24	1	10	13	15	6	8	4	5	9	2	8	6	48.2166	66.07220530665506	71.92257503262289	73.68421052631578	73.72770769899957	74.3802	76.16354936929099	79.68682035667682	79.96955197912136
CSM7KONU	1297	77	20	20	11	8	8	4	3	6	3	0	0	3	4	4	5	0	9	1	1727	1774	1758	1716	1710	1680	1697	1696	1695	1698	1677	1714	1663	1668	1670	1670	1626	1670	1558	1649	69.06283280085196	73.1629	74.22790202342918	75.29286474973375	75.87859424920129	76.3046	76.73056443024494	76.94355697550586	77.10330138445154
CSM79HR6	2093	812	367	87	57	81	29	32	26	16	18	5	3	1	4	2	1	3	0	0	931	3	31	6	7	17	10	12	929	940	946	936	927	889	903	900	878	880	917	900	53.73555840821565	74.58279845956355	84.00513478818998	86.2388	87.70218228498075	89.78177150192555	90.52631578947368	91.34788189987162	92.01540436456996
MSM6J2LN	2996	714	230	160	53	23	9	87	33	41	15	27	46	25	9	73	18	11	5	5	28	21	5	4	0	0	0	4	1	2	1	2	5	3	1	11	3	2	1	1	56.742424242424235	70.26515151515152	74.62121212121212	77.65151515151516	78.65530303030303	79.0909	79.26136363636364	80.9091	81.5341
PSM6XBSM	2231	839	371	102	31	116	50	20	57	59	21	20	34	30	16	34	24	8	25	14	793	10	15	1	1	10	3	2	8	10	3	4	8	8	5	12	9	3	11	7	49.358407079646014	67.92035398230088	76.1283	78.38495575221239	79.0708	81.63716814159292	82.7434	83.1858	84.44690265486726
CSM67UE7	2171	819	267	149	76	16	85	30	27	44	70	54	23	53	7	15	19	24	38	11	853	14	3	11	4	1	9	3	3	7	14	12	5	15	2	6	8	10	17	5	48.95152198421646	67.41826381059752	73.43855693348365	76.79819616685457	78.51183765501692	78.87260428410372	80.7892	81.46561443066517	82.07440811724915
PSM6XBQY_TR	2030	793	261	97	42	17	41	36	18	13	3	4	1	4	3	6	2	6	1	1	994	47	12	11	9	4	1008	997	1004	983	960	959	993	968	955	959	970	925	940	957	53.336836573830794	74.17235943247505	81.02995270625328	83.57856016815555	84.6821	85.12874408828166	86.20599054125066	87.15186547556489	87.62480294272201
HSM67VEM_TR	2342	730	412	101	30	20	52	113	30	60	39	79	14	40	12	13	28	10	17	48	682	12	14	2	0	0	2	12	3	7	5	15	3	10	3	4	10	4	7	25	50.725579380550144	66.53671215074723	75.46025557721464	77.64782326185835	78.29759584145549	78.73077756118691	79.85705003248863	82.3045	82.95429932856834
ESM718V4	2323	517	275	17	5	111	21	43	64	7	49	42	21	96	12	34	18	28	8	64	701	17	3	0	0	5	1	4	9	1	10	9	5	34	4	13	7	12	4	700	54.620268046085116	66.77639313425817	73.24241711732894	73.64213496355514	73.7597	76.36962144368681	76.86339054784858	77.8744	79.3793
MSMA26ER	2646	607	258	411	51	90	25	67	20	14	23	16	60	28	59	11	56	27	9	21	378	84	15	4	10	24	7	29	9	8	15	11	52	23	72	14	468	46	16	501	55.0333	67.65806988352745	73.02412645590682	81.57237936772047	82.63311148086522	84.50499168053244	85.02495840266224	86.41846921797006	86.83444259567388
HSM5MD7S	2185	606	242	41	122	37	77	33	19	9	6	52	23	18	13	13	7	4	3	2	839	12	11	1	12	3	10	7	5	3	2	843	11	834	828	829	851	787	804	786	56.19855967078189	71.78497942386831	78.00925925925925	79.06378600823045	82.20164609053498	83.15329218106996	85.13374485596708	85.98251028806584	86.47119341563786
MSM7J16P	2178	809	262	97	2	147	92	24	12	110	58	88	13	54	35	12	14	12	18	20	846	9	2	2	0	11	7	1	1	14	11	17	3	16	11	4	5	5	8	837	48.367754830113256	66.33355540750611	72.15189873417721	74.30601821008217	74.35043304463692	77.61492338441039	79.658	80.19098378858538	80.45747279591383
MSM6J2HF	1959	767	147	277	21	22	13	6	8	5	1	3	2	2	0	2	1	3	0	6	1065	20	27	159	1084	1054	1098	1065	1064	1034	1033	1038	1024	1032	1059	1043	1029	1002	1030	928	55.4958	77.22379603399433	81.38810198300284	89.23512747875354	89.83	90.45325779036827	90.8215	90.9915	91.21813031161473
ESM5MEDN	2031	778	162	213	110	39	47	34	34	10	2	13	6	4	3	7	1	0	10	1	993	60	0	23	9	9	13	1007	974	988	965	954	952	984	956	952	956	946	858	958	53.3211	73.74639012864269	77.99947492780257	83.59149383040167	86.47939091625099	87.50328170123392	88.73720136518772	89.62982410081386	90.52244683644001
MSM9VZP1	2027	708	396	101	27	25	37	32	12	18	5	5	3	10	4	3	3	1	3	2	997	36	19	3	5	7	992	993	991	1001	2	990	942	961	938	959	951	980	957	940	53.73806998939554	72.50795334040296	83.00636267232238	85.68398727465537	86.39978791092258	87.0626	88.04347826086956	88.89183457051962	89.20996818663839
CSM79HQV	2059	809	409	90	88	67	36	33	20	6	4	1	2	2	3	3	0	5	0	2	965	6	13	6	17	17	969	948	973	953	958	923	922	926	923	925	946	893	916	928	52.56573908603524	73.21930048506509	83.66096502425326	85.95864181771763	88.20525912688282	89.91575185090632	90.83482256829207	91.6773	92.1879
HSM7J4PU	2025	796	174	73	73	36	34	101	22	6	6	5	7	6	6	1	4	3	5	5	999	23	12	14	20	1004	1009	44	964	977	947	949	975	963	965	955	947	972	939	865	53.34562697576396	74.31506849315068	78.89884088514225	80.82191780821918	82.745	83.69336143308746	84.58904109589042	87.24973656480506	87.82929399367757
MSM79HDU	2132	822	326	76	80	34	74	33	51	15	55	37	29	27	15	9	7	2	4	14	892	12	2	3	7	3	13	7	13	4	18	896	12	903	884	860	883	886	861	7	50.31862166627331	69.71914090158131	77.41326410195893	79.207	81.09511446778382	81.89756903469436	83.64408779797026	84.42294075997168	85.6266
CSM79HLG	2313	808	304	99	108	54	82	74	55	31	25	35	69	47	21	8	41	16	20	15	711	9	11	2	5	4	9	9	10	5	5	8	21	17	9	4	700	9	705	718	49.946015979270136	67.39365147916216	73.95810839991363	76.09587562081623	78.42798531634637	79.59404016411142	81.36471604405095	82.96264305765494	84.15029151371193
PSMA267J	2272	835	283	77	70	46	50	146	45	20	15	17	42	51	17	13	18	38	25	67	752	17	5	1	2	2	3	21	5	2	2	3	9	13	5	4	6	14	10	37	49.95602462620932	68.31574318381706	74.53825857519789	76.23131046613895	77.77044854881267	78.78188214599824	79.88126649076517	83.09146877748461	84.08091468777485
CSM79HOJ	2187	803	412	91	7	78	66	24	19	22	21	70	42	21	13	25	42	13	19	30	837	14	25	1	0	4	3	1	1	2	2	10	6	3	2	5	10	3	5	9	49.06888041283374	67.08548350908683	76.3294	78.37110163787301	78.52815795378058	80.27821404532196	81.75903073816468	82.29750953556204	82.72380525016827
CSM7KOMT	2226	798	377	115	70	18	13	3	108	61	22	59	15	15	13	37	68	7	19	6	798	20	8	1	0	0	0	0	7	2	1	4	1	1	1	4	9	1	3	1	47.1311	64.02710141858988	72.00931611264028	74.44420918907474	75.92631801820876	76.30743171712895	76.58268049968241	76.64619944950243	78.9329
CSM5MCXJ	2181	805	298	100	92	33	88	62	32	86	58	21	17	17	5	6	6	5	20	1	843	12	19	0	10	4	22	14	9	31	855	8	8	830	849	842	836	817	11	808	51.05337078651685	69.89700374531836	76.87265917602997	79.21348314606742	81.36704119850188	82.13951310861424	84.1994	85.65074906367042	86.39981273408239
CSM7KOQ1	1939	651	237	91	44	10	17	9	5	4	3	4	5	3	1	0	6	1	2	1	1085	38	33	17	1092	1102	1111	1082	1082	1046	1051	1055	1059	1065	1047	1070	1013	1050	1034	1057	55.75043128234618	74.46808510638297	81.2823	83.89879240943071	85.16388729154687	85.45140885566418	85.9402	86.19896492236919	86.34272570442783
MSMB4LYB	2304	818	366	96	38	39	122	82	45	17	16	33	13	13	26	55	10	31	11	13	720	18	6	0	0	1	12	13	6	3	3	8	3	3	7	17	3	10	4	5	49.178228388473855	66.63820704375667	74.4504	76.49946638207044	77.31056563500533	78.14300960512274	80.7471	82.49733191035219	83.45784418356456
MSM6J2IK	2282	822	483	83	15	48	74	54	27	52	38	17	29	15	28	71	26	27	8	4	742	12	38	1	0	2	5	4	2	5	4	2	4	2	5	15	6	7	2	1	47.76056927584764	64.96442025952281	75.0733	76.8104	77.12431979907912	78.12892423608204	79.6777	80.80786940142319	81.37295939723734
MSMA26AZ_TR	2230	797	409	92	122	23	40	16	20	43	42	41	17	14	14	44	13	24	11	10	794	22	12	1	5	1	3	1	2	7	9	10	6	6	6	823	802	13	806	815	50.90162063455832	69.09381419767176	78.42958228714906	80.52955946131021	83.31431180095869	83.83930609449898	84.75233964848208	85.11755307007533	85.57406984706688
CSM7KOKB	1984	803	252	128	55	16	12	24	57	26	9	2	2	6	4	3	3	2	0	5	1040	14	8	8	10	3	3	1058	20	1036	1043	1006	1002	1013	1036	1007	1024	1008	988	967	53.942359978249044	75.77487765089724	82.62642740619903	86.10657966286026	87.60195758564437	88.03697661772702	88.36324089178902	89.0158	90.56552474170745
HSM7J4L5	2023	835	379	106	38	31	22	28	5	8	2	5	5	3	1	2	4	0	4	3	1001	21	52	12	9	1008	1006	11	1038	986	970	997	963	983	1004	974	972	970	975	966	52.57276507276507	74.27234927234927	84.12162162162163	86.87629937629939	87.86382536382537	88.66943866943868	89.24116424116424	89.96881496881497	90.0988
CSM67UB1	2265	818	268	92	131	62	62	68	19	72	32	45	26	10	16	12	39	16	34	5	759	16	3	2	6	3	5	7	2	9	5	8	5	2	4	3	13	6	14	2	49.57321076822062	67.47647187568396	73.34208798424163	75.35565769314948	78.22280586561611	79.57977675640184	80.93674764718757	82.42503830159772	82.84088421974174
MSM79HDC	2714	760	190	94	33	31	76	27	30	12	99	28	9	14	19	19	25	12	17	11	310	21	7	2	1	2	11	4	5	2	25	8	3	5	8	8	11	7	10	7	58.028650844558484	74.27838357921745	78.3408	80.35065212743211	81.05623262775283	81.71905067350866	83.34402394697456	83.9213	84.56275390207398
HSM7CYYB	2938	469	147	108	73	42	27	51	4	2	7	3	2	1	0	4	0	0	0	0	86	115	85	107	600	93	60	483	637	613	611	614	607	580	604	587	579	568	579	580	72.59698542129973	84.18581665431184	87.81813689152459	90.48678033110946	92.29058561897702	93.3284	93.99555226093402	95.25574499629354	95.3546
CSM7KOTK	2223	835	232	159	148	20	45	46	13	48	23	15	68	24	51	15	30	22	18	5	801	10	4	9	9	1	4	5	2	10	5	4	21	8	26	7	790	781	787	784	50.05629362756135	68.85836523305562	74.08241387074983	77.66268858365233	80.99527133528484	81.44562035577573	82.45890565188022	83.49470839900923	83.7874
PSMA267P	2163	839	266	151	55	71	45	43	36	40	12	22	11	95	26	28	16	16	45	9	861	13	6	7	2	4	3	4	4	6	2	4	2	26	8	9	6	6	870	854	49.22621756941283	68.32043695949022	74.37414656349569	77.81065088757396	79.06235776058261	80.67819754210286	81.70232134729176	82.6809	83.50022758306783
PSMB4MBS	2122	808	269	146	142	63	23	55	48	35	18	15	29	33	16	28	13	5	7	5	902	27	3	11	11	4	3	9	8	9	5	5	10	907	7	895	896	863	869	850	49.67228464419476	68.58614232209737	74.88295880149812	78.3006	81.6245	83.09925093632958	83.6376	84.9251	86.04868913857679
HSM6XRQK	2094	808	343	137	146	49	38	48	51	34	86	23	9	11	1	1	3	2	4	3	930	9	2	10	31	7	9	14	18	920	43	908	917	921	887	912	878	893	862	876	50.03584229390681	69.34289127837515	77.53882915173239	80.81242532855435	84.3011	85.47192353643966	86.37992831541219	87.52688172043011	88.74551971326164
HSMA33KS	2749	833	399	140	80	57	33	22	17	12	10	5	4	2	1	33	26	47	57	14	275	24	13	2	0	0	0	0	0	0	0	0	0	0	0	1	1	2	3	1	50.822702902569795	66.22296173044924	73.59955629506378	76.18783508966537	77.66685154372342	78.72065076723979	79.33074505453874	79.7375	80.05176557589203
CSM5MCZ7	2190	663	489	99	90	28	28	44	49	45	23	19	12	7	2	3	15	7	3	3	834	7	51	4	11	4	6	11	19	831	823	833	823	784	814	788	9	766	792	789	52.18012866333095	67.9771	79.62830593280916	81.98713366690494	84.13152251608291	84.79866571360496	85.4658	86.51417679294734	87.68167738861091
PSM6XBVI	2151	839	266	137	68	94	85	56	52	50	17	39	78	15	14	17	5	2	2	2	873	18	8	2	1	11	12	7	12	16	6	879	39	7	874	881	863	842	872	826	50.12817525052435	69.68072710323933	75.87974831041716	79.07247727802377	80.65718946632487	82.84782102074108	84.82871125611744	86.13376835236541	87.34560708459567
HSMA33M2	2156	840	268	129	92	31	74	52	61	52	21	40	36	12	42	17	12	42	15	20	868	12	4	7	7	2	8	7	12	12	5	10	11	4	864	7	5	19	7	847	48.602344454463484	67.53832281334536	73.57980162308387	76.4878	78.56176735798016	79.26059513074843	80.9288	82.101	83.4761
CSM5MCYW	2153	664	474	96	122	32	40	28	19	12	7	6	7	5	5	2	3	7	0	2	871	6	62	10	24	12	863	863	862	854	827	869	818	832	806	828	831	826	848	816	53.570539935307295	70.09206270216471	81.88604130380692	84.2747	87.3103	88.10649415277432	89.10176660860911	89.79845732769346	90.27121174421498
PSM7J17L	2392	819	268	84	7	123	132	20	62	58	24	16	28	45	11	15	46	12	32	16	632	15	2	1	0	7	11	1	6	6	3	2	4	8	2	3	12	3	9	5	49.78147762747138	66.82622268470342	72.40374609781477	74.1519	74.29760665972945	76.85744016649323	79.60457856399584	80.02081165452654	81.3111
MSM9VZES	2151	804	321	40	82	91	76	75	41	26	51	25	24	20	15	27	17	21	12	16	873	12	3	0	5	7	7	10	6	5	13	6	8	8	6	881	8	865	6	881	49.06478102189781	67.40419708029196	74.72627737226277	75.63868613138686	77.50912408759125	79.58485401459853	81.31843065693431	83.02919708029196	83.96441605839416
MSM79H65	2274	819	357	66	90	51	22	42	118	39	35	27	77	45	24	12	13	95	17	23	750	15	17	1	5	4	2	5	29	8	8	7	22	17	10	5	6	51	9	746	48.81923572348648	66.40188922284243	74.06612279948476	75.483	77.41519965650494	78.51009016745384	78.98239587805925	79.88407041648776	82.41734650064404
CSM67UDY	2159	789	243	132	43	52	28	62	90	15	17	8	5	2	3	3	4	3	2	2	865	32	29	13	4	10	9	890	53	881	872	872	872	837	836	850	834	839	830	862	53.33498023715415	72.82608695652173	78.8291	82.0899	83.15217391304348	84.43675889328063	85.12845849802372	86.6601	88.88339920948617
CSM79HRC	2157	806	269	138	12	8	157	37	16	26	73	61	14	21	15	37	59	6	24	48	867	30	1	1	0	0	13	2	1	2	10	10	2	4	3	9	20	2	9	21	49.20164233576642	67.58667883211679	73.72262773722628	76.87043795620438	77.1442	77.32664233576642	80.90784671532847	81.75182481751825	82.11678832116789
HSM6XRS2	2196	622	322	29	81	23	62	27	23	15	7	3	5	3	4	2	2	0	9	0	828	77	41	1	26	10	847	876	865	859	832	821	817	824	830	821	814	821	721	818	58.29572604194318	74.80753915582692	83.35545526944517	84.12529864613751	86.27555083620918	86.8861	88.53198831961774	89.24873904964163	89.85930448632864
PSM6XBSI	2110	839	276	114	54	68	48	38	25	39	41	14	25	24	18	3	4	69	3	5	914	10	14	7	4	6	8	7	7	12	909	5	898	11	905	871	896	41	885	862	51.11434108527132	71.43895348837209	78.125	80.88662790697676	82.19476744186046	83.84205426356588	85.00484496124031	85.92538759689923	86.53100775193798
PSM6XBT5	1834	778	147	29	28	10	10	5	1	1	3	1	3	0	2	0	0	1	1	4	1190	46	29	1202	1173	1186	1203	1174	1152	1143	1165	1160	1174	1172	1141	1142	1148	1114	1158	1047	58.277724817286305	82.99968223705116	87.6708	88.59231013663806	89.48204639339053	89.7998	90.11757229107086	90.27645376549094	90.30823006037497
HSM7CYY5	2225	811	177	88	19	12	29	72	41	227	21	21	22	23	9	13	5	8	3	3	799	4	4	10	3	2	6	18	13	149	8	10	832	807	789	789	782	816	804	786	53.99174957534579	73.67143897112352	77.96651298228585	80.10191701043436	80.56297015287551	80.8542	81.5579	83.30502305265712	84.29992720213541
CSM7KOJE	3004	767	161	227	44	85	137	68	9	51	57	54	24	53	6	10	14	19	23	8	20	26	6	23	1	7	17	7	1	11	15	21	11	28	3	7	10	16	22	8	58.37543723280218	73.28021764477263	76.40886125145744	80.82005441119317	81.67508744656044	83.32685581033813	85.98911776136805	87.3105	87.48542557326078
HSMA33IA	2164	843	158	67	219	35	20	33	35	34	42	28	42	33	16	14	5	4	4	5	860	12	8	4	46	3	2	4	6	7	10	7	865	833	863	7	820	828	844	831	52.20747889022918	72.54523522316043	76.35705669481302	77.97346200241255	83.25693606755127	84.10132689987937	84.5838	85.37997587454764	86.22436670687576
HSMA33PZ	2048	769	455	62	104	36	31	9	9	10	3	3	4	6	2	2	2	0	0	4	976	17	107	5	17	7	985	975	938	949	957	927	951	946	935	931	928	949	930	849	53.50052246603971	73.58934169278997	85.47544409613374	87.09508881922675	89.81191222570533	90.75235109717869	91.56217345872518	91.79728317659352	92.03239289446185
CSM67U9B	2196	802	402	103	34	62	12	97	51	10	80	12	13	11	24	33	29	8	29	13	828	36	26	3	1	4	1	14	6	1	13	2	3	3	7	12	10	3	833	6	48.843416370106766	66.6815	75.62277580071174	77.91370106761566	78.66992882562278	80.04893238434164	80.31583629893238	82.47330960854093	83.60765124555161
CSM79HPA_TR	2385	829	440	116	33	26	22	52	96	20	74	50	21	59	24	10	33	37	27	16	639	16	19	1	1	1	1	4	13	2	9	6	3	9	5	3	10	13	9	7	49.368660732767545	66.52866901262678	75.63651417925895	78.03767335955288	78.7208	79.25895259780583	79.71434485613744	80.79072655764851	82.77789277582282
HSM5MD6Y	2284	824	417	81	47	25	79	79	72	31	25	23	40	37	44	13	15	22	23	35	740	10	8	1	0	1	6	6	7	4	4	4	9	9	13	4	5	8	9	14	48.74093043107128	66.32522407170295	75.22407170294494	76.95262483994878	77.95561246265471	78.48911651728552	80.17498932991892	81.86086214255228	83.39735381988903
MSMAPC6E	2203	832	256	138	58	94	102	80	38	4	18	32	60	27	8	7	46	12	20	5	821	13	1	9	1	9	17	16	8	1	5	10	22	10	3	3	832	835	810	818	49.97731397459165	68.85208711433756	74.65970961887477	77.79038112522686	79.10617059891108	81.23865698729583	83.55263157894737	85.36751361161524	86.22958257713249
PSM6XBSS	2223	833	369	136	84	19	7	5	44	61	17	13	32	36	20	42	14	48	12	12	801	11	13	3	1	0	0	0	1	3	1	1	3	3	2	6	2	8	2	2	48.42082335003267	66.56501851448486	74.60248311914616	77.5648	79.39446743628838	79.80832062731432	79.96079285558702	80.06970159006752	81.02809845349597
CSM7KOSH	2203	786	392	146	24	70	30	75	76	9	75	42	51	12	17	19	39	26	13	23	821	33	12	11	0	4	2	6	9	1	12	7	10	3	5	6	15	827	6	819	49.55015744489429	67.229	76.04588394062078	79.32973459289249	79.86954565901935	81.44399460188933	82.11875843454791	83.80566801619433	85.51506972559604
MSM6J2R8	2164	723	252	80	49	115	31	36	35	33	12	50	74	33	24	4	28	4	3	2	860	18	7	2	2	15	4	6	6	8	4	871	34	858	875	866	15	847	822	827	52.09436687530091	69.49927780452576	75.56571978815599	77.49157438613385	78.67116032739528	81.43957631198845	82.18584496870486	83.0525	83.895
CSM7KOKT	2944	842	360	92	80	9	31	53	16	19	23	15	17	10	17	12	17	73	3	13	80	12	44	4	12	2	9	18	7	9	14	12	15	10	18	15	24	187	5	26	59.95926680244399	77.10794297352342	84.43991853360488	86.31364562118127	87.94297352342159	88.12627291242362	88.75763747454175	89.83706720977597	90.16293279022403
PSMA269G	2273	726	369	127	77	31	84	31	43	36	35	19	24	46	20	9	13	10	5	2	751	17	21	5	5	3	15	5	10	10	15	9	13	791	790	6	791	767	746	781	52.32504604051565	69.0378	77.53222836095765	80.45580110497238	82.22836095764272	82.94198895027624	84.87569060773481	85.58931860036833	86.5792
CSM67UEI	2950	838	470	171	116	95	48	32	30	21	50	36	18	17	7	13	14	22	6	6	74	6	29	8	2	5	4	4	4	3	10	8	4	5	2	4	5	9	3	3	54.098661287364756	69.46634879882635	78.08545754630478	81.22134604804695	83.34861544104163	85.09077571978727	85.97102512378507	86.55785805978361	87.10801393728222
MSM9VZO2	2263	820	411	121	120	55	16	41	39	52	17	16	21	7	45	41	28	28	15	16	761	33	18	3	10	3	1	4	5	14	4	5	8	3	23	758	15	755	9	760	50.66039847772554	69.0172	78.21804342959481	80.92679650772331	83.61316319677637	84.84441459592567	85.20259682113274	86.12043877322589	86.99350794716813
PSM7J13E	2169	837	310	109	11	1	86	51	101	15	44	12	20	37	10	18	34	3	33	28	855	12	6	1	0	0	4	5	14	2	8	2	4	8	2	5	12	1	14	851	49.67934035730646	68.85020613834173	75.95052679798442	78.44709115895556	78.69903802107191	78.72194228126432	80.69170865781035	81.85982592762254	84.17315620705452
MSM9VZPL	2164	822	269	61	162	52	74	11	75	75	39	16	59	14	22	11	48	22	30	15	860	14	1	0	14	2	7	1	12	16	7	4	17	4	8	4	20	871	870	848	49.30508088402825	68.03372066529961	74.16267942583733	75.55251765778081	79.24356345408977	80.42834358623833	82.11437685121896	82.365	84.07382091592618
PSM6XBTP	2168	805	406	94	103	19	2	22	59	26	49	41	6	29	51	7	19	12	13	30	856	11	15	1	3	0	0	1	6	3	8	7	1	6	12	2	6	4	5	12	48.392857142857146	66.36160714285714	75.42410714285714	77.52232142857143	79.82142857142858	80.24553571428571	80.29017857142857	80.7812	82.09821428571429
HSM5MD6A_TR	2438	841	357	125	28	72	78	66	25	24	36	26	15	45	10	28	18	20	11	12	586	14	13	8	0	6	9	12	6	6	10	8	5	17	4	13	10	11	8	9	52.67934312878133	70.85133967156439	78.56525496974936	81.26620570440795	81.87121866897148	83.42696629213484	85.1124	86.53846153846155	87.07865168539325
CSM7KOSJ	2128	761	157	39	26	5	6	4	2	6	8	5	4	1	2	1	1	1	3	0	896	57	52	924	961	952	943	936	905	914	917	896	899	926	900	911	901	871	891	909	61.73484189149986	83.81201044386422	88.36669567740064	89.49811430229185	90.25239338555265	90.39744705541051	90.57151145923991	90.6876	90.74557586306933
HSM7J4OB	2231	807	356	102	84	28	82	20	49	16	72	19	25	63	20	22	59	28	13	35	793	9	10	1	1	0	5	1	3	1	9	2	3	9	3	5	16	9	4	12	48.030139935414425	65.40365984930033	73.06781485468245	75.26372443487621	77.07212055974165	77.67491926803014	79.44025834230355	79.8708	80.92572658772875
PSMB4MC3	2053	792	260	149	21	70	53	29	10	9	6	2	0	2	7	3	3	0	2	1	971	25	7	13	4	20	972	11	998	968	989	946	968	942	941	948	950	940	958	938	53.828002097535396	74.59360251704248	81.41059255374934	85.31725222863136	85.86785527005767	87.70319874147876	89.09281594126901	89.85317252228631	90.11536444677503
CSM67UAW	2086	794	250	117	123	55	37	26	36	44	31	21	9	4	0	3	2	5	7	0	938	39	6	10	14	7	7	7	946	18	914	9	924	930	907	946	890	904	900	891	50.94017094017094	70.32967032967034	76.43467643467643	79.2918	82.29548229548229	83.63858363858364	84.54212454212454	85.17704517704517	86.05616605616606
PSM7J1BF	2177	805	410	94	48	17	102	71	62	11	60	8	45	63	25	27	14	13	15	36	847	10	9	2	0	0	5	4	5	1	7	1	7	14	6	8	4	4	5	16	48.69156788190561	66.6965	75.86669648848132	77.96913442182957	79.04271974949675	79.42294788637888	81.70431670767167	83.29232833817937	84.679
MSM79HDI	2223	611	238	37	102	24	10	45	94	18	40	3	25	22	26	50	12	22	6	7	801	7	15	1	8	2	1	7	22	5	14	1	10	11	15	808	801	747	793	750	56.12219136581671	71.54758899267861	77.55617268366574	78.49028023226458	81.06538752840193	81.67129512749305	81.92375662711436	83.05983337541025	85.43297147185054
[truncated: 287 more rows]
[truncated: 51 more columns]
